# Supplementary material for: The first multi-tissue genome-scale metabolic model of a woody plant highlights suberin biosynthesis pathways in Quercus suber
Source: PLoS Comput Biol. 2023 Sep 20;19(9):e1011499. doi: 10.1371/journal.pcbi.1011499 (PMC10545120; doi:10.1371/journal.pcbi.1011499)
Supplement: S1 File — (XLSX) [file pcbi.1011499.s001.xlsx]

## Sheet: Summary
	Table A	List of Organisms submited in merlin for the automatic workflow; Phylogenetic tree generated with phyloT tool (https://phylot.biobyte.de/)
	Table B	Annotation of genes with hits in SWISS-PROT; the annotation was performed using the automatic workflow tool avalable in merlin. The scores were determined by merlin as reported by Dias et al. (https://doi.org/10.1093/nar/gkv294)
	Table C	Annotation of genes with hits in TrEMBL
	Table D	Analysis of the genome annotation results: Number of genes annotated by reference organism and by database. Distribution of EC classes obtained in the genome annotation

## Sheet: Table A
		Threshold e-Value:
			SWISS-PROT				TrEMBL
			A	Quercus suber			A	Quercus
			B	Quercus			B	Arabidopsis thaliana
			C	Arabidopsis thaliana			C	Oryza sativa subsp. japonica
			D	Vitis vinifera			D	Zea mays
			E	Nicotiana tabacum			Rejected	Any other organism
			F	Solanum tuberosum
			G	Oryza sativa subsp. japonica
			H	Zea mays
			I	Other organism
														*Tree generated with iTOL (https://itol.embl.de/) using NCBI taxonomy

## Sheet: Table B
gene	status	name	product	score	EC number(s)	score	notes
XP_023870285.1	unavailable	null		manual
XP_023870286.1	unavailable	null	Lysosomal alpha-mannosidase	0.35	3.2.1.24	0.66	C
XP_023870287.1	unavailable	null	WRKY transcription factor 28	0.3
XP_023870288.1	unavailable	null	Protein DETOXIFICATION 30	0.26
XP_023870289.1	unavailable	null	Uncharacterized protein At5g08430	0.42
XP_023870290.1	unavailable	null	Dihydroflavonol 4-reductase	0.61	1.1.1.219, 1.1.1.234	0.67	C
XP_023870291.1	unavailable	null	Dihydroflavonol 4-reductase	0.62	1.3.1.77	0.28	C
XP_023870292.1	unavailable	null		manual
XP_023870293.1	unavailable	null	Proton pump-interactor 4	0.33
XP_023870294.1	unavailable	null	E3 ubiquitin-protein ligase COP1	0.36			C
XP_023870295.1	unavailable	null	E3 ubiquitin-protein ligase COP1	0.36			C
XP_023870296.1	unavailable	null	E3 ubiquitin-protein ligase COP1	0.36			C
XP_023870297.1	unavailable	null	Cell division control protein 2 homolog	0.37	2.7.11.-	0.27	C
XP_023870299.1	unavailable	null	Uncharacterized protein L728	0.5
XP_023870301.1	unavailable	null		manual
XP_023870302.1	unavailable	null	Protein GRIM REAPER	0.76
XP_023870306.1	unavailable	null	Retrovirus-related Pol polyprotein from transposon 17.6	0.19	3.4.23.-, 2.7.7.49	0.36	I
XP_023870307.1	unavailable	null		manual
XP_023870309.1	unavailable	null	Beta-glucuronosyltransferase GlcAT14A	0.42	2.4.1.-	0.76	C
XP_023870310.1	unavailable	null	Beta-glucuronosyltransferase GlcAT14B	0.42	2.4.1.-	0.76	C
XP_023870311.1	unavailable	null	Beta-glucuronosyltransferase GlcAT14C	0.42	2.4.1.-	0.76	C
XP_023870312.1	unavailable	null	Dynamin-like protein ARC5	0.38			C
XP_023870314.1	unavailable	null		manual
XP_023870315.1	unavailable	null		manual
XP_023870317.1	unavailable	null	VQ motif-containing protein 4	0.38
XP_023870318.1	unavailable	null	Receptor-like protein 14	0.32
XP_023870321.1	unavailable	null	Phytosulfokine receptor 1	0.31	2.7.11.1	0.74	C
XP_023870324.1	unavailable	null	Phytosulfokine receptor 1	0.31	2.7.11.1	0.74	C
XP_023870325.1	unavailable	null	Transcription factor MYC2	0.53
XP_023870326.1	unavailable	null	Transcription factor MYC2	0.53
XP_023870328.1	unavailable	null	Phytosulfokine receptor 1	0.31	2.7.11.1	0.78	C
XP_023870329.1	unavailable	null		manual
XP_023870331.1	unavailable	null		manual
XP_023870332.1	unavailable	null		manual
XP_023870333.1	unavailable	null	Pentatricopeptide repeat-containing protein At1g06710, mitochondrial	0.28
XP_023870334.1	unavailable	null	Receptor-like protein 13	0.76
XP_023870335.1	unavailable	null	Pentatricopeptide repeat-containing protein At1g22960, mitochondrial	0.27
XP_023870336.1	unavailable	null	Pentatricopeptide repeat-containing protein At3g06920	0.27
XP_023870337.1	unavailable	null	Pentatricopeptide repeat-containing protein At1g62910	0.27
XP_023870338.1	unavailable	null	Pentatricopeptide repeat-containing protein At5g01110	0.27
XP_023870339.1	unavailable	null	Leucine-rich repeat receptor-like kinase protein HAR1	0.28			C
XP_023870340.1	unavailable	null	Kanadaptin	0.27
XP_023870341.1	unavailable	null	UTP--glucose-1-phosphate uridylyltransferase	0.67	2.7.7.9	0.84	C
XP_023870342.1	unavailable	null	N-acetyldiaminopimelate deacetylase	0.3	3.5.1.-, 3.5.1.127	0.27	C
XP_023870343.1	unavailable	null	Phloretin 2'-O-glucosyltransferase	0.35	2.4.1.-	0.73	C
XP_023870344.1	unavailable	null	Putative disease resistance RPP13-like protein 1	0.34
XP_023870345.1	unavailable	null		manual
XP_023870346.1	unavailable	null		manual
XP_023870347.1	unavailable	null	Serine/threonine-protein kinase STY17	0.26	2.7.11.1	0.41	C
XP_023870349.1	unavailable	null	Auxin efflux carrier component 2	0.3
XP_023870350.1	unavailable	null	Homeobox-leucine zipper protein HDG3	0.27
XP_023870352.1	unavailable	null	Polyadenylation and cleavage factor homolog 1	0.33			C
XP_023870354.1	unavailable	null		manual
XP_023870355.1	unavailable	null	DNA-directed RNA polymerase 2, chloroplastic/mitochondrial	0.33	2.7.7.6	0.84	C
XP_023870356.1	unavailable	null		manual
XP_023870357.1	unavailable	null	N-acetyldiaminopimelate deacetylase	0.3	3.5.1.-, 3.5.1.127	0.27	C
XP_023870361.1	unavailable	null	Glutathione-regulated potassium-efflux system protein KefB	0.26
XP_023870362.1	unavailable	null	40S ribosomal protein S30	0.76
XP_023870363.1	unavailable	null	Asparagine--tRNA ligase	0.48	6.1.1.22	0.62	C
XP_023870364.1	unavailable	null	Auxin efflux carrier component 2	0.3
XP_023870365.1	unavailable	null	Probable ADP-ribosylation factor GTPase-activating protein AGD14	0.76
XP_023870366.1	unavailable	null	Transcriptional corepressor LEUNIG	0.76
XP_023870367.1	unavailable	null	Transcriptional corepressor LEUNIG	0.76
XP_023870369.1	unavailable	null	Pleiotropic drug resistance protein 1	0.35
XP_023870370.1	unavailable	null	Pleiotropic drug resistance protein 1	0.35
XP_023870371.1	unavailable	null	Pleiotropic drug resistance protein 1	0.35
XP_023870372.1	unavailable	null	Pleiotropic drug resistance protein 1	0.35
XP_023870373.1	unavailable	null	Pleiotropic drug resistance protein 1	0.35
XP_023870374.1	unavailable	null	Pleiotropic drug resistance protein 1	0.35
XP_023870375.1	unavailable	null	Pleiotropic drug resistance protein 1	0.35
XP_023870376.1	unavailable	null	Pleiotropic drug resistance protein 1	0.35
XP_023870377.1	unavailable	null	Pleiotropic drug resistance protein 1	0.35
XP_023870378.1	unavailable	null		manual
XP_023870379.1	unavailable	null	Pleiotropic drug resistance protein 1	0.35
XP_023870380.1	unavailable	null	Pleiotropic drug resistance protein 1	0.35
XP_023870383.1	unavailable	null	Pleiotropic drug resistance protein 1	0.35
XP_023870384.1	unavailable	null	Uncharacterized mitochondrial protein AtMg00310	0.51	3.1.26.4	0.51	C
XP_023870385.1	unavailable	null	Pleiotropic drug resistance protein 1	0.35			C
XP_023870386.1	unavailable	null	Probable protein phosphatase 2C 11	0.27	3.1.3.16	0.7	C
XP_023870387.1	unavailable	null		manual
XP_023870388.1	unavailable	null	DET1- and DDB1-associated protein 1	0.76
XP_023870390.1	unavailable	null		manual
XP_023870391.1	unavailable	null		manual
XP_023870392.1	unavailable	null	Meiotic recombination protein SPO11-1	0.4	5.6.2.2	0.57	C
XP_023870396.1	unavailable	null		manual
XP_023870398.1	unavailable	null	1-aminocyclopropane-1-carboxylate oxidase	0.42	1.14.11.15	0.38	C
XP_023870401.1	unavailable	null	Pentatricopeptide repeat-containing protein At1g12775, mitochondrial	0.26
XP_023870402.1	unavailable	null	Pentatricopeptide repeat-containing protein At3g22470, mitochondrial	0.26
XP_023870403.1	unavailable	null		manual
XP_023870404.1	unavailable	null		manual
XP_023870405.1	unavailable	null		manual
XP_023870406.1	unavailable	null		manual
XP_023870407.1	unavailable	null		manual
XP_023870408.1	unavailable	null	Endoglucanase 1	0.31	3.2.1.4	0.84	C
XP_023870409.1	unavailable	null	WRKY transcription factor 71	0.33
XP_023870410.1	unavailable	null		manual
XP_023870411.1	unavailable	null		manual
XP_023870412.1	unavailable	null		manual
XP_023870413.1	unavailable	null	Protein TIC236, chloroplastic	0.51
XP_023870414.1	unavailable	null	Transcriptional corepressor LEUNIG	0.38
XP_023870415.1	unavailable	null	Transcriptional corepressor LEUNIG	0.38
XP_023870416.1	unavailable	null	Transcriptional corepressor LEUNIG_HOMOLOG	0.38
XP_023870418.1	unavailable	null	Transcriptional corepressor LEUNIG_HOMOLOG	0.38
XP_023870419.1	unavailable	null	Transcriptional corepressor LEUNIG	0.38
XP_023870420.1	unavailable	null	Transcriptional corepressor LEUNIG	0.38
XP_023870421.1	unavailable	null	Transcriptional corepressor LEUNIG_HOMOLOG	0.51
XP_023870422.1	unavailable	null	Carbon catabolite repressor protein 4 homolog 6	0.31	3.1.13.4	0.41	C
XP_023870423.1	unavailable	null	Carbon catabolite repressor protein 4 homolog 3	0.31	3.1.13.4	0.41	C
XP_023870424.1	unavailable	null	Protein TIFY 8	0.76
XP_023870425.1	unavailable	null	Protein TIFY 8	0.76
XP_023870427.1	unavailable	null	Protein TIFY 8	0.76
XP_023870428.1	unavailable	null	Protein TIFY 8	0.76
XP_023870429.1	unavailable	null	G2/mitotic-specific cyclin-2	0.39
XP_023870430.1	unavailable	null	G2/mitotic-specific cyclin-2	0.39
XP_023870431.1	unavailable	null	2-C-methyl-D-erythritol 2,4-cyclodiphosphate synthase	0.48	4.6.1.12	0.81	C
XP_023870432.1	unavailable	null	N-alpha-acetyltransferase 50	0.47	2.3.1.-, 2.3.1.258	0.53	I
XP_023870433.1	unavailable	null	Chaperone protein DnaJ	0.29
XP_023870434.1	unavailable	null	Coiled-coil domain-containing protein 93	0.53
XP_023870435.1	unavailable	null	Coiled-coil domain-containing protein 93	0.53
XP_023870436.1	unavailable	null	Serine/threonine protein phosphatase 2A 57 kDa regulatory subunit B' kappa isoform	0.29
XP_023870437.1	unavailable	null	Probable indole-3-pyruvate monooxygenase YUCCA3	0.29	1.14.13.168	0.78	C
XP_023870438.1	unavailable	null	Probable mannitol dehydrogenase	0.39	1.1.1.195	0.58	C
XP_023870439.1	unavailable	null	Syntaxin-31	0.31
XP_023870440.1	unavailable	null	PsbP domain-containing protein 5, chloroplastic	0.76
XP_023870443.1	unavailable	null	Cystinosin homolog	0.46
XP_023870444.1	unavailable	null		manual
XP_023870445.1	unavailable	null	Molybdate transporter 1	0.52
XP_023870446.1	unavailable	null	Photosynthetic NDH subunit of subcomplex B 3, chloroplastic	0.76
XP_023870447.1	unavailable	null	Probable WRKY transcription factor 14	0.33
XP_023870448.1	unavailable	null	Cystinosin homolog	0.46
XP_023870449.1	unavailable	null		manual
XP_023870450.1	unavailable	null	Probable cinnamyl alcohol dehydrogenase	0.41	1.1.1.195	0.66	C
XP_023870451.1	unavailable	null	Molybdate transporter 1	0.52
XP_023870452.1	unavailable	null	Putative pentatricopeptide repeat-containing protein At1g12700, mitochondrial	0.26
XP_023870453.1	unavailable	null	Pentatricopeptide repeat-containing protein At3g16010	0.26
XP_023870454.1	unavailable	null	Putative formamidase C869.04	0.19	3.5.1.49	0.35	I
XP_023870455.1	unavailable	null	Putative formamidase C869.04	0.19	3.5.1.49	0.35	I
XP_023870456.1	unavailable	null	Queuosine salvage protein	0.53
XP_023870457.1	unavailable	null	Queuosine salvage protein	0.53
XP_023870458.1	unavailable	null	O-fucosyltransferase 20	0.34	2.4.1.-	0.75	C
XP_023870459.1	unavailable	null	60S ribosomal protein L35a-2	0.36
XP_023870460.1	unavailable	null	Uncharacterized membrane protein At1g75140	0.76
XP_023870461.1	unavailable	null	Putative disease resistance RPP13-like protein 3	0.27
XP_023870463.1	unavailable	null		manual
XP_023870465.1	unavailable	null	Disease resistance protein RPS2	0.27
XP_023870466.1	unavailable	null		manual
XP_023870467.1	unavailable	null	Exportin-4	0.53
XP_023870468.1	unavailable	null	Exportin-4	0.53
XP_023870469.1	unavailable	null	Exportin-4	0.53
XP_023870470.1	unavailable	null	Exportin-4	0.53
XP_023870471.1	unavailable	null	Exportin-4	0.53
XP_023870472.1	unavailable	null		manual
XP_023870473.1	unavailable	null	60S ribosomal protein L35a	0.32
XP_023870474.1	unavailable	null	60S ribosomal protein L35a	0.32
XP_023870475.1	unavailable	null	Shaggy-related protein kinase theta	0.32	2.7.11.1	0.52	C
XP_023870476.1	unavailable	null	MKI67 FHA domain-interacting nucleolar phosphoprotein	0.23
XP_023870477.1	unavailable	null	Disease resistance RPP8-like protein 3	0.27
XP_023870478.1	unavailable	null	Hsp70-Hsp90 organizing protein 1	0.44			C
XP_023870479.1	unavailable	null	Hsp70-Hsp90 organizing protein 1	0.42			C
XP_023870480.1	unavailable	null	Inactive disease susceptibility protein LOV1	0.28
XP_023870481.1	unavailable	null	Proline transporter 1	0.34
XP_023870483.1	unavailable	null	MKI67 FHA domain-interacting nucleolar phosphoprotein	0.23
XP_023870484.1	unavailable	null		manual
XP_023870485.1	unavailable	null		manual
XP_023870486.1	unavailable	null		manual
XP_023870492.1	unavailable	null		manual
XP_023870493.1	unavailable	null	Probable serine/threonine protein kinase IRE	0.26	2.7.11.1	0.61	C
XP_023870495.1	unavailable	null	Gamma-aminobutyrate transaminase POP2, mitochondrial	0.26	2.6.1.96	0.37	C
XP_023870496.1	unavailable	null	L-ascorbate oxidase	0.43	1.10.3.2	0.75	C
XP_023870498.1	unavailable	null	Trihelix transcription factor PTL	0.38
XP_023870499.1	unavailable	null	Metal tolerance protein 12	0.28
XP_023870500.1	unavailable	null	Protein FAR1-RELATED SEQUENCE 2	0.29
XP_023870501.1	unavailable	null	Protein FAR1-RELATED SEQUENCE 4	0.29
XP_023870502.1	unavailable	null	Probable histone H2A.2	0.35
XP_023870503.1	unavailable	null	Protein FAR-RED IMPAIRED RESPONSE 1	0.29
XP_023870504.1	unavailable	null	Trihelix transcription factor GTL1	0.38
XP_023870505.1	unavailable	null	Protein FAR1-RELATED SEQUENCE 1	0.29
XP_023870506.1	unavailable	null	Protein FAR1-RELATED SEQUENCE 2	0.29
XP_023870507.1	unavailable	null	Protein FAR1-RELATED SEQUENCE 1	0.29
XP_023870508.1	unavailable	null	Protein FAR-RED ELONGATED HYPOCOTYL 3	0.29
XP_023870509.1	unavailable	null	Protein FAR1-RELATED SEQUENCE 11	0.29
XP_023870510.1	unavailable	null		manual
XP_023870511.1	unavailable	null	Protein FAR1-RELATED SEQUENCE 6	0.29
XP_023870512.1	unavailable	null	11-oxo-beta-amyrin 30-oxidase	0.35	1.14.-.-	0.43	C
XP_023870513.1	unavailable	null	Protein S-acyltransferase 21	0.36	2.3.1.225	0.76	C
XP_023870514.1	unavailable	null	Protein S-acyltransferase 21	0.36	2.3.1.225	0.76	C
XP_023870515.1	unavailable	null	Protein FAR1-RELATED SEQUENCE 3	0.29
XP_023870516.1	unavailable	null	DnaJ homolog subfamily C member 11	0.37
XP_023870517.1	unavailable	null	Photosynthetic NDH subunit of subcomplex B 1, chloroplastic	0.76
XP_023870518.1	unavailable	null	Protein arginine N-methyltransferase 7	0.65	2.1.1.-	0.63	C
XP_023870519.1	unavailable	null	Bifunctional adenosine 5'-phosphosulfate phosphorylase/adenylylsulfatase HINT4	0.76	2.7.7.5, 3.6.2.1	0.76	C
XP_023870520.1	unavailable	null	Vignain	0.42	3.4.22.-	0.66	C
XP_023870521.1	unavailable	null	Glycerol-3-phosphate acyltransferase RAM2	0.34	2.3.1.198	0.37	C
XP_023870523.1	unavailable	null		manual
XP_023870524.1	unavailable	null	OVARIAN TUMOR DOMAIN-containing deubiquitinating enzyme 4	0.76	3.4.19.12	0.76	C
XP_023870525.1	unavailable	null		manual
XP_023870526.1	unavailable	null		manual
XP_023870527.1	unavailable	null		manual
XP_023870528.1	unavailable	null		manual
XP_023870530.1	unavailable	null		manual
XP_023870531.1	unavailable	null	LRR receptor-like serine/threonine-protein kinase FLS2	0.27			C
XP_023870534.1	unavailable	null	OVARIAN TUMOR DOMAIN-containing deubiquitinating enzyme 4	0.76	3.4.19.12	0.76	C
XP_023870536.1	unavailable	null	Putative SWI/SNF-related matrix-associated actin-dependent regulator of chromatin subfamily A member 3-like 1	0.76	3.6.4.-	0.76	C
XP_023870537.1	unavailable	null	Exocyst complex component EXO84A	0.42
XP_023870538.1	unavailable	null		manual
XP_023870539.1	unavailable	null		manual
XP_023870540.1	unavailable	null		manual
XP_023870541.1	unavailable	null		manual
XP_023870542.1	unavailable	null	DEMETER-like protein 2	0.34	3.2.2.-	0.67	C
XP_023870544.1	unavailable	null	Probable dual-specificity RNA methyltransferase RlmN	0.5	2.1.1.192	0.5	I
XP_023870546.1	unavailable	null	Disease resistance protein RPM1	0.76
XP_023870547.1	unavailable	null	GDSL esterase/lipase At3g26430	0.28	3.1.1.-	0.71	C
XP_023870548.1	unavailable	null	F-box protein At4g00755	0.76
XP_023870549.1	unavailable	null	F-box protein At4g00755	0.76
XP_023870550.1	unavailable	null	DNA glycosylase/AP lyase ROS1	0.34	3.2.2.-	0.67	C
XP_023870551.1	unavailable	null	F-box protein At4g00755	0.76
XP_023870552.1	unavailable	null	F-box protein At4g00755	0.76
XP_023870553.1	unavailable	null	UPF0481 protein At3g47200	0.76
XP_023870554.1	unavailable	null		manual
XP_023870555.1	unavailable	null	UPF0481 protein At3g47200	0.76
XP_023870557.1	unavailable	null	Peroxidase 2	0.36	1.11.1.7	0.89	C
XP_023870558.1	unavailable	null	Galactokinase	0.61	2.7.1.6	0.61	C
XP_023870559.1	unavailable	null	Flowering time control protein FCA	0.32
XP_023870560.1	unavailable	null	Flowering time control protein FCA	0.32
XP_023870561.1	unavailable	null		manual
XP_023870563.1	unavailable	null	Uncharacterized mitochondrial protein AtMg00310	0.76
XP_023870564.1	unavailable	null	Calcium-binding protein CP1	0.76
XP_023870565.1	unavailable	null		manual
XP_023870566.1	unavailable	null		manual
XP_023870567.1	unavailable	null	GPN-loop GTPase 1	0.47	3.6.5.-	0.64	C
XP_023870568.1	unavailable	null	GPN-loop GTPase 1	0.47	3.6.5.-	0.64	C
XP_023870569.1	unavailable	null	GPN-loop GTPase 1	0.47	3.6.5.-	0.64	C
XP_023870570.1	unavailable	null		manual
XP_023870571.1	unavailable	null	GPN-loop GTPase 1	0.47	3.6.5.-	0.64	C
XP_023870572.1	unavailable	null	Transcription factor bHLH147	0.38
XP_023870573.1	unavailable	null	WRKY transcription factor 28	0.28
XP_023870574.1	unavailable	null	Prefoldin subunit 3	0.35
XP_023870576.1	unavailable	null	Protein NRT1/ PTR FAMILY 6.4	0.27
XP_023870577.1	unavailable	null	Trans-cinnamate 4-monooxygenase	0.47	1.14.-.-	0.58	C
XP_023870578.1	unavailable	null	RCC1 domain-containing protein RUG3, mitochondrial	0.3			C
XP_023870579.1	unavailable	null	Protein NRT1/ PTR FAMILY 5.11	0.27
XP_023870580.1	unavailable	null	Protein NRT1/ PTR FAMILY 2.10	0.27
XP_023870581.1	unavailable	null	Protein NRT1/ PTR FAMILY 5.16	0.27
XP_023870582.1	unavailable	null	Protein NRT1/ PTR FAMILY 6.4	0.28
XP_023870583.1	unavailable	null	Protein NRT1/ PTR FAMILY 6.3	0.27
XP_023870584.1	unavailable	null	Protein NRT1/ PTR FAMILY 2.8	0.27
XP_023870585.1	unavailable	null	BTB/POZ domain-containing protein At3g09030	0.51
XP_023870586.1	unavailable	null		manual
XP_023870587.1	unavailable	null	Probable aquaporin TIP-type	0.32
XP_023870588.1	unavailable	null	Probable WRKY transcription factor 61	0.29
XP_023870589.1	unavailable	null	Glycerol-3-phosphate acyltransferase RAM2	0.34	2.3.1.198	0.37	C
XP_023870590.1	unavailable	null	Aspartic proteinase NANA, chloroplast	0.3	3.4.23.-	0.64	C
XP_023870591.1	unavailable	null	AUGMIN subunit 7	0.76
XP_023870592.1	unavailable	null	Elicitor-responsive protein 1	0.53
XP_023870593.1	unavailable	null	Expansin-A4	0.3
XP_023870594.1	unavailable	null	Oxysterol-binding protein-related protein 3A	0.27
XP_023870595.1	unavailable	null	RHOMBOID-like protein 5	0.32	3.4.21.-	0.69	C
XP_023870597.1	unavailable	null	Nodulation receptor kinase	0.28	2.7.11.1	0.8	C
XP_023870598.1	unavailable	null		manual
XP_023870599.1	unavailable	null	Ribonuclease II, chloroplastic/mitochondrial	0.36	3.1.13.1	0.52	C
XP_023870600.1	unavailable	null	Ribonuclease II, chloroplastic/mitochondrial	0.36	3.1.13.1	0.52	C
XP_023870601.1	unavailable	null	Pentatricopeptide repeat-containing protein At2g18940, chloroplastic	0.26
XP_023870602.1	unavailable	null	Oligopeptide transporter 8	0.29
XP_023870603.1	unavailable	null	Polyubiquitin	0.53
XP_023870604.1	unavailable	null	Oligopeptide transporter 6	0.29
XP_023870605.1	unavailable	null	Phosphatidyl-N-methylethanolamine N-methyltransferase	0.76	2.1.1.71	0.76	C
XP_023870606.1	unavailable	null		manual
XP_023870607.1	unavailable	null	Protein JINGUBANG	0.76
XP_023870609.1	unavailable	null	Galactoside 2-alpha-L-fucosyltransferase	0.42	2.4.1.-	0.83	C
XP_023870610.1	unavailable	null	Vignain	0.42	3.4.22.-	0.65	C
XP_023870611.1	unavailable	null	Disease resistance protein RRS1	0.31			C
XP_023870612.1	unavailable	null	Zinc finger BED domain-containing protein DAYSLEEPER	0.38
XP_023870613.1	unavailable	null		manual
XP_023870618.1	unavailable	null	Peptidyl-prolyl cis-trans isomerase NIMA-interacting 4	0.52	5.2.1.8	0.52	I
XP_023870619.1	unavailable	null	Disease resistance-like protein DSC1	0.3			C
XP_023870620.1	unavailable	null	Vesicle-associated protein 4-1	0.42
XP_023870621.1	unavailable	null	Ribosomal protein S14, mitochondrial	0.88
XP_023870624.1	unavailable	null		manual
XP_023870626.1	unavailable	null	Protein LAZY 1	0.76
XP_023870627.1	unavailable	null	Probable WRKY transcription factor 24	0.34
XP_023870628.1	unavailable	null	Probable WRKY transcription factor 43	0.3
XP_023870630.1	unavailable	null	DNA primase large subunit	0.43
XP_023870631.1	unavailable	null		manual
XP_023870632.1	unavailable	null	DNA primase large subunit	0.43
XP_023870633.1	unavailable	null	DNA primase large subunit	0.43
XP_023870634.1	unavailable	null	DNA primase large subunit	0.43
XP_023870635.1	unavailable	null	DNA primase large subunit	0.43
XP_023870636.1	unavailable	null	DNA primase large subunit	0.43
XP_023870637.1	unavailable	null	DNA primase large subunit	0.43
XP_023870639.1	unavailable	null	Sphingosine-1-phosphate lyase	0.29	4.1.2.27	0.38	C
XP_023870640.1	unavailable	null	Cyclin-U2-2	0.31
XP_023870641.1	unavailable	null	Sphingosine-1-phosphate lyase	0.29	4.1.2.27	0.38	C
XP_023870642.1	unavailable	null	Squamosa promoter-binding-like protein 3	0.33
XP_023870643.1	unavailable	null		manual
XP_023870646.1	unavailable	null	F-box protein CPR1	0.42
XP_023870647.1	unavailable	null	Disease resistance protein RUN1	0.42			C
XP_023870648.1	unavailable	null	Mannosylglycoprotein endo-beta-mannosidase	0.4	3.2.1.152	0.4	C
XP_023870649.1	unavailable	null	F-box/kelch-repeat protein At3g06240	0.42
XP_023870650.1	unavailable	null		manual
XP_023870651.1	unavailable	null	WAT1-related protein At2g40900	0.27
XP_023870655.1	unavailable	null	Deubiquitinase DESI2	0.43	3.4.-.-	0.27	C
XP_023870656.1	unavailable	null	Deubiquitinase DESI2	0.43	3.4.-.-	0.27	C
XP_023870657.1	unavailable	null	Protein NRT1/ PTR FAMILY 1.3	0.27
XP_023870658.1	unavailable	null		manual
XP_023870659.1	unavailable	null	Long chain acyl-CoA synthetase 9, chloroplastic	0.27	6.2.1.3	0.36	C
XP_023870660.1	unavailable	null	F-box protein CPR1	0.76
XP_023870661.1	unavailable	null	F-box protein CPR1	0.76
XP_023870662.1	unavailable	null		manual
XP_023870663.1	unavailable	null		manual
XP_023870664.1	unavailable	null	F-box protein At4g22390	0.51
XP_023870665.1	unavailable	null	F-box protein At4g22390	0.51
XP_023870666.1	unavailable	null	E3 ubiquitin-protein ligase RHA1B	0.76	2.3.2.27	0.76	C
XP_023870667.1	unavailable	null	F-box protein At4g22390	0.51
XP_023870668.1	unavailable	null	F-box protein At4g22390	0.51
XP_023870669.1	unavailable	null	F-box/kelch-repeat protein At3g06240	0.42
XP_023870670.1	unavailable	null		manual
XP_023870671.1	unavailable	null	Putative E3 ubiquitin-protein ligase LIN-1	0.45	2.3.2.27	0.84	I
XP_023870673.1	unavailable	null		manual
XP_023870674.1	unavailable	null	Dof zinc finger protein DOF3.2	0.28
XP_023870676.1	unavailable	null	Aluminum-activated malate transporter 1	0.33
XP_023870677.1	unavailable	null		manual
XP_023870678.1	unavailable	null	Aluminum-activated malate transporter 1	0.33
XP_023870679.1	unavailable	null	Probable serine/threonine-protein kinase WNK9	0.28	2.7.11.1	0.68	C
XP_023870680.1	unavailable	null	Disease resistance protein RRS1	0.31			C
XP_023870681.1	unavailable	null	Serine/arginine-rich splicing factor RS41	0.38
XP_023870682.1	unavailable	null	Ras-related protein Rab11C	0.32
XP_023870683.1	unavailable	null	Calcium-transporting ATPase 1, endoplasmic reticulum-type	0.26	7.2.2.10	0.49	C
XP_023870684.1	unavailable	null	Putative U-box domain-containing protein 42	0.33	2.3.2.27	0.76	C
XP_023870685.1	unavailable	null	Putative U-box domain-containing protein 42	0.33	2.3.2.27	0.76	C
XP_023870686.1	unavailable	null	U-box domain-containing protein 15	0.33	2.3.2.27	0.76	C
XP_023870688.1	unavailable	null	Calcium-binding protein KRP1	0.42
XP_023870689.1	unavailable	null	Pentatricopeptide repeat-containing protein At5g42450, mitochondrial	0.26
XP_023870690.1	unavailable	null	Protein yippee-like At3g55890	0.27
XP_023870691.1	unavailable	null	Protein yippee-like At4g27745	0.27
XP_023870692.1	unavailable	null		manual
XP_023870693.1	unavailable	null		manual
XP_023870694.1	unavailable	null	Pentatricopeptide repeat-containing protein At1g12775, mitochondrial	0.26
XP_023870695.1	unavailable	null	Bifunctional fucokinase/fucose pyrophosphorylase	0.42	2.7.7.30, 2.7.1.52	0.42	C
XP_023870696.1	unavailable	null	ORM1-like protein 3	0.23
XP_023870697.1	unavailable	null		manual
XP_023870698.1	unavailable	null		manual
XP_023870700.1	unavailable	null	Leucine-rich repeat receptor-like kinase protein SUNN	0.28			C
XP_023870702.1	unavailable	null	Pyruvate dehydrogenase E1 component subunit beta, mitochondrial	0.42	1.2.4.1	0.72	C
XP_023870704.1	unavailable	null	Cysteine-rich receptor-like protein kinase 10	0.27	2.7.11.1	0.65	C
XP_023870705.1	unavailable	null	LRR receptor-like serine/threonine-protein kinase EFR	0.29			C
XP_023870706.1	unavailable	null	MND1-interacting protein 1	0.42			C
XP_023870707.1	unavailable	null	Cysteine-rich receptor-like protein kinase 6	0.27	2.7.11.1	0.63	C
XP_023870708.1	unavailable	null	U-box domain-containing protein 25	0.32	2.3.2.27	0.76	C
XP_023870709.1	unavailable	null	Plasma membrane ATPase 1	0.33	7.1.2.1	0.82	C
XP_023870710.1	unavailable	null	Embryo-specific protein ATS3B	0.51
XP_023870712.1	unavailable	null	DNA-directed RNA polymerase III subunit RPC6	0.41
XP_023870713.1	unavailable	null		manual
XP_023870714.1	unavailable	null		manual
XP_023870715.1	unavailable	null	G-type lectin S-receptor-like serine/threonine-protein kinase At1g11300	0.26	2.7.11.1	0.74	C
XP_023870716.1	unavailable	null	60S ribosomal protein L13a	0.48
XP_023870717.1	unavailable	null	Developmentally-regulated G-protein 1	0.28			C
XP_023870718.1	unavailable	null	40S ribosomal protein S17	0.49
XP_023870719.1	unavailable	null	Serine incorporator 1	0.14
XP_023870720.1	unavailable	null	Probable ADP-ribosylation factor GTPase-activating protein AGD9	0.28
XP_023870721.1	unavailable	null	Mitochondrial enolase superfamily member 1	0.37	4.2.1.146	0.11	I
XP_023870722.1	unavailable	null	Probable ADP-ribosylation factor GTPase-activating protein AGD8	0.28
XP_023870723.1	unavailable	null	Structural maintenance of chromosomes protein 2-1	0.26
XP_023870724.1	unavailable	null	COBW domain-containing protein 1	0.18
XP_023870725.1	unavailable	null	Small nuclear ribonucleoprotein E	0.52
XP_023870726.1	unavailable	null	Small nuclear ribonucleoprotein E	0.52
XP_023870727.1	unavailable	null	Serine incorporator 1	0.14
XP_023870728.1	unavailable	null	Protein yippee-like At3g08990	0.27
XP_023870729.1	unavailable	null	40S ribosomal protein S7	0.69
XP_023870730.1	unavailable	null	Ribosome biogenesis protein RLP24	0.46
XP_023870731.1	unavailable	null		manual
XP_023870732.1	unavailable	null		manual
XP_023870733.1	unavailable	null	Delta(14)-sterol reductase	0.31	1.3.1.70	0.45	C
XP_023870734.1	unavailable	null	Chitin synthase 1	0.24	2.4.1.16	0.52	I
XP_023870735.1	unavailable	null	Serine incorporator 1	0.14
XP_023870736.1	unavailable	null	Microtubule-associated protein RP/EB family member 1C	0.28
XP_023870737.1	unavailable	null	Glucose-6-phosphate isomerase	0.53	5.3.1.9	0.53	I
XP_023870738.1	unavailable	null	Mitochondrial intermediate peptidase	0.33	3.4.24.15	0.19	C
XP_023870739.1	unavailable	null	Serine/threonine-protein phosphatase 2A 65 kDa regulatory subunit A gamma isoform	0.29
XP_023870740.1	unavailable	null	Vacuolar-sorting protein BRO1	0.19			C
XP_023870741.1	unavailable	null	Putative monooxygenase Rv1533	0.25	1.13.12.-	0.5	I
XP_023870743.1	unavailable	null	Bifunctional aspartate aminotransferase and glutamate/aspartate-prephenate aminotransferase	0.32	2.6.1.1, 2.6.1.78, 2.6.1.79	0.32	C
XP_023870744.1	unavailable	null	Trans-aconitate 3-methyltransferase	0.36	2.1.1.145	0.36	I
XP_023870745.1	unavailable	null	Carnitinyl-CoA dehydratase	0.29	4.2.1.-	0.03	I
XP_023870746.1	unavailable	null	Protein arv1	0.52
XP_023870747.1	unavailable	null	Beta-adaptin-like protein A	0.28
XP_023870748.1	unavailable	null	Phloretin 2'-O-glucosyltransferase	0.35	2.4.1.136	0.35	B
XP_023870749.1	unavailable	null	Transcriptional adapter ADA2a	0.29
XP_023870750.1	unavailable	null	ATP-dependent DNA helicase II subunit 2	0.39	3.6.4.12	0.49	G
XP_023870751.1	unavailable	null	D-galactonate dehydratase	0.23	4.2.1.6	0.24	I
XP_023870752.1	unavailable	null	Icosanoyl-CoA 5-desaturase	0.28	1.14.19.1	0.37	I
XP_023870753.1	unavailable	null	Calcium-transporting ATPase 2, endoplasmic reticulum-type	0.26	7.1.2.1	0.52	C
XP_023870754.1	unavailable	null	D-glycerate 3-kinase, chloroplastic	0.51	2.7.1.31	0.51	C
XP_023870755.1	unavailable	null	D-glycerate 3-kinase, chloroplastic	0.51	2.7.1.31	0.51	C
XP_023870756.1	unavailable	null	ACT domain-containing protein DS12, chloroplastic	0.45
XP_023870757.1	unavailable	null	Serine/threonine-protein kinase AtPK1/AtPK6	0.26	2.7.11.1	0.48	C
XP_023870758.1	unavailable	null	Poly(rC)-binding protein 1	0.19
XP_023870759.1	unavailable	null	Short-chain dehydrogenase/reductase SAT3	0.27	1.-.-.-	0.53	I
XP_023870760.1	unavailable	null	NADPH dehydrogenase	0.43	1.3.1.-	0.28	C
XP_023870761.1	unavailable	null		manual
XP_023870762.1	unavailable	null	Phenylalanine--tRNA ligase beta subunit	0.51	6.1.1.20	0.64	C
XP_023870763.1	unavailable	null	Eukaryotic translation initiation factor 3 subunit G	0.35
XP_023870765.1	unavailable	null		manual
XP_023870766.1	unavailable	null		manual
XP_023870767.1	unavailable	null	Ubiquitin receptor RAD23d	0.29
XP_023870768.1	unavailable	null		manual
XP_023870769.1	unavailable	null		manual
XP_023870770.1	unavailable	null	Ornithine decarboxylase	0.61	4.1.1.17	0.67	I
XP_023870771.1	unavailable	null		manual
XP_023870772.1	unavailable	null	Dioxygenase lolE2	0.19	1.14.11.46	0.17	I
XP_023870773.1	unavailable	null	Transcriptional activator of proteases prtT	0.52
XP_023870774.1	unavailable	null	D-arabinitol 2-dehydrogenase [ribulose-forming]	0.11	1.1.1.-	0.12	I
XP_023870775.1	unavailable	null	Transketolase, chloroplastic	0.36	2.2.1.1	0.83	C
XP_023870778.1	unavailable	null	Protein DETOXIFICATION 44, chloroplastic	0.38
XP_023870779.1	unavailable	null		manual
XP_023870780.1	unavailable	null	Ribosomal RNA-processing protein 8	0.49	2.1.1.-	0.54	C
XP_023870781.1	unavailable	null	DNA repair protein complementing XP-C cells	0.12
XP_023870782.1	unavailable	null	Amino-acid permease BAT1	0.29
XP_023870783.1	unavailable	null	54S ribosomal protein L4, mitochondrial	0.53
XP_023870785.1	unavailable	null	Protein DETOXIFICATION 42	0.38
XP_023870787.1	unavailable	null		manual
XP_023870788.1	unavailable	null	Serine/threonine-protein kinase SRPK	0.52	2.7.11.1	0.52	I
XP_023870789.1	unavailable	null	Short chain dehydrogenase andI	0.19	1.1.1.-	0.53	I
XP_023870790.1	unavailable	null	ATP-dependent helicase hrq1	0.15	3.6.4.12	0.28	I
XP_023870792.1	unavailable	null	Leucine aminopeptidase 2	0.31	3.3.2.10, 3.4.11.-	0.57	C
XP_023870793.1	unavailable	null	Protein DETOXIFICATION 42	0.38
XP_023870794.1	unavailable	null		manual
XP_023870796.1	unavailable	null		manual
XP_023870797.1	unavailable	null	MFS transporter fsa7	0.05
XP_023870798.1	unavailable	null	Guanosine nucleotide diphosphate dissociation inhibitor At5g09550	0.28
XP_023870799.1	unavailable	null	Intermediate cleaving peptidase 55, mitochondrial	0.26	3.4.11.-	0.26	C
XP_023870800.1	unavailable	null		manual
XP_023870801.1	unavailable	null	Vacuolar cation/proton exchanger 3	0.31
XP_023870802.1	unavailable	null	Sulfoacetaldehyde reductase 2	0.25	1.1.1.313	0.5	I
XP_023870803.1	unavailable	null	Cystathionine beta-lyase	0.41	4.4.1.13	0.64	C
XP_023870804.1	unavailable	null	Putative flavin-containing monooxygenase 2	0.27	1.14.13.-	0.29	C
XP_023870806.1	unavailable	null	Cytochrome P450 monooxygenase abl2	0.06	1.-.-.-	0.5	I
XP_023870807.1	unavailable	null		manual
XP_023870809.1	unavailable	null	Cytochrome P450 monooxygenase TRI4	0.06	1.-.-.-	0.48	I
XP_023870810.1	unavailable	null	Palmitoyltransferase AKR1	0.27	2.3.1.225	0.53	I
XP_023870811.1	unavailable	null	Chaperone protein DnaJ	0.47
XP_023870812.1	unavailable	null	HD domain-containing protein 2	0.35
XP_023870813.1	unavailable	null	Zinc finger protein klf1	0.19
XP_023870814.1	unavailable	null	TIP41-like protein	0.53
XP_023870815.1	unavailable	null	Glutamate 5-kinase	0.5	2.7.2.11	0.52	I
XP_023870816.1	unavailable	null	ABC transporter F family member 5	0.27			C
XP_023870817.1	unavailable	null	Uncharacterized protein AN12072	0.52
XP_023870818.1	unavailable	null	L-aspartate oxidase, chloroplastic	0.27	1.3.5.1	0.41	C
XP_023870819.1	unavailable	null		manual
XP_023870820.1	unavailable	null	Aspartate aminotransferase 1	0.29	2.6.1.1	0.51	C
XP_023870821.1	unavailable	null	Succinate-semialdehyde dehydrogenase, mitochondrial	0.26	1.2.1.24	0.27	C
XP_023870822.1	unavailable	null	Dihydropteroate synthase	0.36	2.7.6.3, 2.5.1.15	0.32	C
XP_023870823.1	unavailable	null	Acetylesterase	0.53	3.1.1.6	0.53	I
XP_023870824.1	unavailable	null	STIP1 homology and U box-containing protein 1	0.36	2.3.2.27	0.53	I
XP_023870826.1	unavailable	null	Leucine-rich repeat extensin-like protein 2	0.27	2.7.7.6	0.27	C
XP_023870827.1	unavailable	null		manual
XP_023870828.1	unavailable	null	Altered inheritance of mitochondria protein 41, mitochondrial	0.52
XP_023870829.1	unavailable	null	Nuclear pore complex protein NUP155	0.31
XP_023870831.1	unavailable	null		manual
XP_023870833.1	unavailable	null	Triosephosphate isomerase	0.45	5.3.1.1	0.46	I
XP_023870834.1	unavailable	null	Methylenetetrahydrofolate reductase 1	0.31	1.5.1.20	0.78	C
XP_023870835.1	unavailable	null	Uncharacterized membrane protein C365.16	0.52
XP_023870836.1	unavailable	null		manual
XP_023870837.1	unavailable	null		manual
XP_023870839.1	unavailable	null	U1 snRNP-associated protein usp107	0.52
XP_023870842.1	unavailable	null	Leucine aminopeptidase 1	0.4	3.4.11.-	0.52	I
XP_023870843.1	unavailable	null	Zinc-binding alcohol dehydrogenase domain-containing protein cipB	0.12	1.-.-.-	0.53	I
XP_023870845.1	unavailable	null		manual
XP_023870846.1	unavailable	null	BZIP-type transcription factor MBZ1	0.52
XP_023870847.1	unavailable	null	Glucan endo-1,3-alpha-glucosidase agn1	0.27	3.2.1.59	0.53	I
XP_023870848.1	unavailable	null	UDP-N-acetylglucosamine--dolichyl-phosphate N-acetylglucosaminephosphotransferase	0.53	2.7.8.15	0.53	I
XP_023870849.1	unavailable	null	Nucleoporin SEH1	0.4
XP_023870850.1	unavailable	null	Major facilitator superfamily transporter mfsA	0.27
XP_023870851.1	unavailable	null		manual
XP_023870852.1	unavailable	null	Dihydroorotate dehydrogenase (quinone)	0.42	1.3.5.2	0.71	C
XP_023870853.1	unavailable	null	NAD(P)H-hydrate epimerase	0.51	1.4.3.5, 5.1.99.6	0.27	C
XP_023870855.1	unavailable	null	Myosin tail region-interacting protein MTI1	0.27
XP_023870857.1	unavailable	null	Peroxisome biogenesis factor 2	0.35
XP_023870858.1	unavailable	null	Heat shock 70 kDa protein 17	0.26			C
XP_023870859.1	unavailable	null		manual
XP_023870860.1	unavailable	null	Serine/threonine-protein kinase AtPK1/AtPK6	0.26	2.7.11.1	0.61	C
XP_023870861.1	unavailable	null	Mitochondrial inner membrane protease ATP23	0.38	3.4.24.-	0.53	I
XP_023870862.1	unavailable	null	Histone deacetylase HOS3	0.52	3.5.1.98	0.52	I
XP_023870863.1	unavailable	null		manual
XP_023870864.1	unavailable	null		manual
XP_023870865.1	unavailable	null		manual
XP_023870866.1	unavailable	null	3-hydroxyisobutyrate dehydrogenase, mitochondrial	0.19	1.1.1.411	0.16	I
XP_023870867.1	unavailable	null	Sphingoid long-chain base transporter RSB1	0.19
XP_023870869.1	unavailable	null		manual
XP_023870870.1	unavailable	null	Dihydroxyacetone kinase	0.36	2.7.1.29, 2.7.1.28	0.53	I
XP_023870871.1	unavailable	null		manual
XP_023870872.1	unavailable	null	KRR1 small subunit processome component homolog	0.38
XP_023870874.1	unavailable	null		manual
XP_023870875.1	unavailable	null	Orotate phosphoribosyltransferase	0.52	2.4.2.10	0.53	I
XP_023870876.1	unavailable	null	Long chain acyl-CoA synthetase 3	0.27	6.2.1.3	0.39	C
XP_023870877.1	unavailable	null	Very-long-chain 3-oxoacyl-CoA reductase	0.38	1.1.1.330	0.46	C
XP_023870878.1	unavailable	null		manual
XP_023870879.1	unavailable	null	DNA-binding protein creA	0.24
XP_023870880.1	unavailable	null	Serine carboxypeptidase-like	0.28	3.4.16.-	0.28	C
XP_023870882.1	unavailable	null	Putative 3,4-dihydroxy-2-butanone kinase	0.26	2.7.1.29, 2.7.1.28	0.22	I
XP_023870883.1	unavailable	null	Xanthine permease XanP	0.12
XP_023870884.1	unavailable	null	NADH-ubiquinone oxidoreductase 29.9 kDa subunit, mitochondrial	0.52
XP_023870885.1	unavailable	null	Uncharacterized protein C3D6.13c	0.19			I
XP_023870886.1	unavailable	null	Galactose-1-phosphate uridylyltransferase	0.47	2.7.7.12	0.53	I
XP_023870887.1	unavailable	null		manual
XP_023870888.1	unavailable	null	Vacuolar protein-sorting-associated protein 36	0.53
XP_023870889.1	unavailable	null	SAC3 family protein A	0.33
XP_023870890.1	unavailable	null	Protein scd2/ral3	0.27
XP_023870891.1	unavailable	null		manual
XP_023870892.1	unavailable	null	Chaperone protein DnaK	0.41
XP_023870893.1	unavailable	null	Protein PNS1	0.43
XP_023870894.1	unavailable	null	Mannitol-1-phosphate 5-dehydrogenase	0.53	1.1.1.17	0.53	I
XP_023870896.1	unavailable	null	Protein ROT1	0.33
XP_023870897.1	unavailable	null		manual
XP_023870898.1	unavailable	null	Protein ROT1	0.33
XP_023870899.1	unavailable	null		manual
XP_023870900.1	unavailable	null	Amino-acid acetyltransferase, mitochondrial	0.53	2.3.1.1	0.53	I
XP_023870902.1	unavailable	null		manual
XP_023870903.1	unavailable	null	Amino-acid acetyltransferase, mitochondrial	0.53	2.3.1.1	0.53	I
XP_023870905.1	unavailable	null	Lon protease homolog, mitochondrial	0.38	3.4.21.53	0.78	C
XP_023870906.1	unavailable	null	Cell division cycle protein 48 homolog	0.32	3.6.4.-	0.19	C
XP_023870907.1	unavailable	null	Thymidylate synthase	0.43	1.5.1.3, 2.1.1.45	0.45	C
XP_023870908.1	unavailable	null	Methyltransferase adrK	0.52	2.1.3.-	0.52	I
XP_023870909.1	unavailable	null	Efflux pump dotC	0.06
XP_023870910.1	unavailable	null	NAD(P)H-dependent FMN reductase C4B3.06c	0.27	1.5.1.39	0.53	I
XP_023870911.1	unavailable	null	O-acetyltransferase PaAT-1	0.52	2.3.1.-	0.52	I
XP_023870913.1	unavailable	null	Ribosome maturation protein SBDS	0.44
XP_023870914.1	unavailable	null		manual
XP_023870915.1	unavailable	null	Probable transcription factor lepB	0.52
XP_023870916.1	unavailable	null		manual
XP_023870917.1	unavailable	null	NAD(P)H-dependent FMN reductase LOT6	0.27	1.5.1.39	0.53	I
XP_023870918.1	unavailable	null	O-acetyltransferase PaAT-1	0.52	2.3.1.-	0.52	I
XP_023870920.1	unavailable	null		manual
XP_023870921.1	unavailable	null	Protein bli-3	0.52
XP_023870922.1	unavailable	null	Probable transcription factor lepB	0.52
XP_023870923.1	unavailable	null		manual
XP_023870924.1	unavailable	null		manual
XP_023870925.1	unavailable	null	Solute carrier family 35 member F6	0.43
XP_023870926.1	unavailable	null		manual
XP_023870927.1	unavailable	null	Oxygen-dependent choline dehydrogenase	0.47	1.2.1.8, 1.1.99.1	0.48	I
XP_023870928.1	unavailable	null	Putative mannose 6-phosphate receptor-like protein C530.09c	0.52
XP_023870929.1	unavailable	null	Probable beta-glucosidase btgE	0.37	3.2.1.-	0.19	I
XP_023870932.1	unavailable	null		manual
XP_023870934.1	unavailable	null	DNA topoisomerase 3-alpha	0.32	5.6.2.1	0.71	C
XP_023870936.1	unavailable	null		manual
XP_023870937.1	unavailable	null	Alpha-glucosidase	0.31	3.2.1.177	0.28	C
XP_023870938.1	unavailable	null	pH-response transcription factor pacC/RIM101	0.5
XP_023870939.1	unavailable	null	ADP,ATP carrier protein 1, mitochondrial	0.35
XP_023870940.1	unavailable	null	ADP,ATP carrier protein 1, mitochondrial	0.35
XP_023870941.1	unavailable	null	Protein EFR3	0.38
XP_023870943.1	unavailable	null		manual
XP_023870944.1	unavailable	null	Protein KRI1 homolog	0.39
XP_023870945.1	unavailable	null	DEAD-box ATP-dependent RNA helicase 10	0.29	3.6.4.13	0.77	C
XP_023870946.1	unavailable	null	tRNA-dihydrouridine(16/17) synthase [NAD(P)(+)]-like	0.33	1.3.1.88	0.23	I
XP_023870947.1	unavailable	null		manual
XP_023870948.1	unavailable	null		manual
XP_023870949.1	unavailable	null	rRNA-processing protein efg1	0.39
XP_023870950.1	unavailable	null	Calcium-transporting ATPase 2, endoplasmic reticulum-type	0.26	7.2.2.10	0.48	C
XP_023870952.1	unavailable	null	Dothistromin biosynthesis peroxidase dotB	0.53	1.11.-.-	0.27	I
XP_023870954.1	unavailable	null	GATOR complex protein MIOS	0.33
XP_023870955.1	unavailable	null	F-box/LRR-repeat protein 2	0.28
XP_023870956.1	unavailable	null		manual
XP_023870957.1	unavailable	null	Protein CASP	0.57
XP_023870958.1	unavailable	null	ATP-dependent zinc metalloprotease FtsH	0.33	3.4.24.-	0.74	C
XP_023870959.1	unavailable	null	Carboxylesterase B	0.33	3.4.-.-	0.17	I
XP_023870960.1	unavailable	null	Arginine-hydroxylase NDUFAF5, mitochondrial	0.46	2.1.1.-	0.33	C
XP_023870961.1	unavailable	null	Set1 complex component spp1	0.52
XP_023870962.1	unavailable	null		manual
XP_023870963.1	unavailable	null		manual
XP_023870964.1	unavailable	null		manual
XP_023870967.1	unavailable	null	40S ribosomal protein S3-1	0.27			C
XP_023870968.1	unavailable	null	Mitogen-activated protein kinase 5	0.29	2.7.11.24	0.88	C
XP_023870969.1	unavailable	null		manual
XP_023870970.1	unavailable	null	Glycogenin-1	0.38	2.4.1.186	0.53	I
XP_023870971.1	unavailable	null	Uncharacterized PH domain-containing protein C19A8.02	0.27
XP_023870972.1	unavailable	null	Uncharacterized transporter C1039.04	0.19
XP_023870975.1	unavailable	null	TBC1 domain family member 5	0.53
XP_023870976.1	unavailable	null	Uncharacterized transcriptional regulatory protein C530.11c	0.19
XP_023870977.1	unavailable	null		manual
XP_023870979.1	unavailable	null	FIT family protein scs3	0.52
XP_023870980.1	unavailable	null	Putative tartrate transporter	0.06
XP_023870981.1	unavailable	null		manual
XP_023870982.1	unavailable	null	Beta-1,2-xylosyltransferase 1	0.52	2.4.1.-	0.52	I
XP_023870983.1	unavailable	null	Diacylglycerol O-acyltransferase 1A	0.33	2.3.1.26	0.35	I
XP_023870984.1	unavailable	null	LMBR1 domain-containing protein 2 homolog A	0.27
XP_023870985.1	unavailable	null	Ras-related protein Rab11D	0.28			C
XP_023870987.1	unavailable	null	Vacuolar membrane protease	0.53	3.4.-.-	0.53	I
XP_023870988.1	unavailable	null	ABC-transporter-regulating transcription factor	0.2
XP_023870989.1	unavailable	null		manual
XP_023870990.1	unavailable	null	AP-1 complex subunit gamma-2	0.27
XP_023870991.1	unavailable	null	Protein dml1	0.21
XP_023870992.1	unavailable	null		manual
XP_023870993.1	unavailable	null	tRNA-specific adenosine deaminase 1	0.52	3.5.4.34	0.52	I
XP_023870994.1	unavailable	null	Protein URE2	0.23	1.11.1.-, 1.8.4.-	0.08	I
XP_023870996.1	unavailable	null	Probable acyl-activating enzyme 22	0.27	6.2.1.2, 6.2.1.1	0.27	C
XP_023870997.1	unavailable	null	Protein CHROMATIN REMODELING 24	0.26	3.6.4.-	0.49	C
XP_023870998.1	unavailable	null	Probable tRNA-splicing endonuclease subunit tsp-1	0.52
XP_023870999.1	unavailable	null	Alpha-ketoglutarate-dependent dioxygenase alkB homolog 6	0.53	1.14.11.-	0.53	I
XP_023871002.1	unavailable	null	Efflux pump FUB11	0.13
XP_023871003.1	unavailable	null	Elongation factor 1-alpha	0.71
XP_023871004.1	unavailable	null	Ferric reductase transmembrane component 3	0.19	1.-.-.-	0.19	I
XP_023871005.1	unavailable	null		manual
XP_023871009.1	unavailable	null		manual
XP_023871013.1	unavailable	null		manual
XP_023871015.1	unavailable	null		manual
XP_023871016.1	unavailable	null	Serine/threonine-protein kinase pim-3	0.1	2.7.11.1	0.51	I
XP_023871017.1	unavailable	null	Pyrimidine-specific ribonucleoside hydrolase RihA	0.31	3.2.2.3	0.03	I
XP_023871019.1	unavailable	null	Amino-acid permease BAT1	0.29
XP_023871022.1	unavailable	null	40S ribosomal protein S12	0.5
XP_023871023.1	unavailable	null	Uncharacterized protein C594.04c	0.52
XP_023871025.1	unavailable	null		manual
XP_023871026.1	unavailable	null	Cutinase transcription factor 1 beta	0.52
XP_023871027.1	unavailable	null	Zinc finger CCCH domain-containing protein 42	0.33
XP_023871029.1	unavailable	null	(6-4)DNA photolyase	0.29	4.1.99.13	0.29	C
XP_023871033.1	unavailable	null		manual
XP_023871034.1	unavailable	null	Metallophosphoesterase MPPED2	0.25	4.2.2.23	0.09	I
XP_023871035.1	unavailable	null	Ferric/cupric reductase transmembrane component B	0.52	1.-.-.-	0.52	I
XP_023871036.1	unavailable	null	1,3-beta-glucanosyltransferase gel3	0.07	2.4.1.-	0.43	I
XP_023871037.1	unavailable	null	EEF1A lysine methyltransferase 2	0.19	2.1.1.-	0.53	I
XP_023871038.1	unavailable	null	Efflux pump FUB11	0.06
XP_023871039.1	unavailable	null	Probable beta-D-xylosidase 2	0.26	3.2.1.-	0.14	C
XP_023871041.1	unavailable	null	F-box/WD repeat-containing protein 7	0.21
XP_023871043.1	unavailable	null	Fork head protein homolog 1	0.15
XP_023871045.1	unavailable	null	Esterase alnB	0.52	3.1.2.-	0.52	I
XP_023871046.1	unavailable	null		manual
XP_023871047.1	unavailable	null	Reducing polyketide synthase FUB1	0.05	2.3.1.-	0.38	I
XP_023871049.1	unavailable	null	Phenylacetaldoxime dehydratase	0.5	4.99.1.7	0.5	I
XP_023871050.1	unavailable	null	Ankyrin-3	0.25
XP_023871052.1	unavailable	null	Clustered mitochondria protein homolog	0.42
XP_023871053.1	unavailable	null	TPR repeat-containing thioredoxin TTL1	0.28
XP_023871055.1	unavailable	null	ABC-transporter-regulating transcription factor	0.33
XP_023871057.1	unavailable	null	Disco-interacting protein 2 homolog A	0.13
XP_023871058.1	unavailable	null	F-box/LRR-repeat protein 4	0.3
XP_023871059.1	unavailable	null	Uncharacterized glycosyl hydrolase YBR056W	0.27	3.2.1.58	0.27	I
XP_023871060.1	unavailable	null		manual
XP_023871061.1	unavailable	null	Short chain dehydrogenase gsfK	0.12	1.1.1.349	0.23	I
XP_023871062.1	unavailable	null	Epoxide hydrolase 1	0.26	3.3.2.10	0.05	I
XP_023871064.1	unavailable	null	Nuclear distribution protein PAC1	0.18
XP_023871065.1	unavailable	null	Mitogen-activated protein kinase kinase 1	0.27	2.7.12.2	0.51	C
XP_023871066.1	unavailable	null	Pyruvate decarboxylase 1	0.4	4.1.1.1	0.69	C
XP_023871069.1	unavailable	null		manual
XP_023871070.1	unavailable	null		manual
XP_023871071.1	unavailable	null	Carboxylesterase NlhH	0.5	3.1.1.1	0.5	I
XP_023871073.1	unavailable	null	Cytochrome P450 monooxygenase abl2	0.06	1.-.-.-	0.45	I
XP_023871074.1	unavailable	null		manual
XP_023871075.1	unavailable	null	Mitochondrial import inner membrane translocase subunit tim14	0.41
XP_023871076.1	unavailable	null		manual
XP_023871077.1	unavailable	null		manual
XP_023871081.1	unavailable	null	AP2-associated protein kinase 1	0.16	2.7.11.1	0.51	I
XP_023871084.1	unavailable	null		manual
XP_023871085.1	unavailable	null	Probable transporter MCH4	0.09
XP_023871086.1	unavailable	null	Transcription factor lepE	0.52
XP_023871087.1	unavailable	null	Branchpoint-bridging protein	0.44
XP_023871089.1	unavailable	null	Non-canonical non-ribosomal peptide synthetase FUB8	0.28	2.3.1.-	0.53	I
XP_023871090.1	unavailable	null	Protein atp12, mitochondrial	0.27
XP_023871091.1	unavailable	null	Uncharacterized MFS-type transporter C1271.10c	0.27
XP_023871092.1	unavailable	null	Beta-1,2-xylosyltransferase 1	0.52	2.4.1.-	0.52	I
XP_023871093.1	unavailable	null		manual
XP_023871094.1	unavailable	null		manual
XP_023871095.1	unavailable	null	Purine nucleoside permease	0.36
XP_023871097.1	unavailable	null	Uncharacterized protein C1A6.01c	0.52
XP_023871098.1	unavailable	null		manual
XP_023871099.1	unavailable	null	Urease accessory protein UreG	0.46
XP_023871101.1	unavailable	null		manual
XP_023871103.1	unavailable	null	Non-canonical non-ribosomal peptide synthetase FUB8	0.25	2.3.1.-	0.46	I
XP_023871104.1	unavailable	null	Major facilitator superfamily multidrug transporter mdr3	0.09
XP_023871105.1	unavailable	null	Methionine gamma-lyase	0.27	4.4.1.13	0.24	C
XP_023871106.1	unavailable	null	Cystathionine gamma-synthase 1, chloroplastic	0.27	4.4.1.13	0.24	C
XP_023871107.1	unavailable	null	Agamous-like MADS-box protein AGL62	0.51
XP_023871109.1	unavailable	null	Uncharacterized protein At5g39865	0.51
XP_023871110.1	unavailable	null	7-methylguanosine phosphate-specific 5'-nucleotidase	0.24	3.1.3.91, 3.1.3.5	0.45	I
XP_023871111.1	unavailable	null	Cytosolic 5'-nucleotidase 3A	0.28	3.1.3.91, 3.1.3.5	0.45	I
XP_023871114.1	unavailable	null	Phytosulfokine receptor 1	0.31	2.7.11.1	0.78	C
XP_023871115.1	unavailable	null	Phosphomutase-like protein 3	0.19	5.4.-.-	0.36	I
XP_023871116.1	unavailable	null		manual
XP_023871117.1	unavailable	null	tRNA dimethylallyltransferase	0.5	2.5.1.75	0.64	C
XP_023871118.1	unavailable	null	tRNA dimethylallyltransferase	0.36	2.5.1.75	0.64	C
XP_023871119.1	unavailable	null	Glutaredoxin-C9	0.66
XP_023871120.1	unavailable	null	Exocyst complex component 5	0.47
XP_023871121.1	unavailable	null	Endoplasmic reticulum oxidoreductin-2	0.28	1.8.4.-	0.64	C
XP_023871122.1	unavailable	null	Pentatricopeptide repeat-containing protein At2g06000	0.26
XP_023871123.1	unavailable	null	WRKY transcription factor 22	0.32
XP_023871126.1	unavailable	null	Phosphatidylserine decarboxylase proenzyme 1, mitochondrial	0.43	4.1.1.65	0.71	C
XP_023871129.1	unavailable	null	Proline iminopeptidase	0.5	3.4.11.5	0.5	I
XP_023871130.1	unavailable	null	3-methyl-2-oxobutanoate hydroxymethyltransferase	0.49	2.1.2.11	0.71	C
XP_023871131.1	unavailable	null	Transcription factor LHW	0.38
XP_023871132.1	unavailable	null	Transcription factor LHW	0.38
XP_023871133.1	unavailable	null	Flavonoid 3',5'-hydroxylase	0.36	1.14.14.-, 1.14.14.164	0.26	C
XP_023871135.1	unavailable	null	Phytosulfokine receptor 1	0.31	2.7.11.1	0.72	C
XP_023871136.1	unavailable	null	Naringenin,2-oxoglutarate 3-dioxygenase	0.45			C
XP_023871137.1	unavailable	null		manual
XP_023871138.1	unavailable	null	Probable thioesterase lcsE	0.52	3.1.-.-	0.52	I
XP_023871140.1	unavailable	null	Nardilysin-like	0.28	3.4.24.-	0.31	C
XP_023871141.1	unavailable	null	Nucleoside diphosphate kinase	0.63	2.7.4.6	0.84	C
XP_023871142.1	unavailable	null	NADH:quinone reductase	0.5	1.6.5.11	0.5	I
XP_023871143.1	unavailable	null	Ubiquitin-conjugating enzyme E2 11	0.26	2.3.2.23	0.7	C
XP_023871144.1	unavailable	null	Septin-8	0.08
XP_023871145.1	unavailable	null	Serine/threonine-protein phosphatase PP1	0.37	3.1.3.16	0.84	C
XP_023871146.1	unavailable	null	Farnesyl pyrophosphate synthase	0.57	2.5.1.10, 2.5.1.1	0.8	C
XP_023871147.1	unavailable	null	Dephospho-CoA kinase	0.35	2.7.1.24	0.4	I
XP_023871148.1	unavailable	null	Zinc-type alcohol dehydrogenase-like protein C1773.06c	0.52	1.-.-.-	0.52	I
XP_023871150.1	unavailable	null	Type I inositol polyphosphate 5-phosphatase 8	0.28	3.1.3.-	0.23	C
XP_023871152.1	unavailable	null		manual
XP_023871155.1	unavailable	null	Nitrogen metabolite repression protein nmrA	0.27
XP_023871156.1	unavailable	null		manual
XP_023871157.1	unavailable	null		manual
XP_023871158.1	unavailable	null	Beta-galactosidase	0.44	3.2.1.23	0.5	I
XP_023871159.1	unavailable	null	2Fe-2S ferredoxin	0.35
XP_023871160.1	unavailable	null		manual
XP_023871161.1	unavailable	null	Mitochondrial import inner membrane translocase subunit TIM22	0.3
XP_023871162.1	unavailable	null	4-coumarate--CoA ligase 1	0.4	6.2.1.-	0.42	C
XP_023871163.1	unavailable	null	Protein IMPACT	0.35
XP_023871164.1	unavailable	null	Ceramide glucosyltransferase	0.53	2.4.1.80	0.53	I
XP_023871165.1	unavailable	null		manual
XP_023871166.1	unavailable	null	Anaphase-promoting complex subunit 8	0.33
XP_023871167.1	unavailable	null		manual
XP_023871169.1	unavailable	null		manual
XP_023871170.1	unavailable	null	Peroxisomal NADH pyrophosphatase NUDT12	0.35	3.6.1.22	0.64	C
XP_023871172.1	unavailable	null	Fatty-acid amide hydrolase 1	0.16	3.5.1.4	0.19	I
XP_023871173.1	unavailable	null	Cytochrome c oxidase subunit 6, mitochondrial	0.53			I
XP_023871174.1	unavailable	null	Elongation of fatty acids protein A	0.09	2.3.1.199	0.53	I
XP_023871175.1	unavailable	null		manual
XP_023871176.1	unavailable	null	Serine/threonine protein phosphatase 2A 57 kDa regulatory subunit B' kappa isoform	0.29
XP_023871179.1	unavailable	null		manual
XP_023871181.1	unavailable	null	Cycloartenol synthase	0.48	5.4.99.8	0.5	C
XP_023871182.1	unavailable	null	Asparagine-rich protein	0.27
XP_023871183.1	unavailable	null	5-keto-D-gluconate 5-reductase	0.25	1.1.1.100	0.25	I
XP_023871184.1	unavailable	null	Probable endo-1,3(4)-beta-glucanase AFUA_2G14360	0.07	3.2.1.6	0.48	I
XP_023871185.1	unavailable	null		manual
XP_023871188.1	unavailable	null	Short chain dehydrogenase sol3	0.27	1.1.1.-	0.53	I
XP_023871189.1	unavailable	null		manual
XP_023871190.1	unavailable	null		manual
XP_023871191.1	unavailable	null	Short-chain dehydrogenase TIC 32, chloroplastic	0.38	1.1.1.-	0.38	C
XP_023871192.1	unavailable	null	Uracil catabolism protein 4	0.27
XP_023871194.1	unavailable	null	Dihydroceramide fatty acyl 2-hydroxylase FAH1	0.32	1.14.18.7	0.38	C
XP_023871195.1	unavailable	null	O-glycoside alpha-1,2-mannosyltransferase omh1	0.05	2.4.1.-	0.53	I
XP_023871196.1	unavailable	null	Glycogen [starch] synthase, muscle	0.25	2.4.1.11	0.53	I
XP_023871198.1	unavailable	null		manual
XP_023871199.1	unavailable	null	Ubiquitin carboxyl-terminal hydrolase 26	0.28	3.4.19.12	0.64	C
XP_023871200.1	unavailable	null	[Pyruvate dehydrogenase (acetyl-transferring)] kinase, mitochondrial	0.22	2.7.11.2	0.54	C
XP_023871201.1	unavailable	null		manual
XP_023871202.1	unavailable	null	Transcription factor 1	0.52
XP_023871203.1	unavailable	null	L-ascorbate oxidase	0.42	1.10.3.2	0.55	C
XP_023871205.1	unavailable	null	Phosphoinositide phosphatase SAC8	0.28	3.1.3.-	0.56	C
XP_023871206.1	unavailable	null	MAP3K epsilon protein kinase 1	0.26	2.7.11.1	0.64	C
XP_023871207.1	unavailable	null		manual
XP_023871208.1	unavailable	null	Vegetative incompatibility protein HET-E-1	0.52
XP_023871209.1	unavailable	null		manual
XP_023871211.1	unavailable	null	Ribonuclease T2-like	0.28	4.6.1.19	0.53	I
XP_023871214.1	unavailable	null	Putative epoxide hydrolase	0.5	3.3.2.10	0.5	I
XP_023871215.1	unavailable	null	S-adenosylmethionine decarboxylase proenzyme	0.43	4.1.1.50	0.53	I
XP_023871216.1	unavailable	null	Acetylcholinesterase	0.13	3.1.1.56, 3.1.1.84, 3.1.1.1	0.03	I
XP_023871217.1	unavailable	null	D-2-hydroxyglutarate dehydrogenase, mitochondrial	0.27	1.1.99.39	0.34	C
XP_023871218.1	unavailable	null	Proteasome subunit alpha type-7-B	0.3	3.4.25.1	0.86	C
XP_023871219.1	unavailable	null	Lysine-specific demethylase REF6	0.27	1.14.11.-	0.62	C
XP_023871220.1	unavailable	null	Structure-specific endonuclease subunit SLX1	0.31	3.1.-.-	0.53	I
XP_023871221.1	unavailable	null	Methylenetetrahydrofolate reductase 1	0.34	1.5.1.20	0.78	C
XP_023871222.1	unavailable	null		manual
XP_023871223.1	unavailable	null	Eukaryotic translation initiation factor NCBP	0.38
XP_023871224.1	unavailable	null	FAD-linked oxidoreductase easE	0.18	1.-.-.-	0.5	I
XP_023871226.1	unavailable	null	Esterase alnB	0.52	3.1.2.-	0.52	I
XP_023871227.1	unavailable	null		manual
XP_023871228.1	unavailable	null	Reducing polyketide synthase FUB1	0.05	2.3.1.-	0.4	I
XP_023871230.1	unavailable	null		manual
XP_023871231.1	unavailable	null	General transcription and DNA repair factor IIH helicase subunit XPB	0.4	3.6.4.12	0.64	C
XP_023871232.1	unavailable	null		manual
XP_023871233.1	unavailable	null	Meiotic recombination protein SPO11-1	0.43	5.6.2.2	0.58	C
XP_023871234.1	unavailable	null		manual
XP_023871235.1	unavailable	null	Tryprostatin B 6-hydroxylase	0.06	1.-.-.-	0.4	I
XP_023871236.1	unavailable	null	High-affinity potassium transport protein	0.19
XP_023871237.1	unavailable	null	Probable vacuolar amino acid transporter YPQ3	0.19
XP_023871238.1	unavailable	null	Oxysterol-binding protein-related protein 1D	0.27
XP_023871239.1	unavailable	null		manual
XP_023871240.1	unavailable	null	Splicing factor SF3a60 homolog	0.34
XP_023871241.1	unavailable	null	Vacuolar protein sorting-associated protein 54	0.41
XP_023871243.1	unavailable	null	Altered inheritance rate of mitochondria protein 25	0.27
XP_023871244.1	unavailable	null	WD repeat domain-containing protein 83	0.41
XP_023871245.1	unavailable	null	Periodic tryptophan protein 2 homolog	0.3
XP_023871247.1	unavailable	null	Cytochrome P450 monooxygenase claM	0.52	1.-.-.-	0.52	I
XP_023871249.1	unavailable	null	UNC93-like protein 1	0.36
XP_023871250.1	unavailable	null	Uncharacterized protein YIL067C	0.52
XP_023871251.1	unavailable	null	Kynurenine/alpha-aminoadipate aminotransferase, mitochondrial	0.11	2.6.1.57	0.19	I
XP_023871252.1	unavailable	null	Uncharacterized secreted protein ARB_06907	0.52
XP_023871253.1	unavailable	null	Protein RDR1	0.36
XP_023871254.1	unavailable	null	Alpha-methylacyl-CoA racemase	0.22	5.1.1.17, 5.1.99.-	0.09	I
XP_023871257.1	unavailable	null	UPF0047 protein YjbQ	0.33
XP_023871258.1	unavailable	null	Lactobacillus shifted protein	0.52
XP_023871260.1	unavailable	null	Dibenzothiophene desulfurization enzyme A	0.08	1.14.13.131	0.08	I
XP_023871261.1	unavailable	null	50S ribosomal protein L4	0.33
XP_023871262.1	unavailable	null		manual
XP_023871263.1	unavailable	null		manual
XP_023871264.1	unavailable	null		manual
XP_023871265.1	unavailable	null	Acetylcholinesterase	0.11	3.1.1.28	0.03	I
XP_023871266.1	unavailable	null	Dynamin-related protein 5A	0.29			C
XP_023871267.1	unavailable	null	Uncharacterized protein C800.11	0.52
XP_023871268.1	unavailable	null	Mitochondrial inner membrane protein OXA1L	0.52
XP_023871269.1	unavailable	null	Plant UBX domain-containing protein 3	0.28
XP_023871270.1	unavailable	null	GTP cyclohydrolase 1	0.49	3.5.4.16	0.53	I
XP_023871272.1	unavailable	null		manual
XP_023871273.1	unavailable	null	NADP-dependent mannitol dehydrogenase	0.18	1.1.1.10	0.06	I
XP_023871274.1	unavailable	null	Tyrosinase ustQ	0.52	1.14.18.1	0.52	I
XP_023871275.1	unavailable	null	Uncharacterized membrane protein C17A5.08	0.52
XP_023871276.1	unavailable	null	Protein SGT1 homolog	0.4
XP_023871277.1	unavailable	null		manual
XP_023871278.1	unavailable	null	Ras-related GTP-binding protein A	0.28
XP_023871279.1	unavailable	null	Cysteine--tRNA ligase	0.44	6.1.1.16	0.53	I
XP_023871280.1	unavailable	null	tRNA-splicing endonuclease subunit SEN2	0.28	4.6.1.16	0.53	I
XP_023871281.1	unavailable	null	UBA domain-containing protein 7	0.27
XP_023871284.1	unavailable	null		manual
XP_023871285.1	unavailable	null	Oxidoreductase andH	0.19	1.-.-.-	0.53	I
XP_023871286.1	unavailable	null		manual
XP_023871287.1	unavailable	null		manual
XP_023871288.1	unavailable	null	Histone-binding protein MSI1	0.27
XP_023871289.1	unavailable	null	Transcription factor vrtR1	0.12
XP_023871290.1	unavailable	null	Alpha-glucosidase	0.38	3.2.1.84	0.27	C
XP_023871291.1	unavailable	null		manual
XP_023871292.1	unavailable	null		manual
XP_023871293.1	unavailable	null	Condensin complex subunit 3	0.53
XP_023871296.1	unavailable	null	Vitamin B6 transporter TPN1	0.19
XP_023871297.1	unavailable	null	Queuine tRNA-ribosyltransferase accessory subunit 2	0.52
XP_023871298.1	unavailable	null	Altered inheritance of mitochondria protein 6	0.36
XP_023871300.1	unavailable	null	Splicing factor YJU2	0.53
XP_023871301.1	unavailable	null	Anaphase-promoting complex subunit 6	0.34
XP_023871302.1	unavailable	null	cytokinesis protein 3	0.27
XP_023871303.1	unavailable	null	Nuclear poly(A) polymerase 1	0.28	2.7.7.19	0.64	C
XP_023871304.1	unavailable	null		manual
XP_023871305.1	unavailable	null	Acetoacetyl-CoA synthetase	0.3	6.2.1.16	0.33	I
XP_023871306.1	unavailable	null	WD repeat-containing protein WDS homolog	0.31
XP_023871307.1	unavailable	null		manual
XP_023871312.1	unavailable	null	Phosphoribosylformylglycinamidine synthase	0.43	6.3.5.3	0.64	C
XP_023871313.1	unavailable	null	Ras-related GTP-binding protein D	0.19
XP_023871314.1	unavailable	null	UPF0187 protein alr2987	0.25
XP_023871315.1	unavailable	null	Transcription-associated protein 1	0.31			I
XP_023871316.1	unavailable	null		manual
XP_023871317.1	unavailable	null		manual
XP_023871318.1	unavailable	null		manual
XP_023871319.1	unavailable	null	Ribokinase	0.49	2.7.1.15	0.49	I
XP_023871320.1	unavailable	null	Cysteine synthase	0.47	4.4.1.1, 2.5.1.47	0.26	C
XP_023871321.1	unavailable	null	Solute carrier family 66 member 2	0.53
XP_023871322.1	unavailable	null	Glutamine--tRNA ligase	0.57	6.1.1.17	0.18	C
XP_023871323.1	unavailable	null	Eukaryotic initiation factor 4A-2	0.31	3.6.4.13	0.84	C
XP_023871326.1	unavailable	null	Quinidine resistance protein 2	0.05
XP_023871327.1	unavailable	null	Cytochrome P450 94A1	0.31	1.14.13.-	0.31	C
XP_023871328.1	unavailable	null		manual
XP_023871329.1	unavailable	null		manual
XP_023871330.1	unavailable	null	Scytalone dehydratase-like protein Arp1	0.52	4.2.1.-	0.52	I
XP_023871332.1	unavailable	null		manual
XP_023871333.1	unavailable	null		manual
XP_023871335.1	unavailable	null		manual
XP_023871336.1	unavailable	null	Cleavage and polyadenylation specificity factor subunit 3-II	0.27	3.1.27.-	0.61	C
XP_023871337.1	unavailable	null		manual
XP_023871338.1	unavailable	null	Cleavage and polyadenylation specificity factor subunit 5	0.43
XP_023871340.1	unavailable	null		manual
XP_023871341.1	unavailable	null	Signal recognition particle 54 kDa protein	0.35
XP_023871342.1	unavailable	null	Protein FMP42	0.52
XP_023871343.1	unavailable	null		manual
XP_023871344.1	unavailable	null	Phosphate transporter PHO1 homolog 4	0.27
XP_023871345.1	unavailable	null	AP-2 complex subunit mu	0.29
XP_023871346.1	unavailable	null	DNA replication licensing factor MCM6	0.32	3.6.4.12	0.78	C
XP_023871347.1	unavailable	null	Anaphase-promoting complex subunit 10	0.64
XP_023871350.1	unavailable	null	Late embryogenesis abundant protein 1	0.34
XP_023871351.1	unavailable	null	Lys-63-specific deubiquitinase BRCC36	0.49	3.4.19.-	0.53	I
XP_023871352.1	unavailable	null		manual
XP_023871353.1	unavailable	null	Isoprene synthase, chloroplastic	0.42	4.2.3.15	0.43	B
XP_023871355.1	unavailable	null	Transcription factor bHLH117	0.76
XP_023871356.1	unavailable	null		manual
XP_023871359.1	unavailable	null	Isoprene synthase, chloroplastic	0.42	4.2.3.15	0.43	B
XP_023871360.1	unavailable	null	Carnosine N-methyltransferase	0.53	2.1.1.22	0.53	I
XP_023871363.1	unavailable	null	Floral homeotic protein AGAMOUS	0.54
XP_023871364.1	unavailable	null	Pentatricopeptide repeat-containing protein At1g12300, mitochondrial	0.28
XP_023871365.1	unavailable	null	Putative pentatricopeptide repeat-containing protein At1g31840	0.26
XP_023871366.1	unavailable	null	11S globulin seed storage protein 1	0.32
XP_023871367.1	unavailable	null	Pentatricopeptide repeat-containing protein At3g22470, mitochondrial	0.26
XP_023871368.1	unavailable	null	Pleiotropic drug resistance protein 1	0.35
XP_023871372.1	unavailable	null	15-cis-phytoene desaturase, chloroplastic/chromoplastic	0.58	1.3.5.6	0.58	C
XP_023871373.1	unavailable	null	Formin-like protein 2	0.31
XP_023871374.1	unavailable	null	DNA damage-repair/toleration protein DRT102	0.76
XP_023871375.1	unavailable	null	Probable inactive receptor-like protein kinase At1g65250	0.27			C
XP_023871376.1	unavailable	null	Protein NRT1/ PTR FAMILY 4.5	0.26
XP_023871377.1	unavailable	null	Protein NRT1/ PTR FAMILY 5.10	0.26
XP_023871378.1	unavailable	null	Pentatricopeptide repeat-containing protein At3g22470, mitochondrial	0.26
XP_023871379.1	unavailable	null	Probable transcription factor At1g11510	0.36
XP_023871380.1	unavailable	null	Gamma-aminobutyrate transaminase POP2, mitochondrial	0.26	2.6.1.11	0.24	C
XP_023871382.1	unavailable	null	Leucine-rich repeat receptor-like kinase protein SUNN	0.29	2.7.11.1	0.85	C
XP_023871384.1	unavailable	null	Pentatricopeptide repeat-containing protein At3g54980, mitochondrial	0.26
XP_023871386.1	unavailable	null		manual
XP_023871387.1	unavailable	null	RNA demethylase ALKBH9B	0.76	1.14.11.-	0.76	C
XP_023871389.1	unavailable	null	Signal recognition particle SEC65 subunit	0.36
XP_023871390.1	unavailable	null	Disease resistance protein RPS2	0.26			C
XP_023871392.1	unavailable	null	Actin-3	0.36
XP_023871393.1	unavailable	null	BAHD acyltransferase At5g47980	0.31	2.3.1.-	0.59	C
XP_023871394.1	unavailable	null		manual
XP_023871395.1	unavailable	null	Acyltransferase-like protein At3g26840, chloroplastic	0.51	2.3.1.-	0.76	C
XP_023871396.1	unavailable	null		manual
XP_023871397.1	unavailable	null		manual
XP_023871398.1	unavailable	null	Serine/threonine-protein kinase AFC2	0.26	2.7.12.1	0.48	C
XP_023871399.1	unavailable	null	Nucleolar protein 58	0.36
XP_023871402.1	unavailable	null	Acyltransferase-like protein At1g54570, chloroplastic	0.76	2.3.1.-	0.76	C
XP_023871403.1	unavailable	null	Laccase-13	0.3	1.10.3.2	0.76	C
XP_023871405.1	unavailable	null	Pentatricopeptide repeat-containing protein At5g46460, mitochondrial	0.26
XP_023871406.1	unavailable	null	Cytochrome P450 97B1, chloroplastic	0.29	1.14.14.80	0.2	C
XP_023871407.1	unavailable	null	Probable endo-1,3(4)-beta-glucanase ACLA_073210	0.07	3.2.1.-	0.07	I
XP_023871408.1	unavailable	null	Receptor-like protein 45	0.27			C
XP_023871409.1	unavailable	null	Phytosulfokine receptor 1	0.31	2.7.11.1	0.72	C
XP_023871410.1	unavailable	null	Receptor-like protein 35	0.76
XP_023871411.1	unavailable	null		manual
XP_023871412.1	unavailable	null		manual
XP_023871413.1	unavailable	null	Monooxygenase 3	0.51	1.14.13.-	0.76	C
XP_023871416.1	unavailable	null	Succinylornithine transaminase	0.33	2.6.1.11	0.32	C
XP_023871417.1	unavailable	null	Cellulose synthase-like protein E1	0.37	2.4.1.-	0.64	C
XP_023871418.1	unavailable	null	Disease resistance RPP8-like protein 3	0.27
XP_023871419.1	unavailable	null	Probable transcription factor PosF21	0.51
XP_023871420.1	unavailable	null	Cell division protein FtsY homolog, chloroplastic	0.51
XP_023871421.1	unavailable	null		manual
XP_023871423.1	unavailable	null	Disease resistance protein RPM1	0.27
XP_023871424.1	unavailable	null	Uncharacterized protein YDR132C	0.52
XP_023871425.1	unavailable	null		manual
XP_023871426.1	unavailable	null	FAD-dependent monooxygenase CTB5	0.15	5.5.1.20, 1.1.3.42	0.15	I
XP_023871427.1	unavailable	null	Short-chain dehydrogenase/reductase bet4	0.15	1.1.1.-	0.53	I
XP_023871428.1	unavailable	null	Short-chain dehydrogenase/reductase	0.15	1.1.1.-	0.53	I
XP_023871429.1	unavailable	null	Hps1-dma1 cluster cytochrome P450 monooxygenase cyp3.1	0.27	1.-.-.-	0.27	I
XP_023871430.1	unavailable	null	Cytochrome P450 monooxygenase TRI13	0.52	1.-.-.-	0.52	I
XP_023871431.1	unavailable	null	Fusicoccadiene C-8 hydroxylase	0.1	1.-.-.-	0.53	I
XP_023871432.1	unavailable	null	CDP-diacylglycerol--inositol 3-phosphatidyltransferase	0.41	2.7.8.11	0.64	C
XP_023871434.1	unavailable	null		manual
XP_023871436.1	unavailable	null	Nodulation receptor kinase	0.35	2.7.11.1	0.76	C
XP_023871437.1	unavailable	null	Nodulation receptor kinase	0.35	2.7.11.1	0.75	C
XP_023871438.1	unavailable	null	Nodulation receptor kinase	0.35	2.7.11.1	0.75	C
XP_023871440.1	unavailable	null	Probable magnesium transporter NIPA7	0.28
XP_023871442.1	unavailable	null	Protein phosphatase 2C 51	0.41	3.1.3.16	0.66	G
XP_023871443.1	unavailable	null	Putative cysteine-rich receptor-like protein kinase 35	0.26	2.7.11.1	0.59	C
XP_023871446.1	unavailable	null	Cysteine-rich receptor-like protein kinase 10	0.27	2.7.11.1	0.67	C
XP_023871447.1	unavailable	null	Pentatricopeptide repeat-containing protein At1g19720	0.26
XP_023871448.1	unavailable	null	G-type lectin S-receptor-like serine/threonine-protein kinase RLK1	0.26	2.7.11.1	0.6	C
XP_023871449.1	unavailable	null	Chaperone protein dnaJ 15	0.42
XP_023871450.1	unavailable	null	Zinc finger protein BRUTUS-like At1g74770	0.31			C
XP_023871451.1	unavailable	null	Zinc finger protein GIS3	0.51
XP_023871454.1	unavailable	null	CSC1-like protein ERD4	0.4
XP_023871455.1	unavailable	null	Gag-Pol polyprotein	0.17	3.4.23.-, 2.7.7.49	0.09	I
XP_023871456.1	unavailable	null	Plastid division protein CDP1, chloroplastic	0.51
XP_023871458.1	unavailable	null	Malformin synthetase mlfA	0.09	6.3.2.-	0.31	I
XP_023871459.1	unavailable	null	Gallate 1-beta-glucosyltransferase	0.35	2.4.1.136	0.35	B
XP_023871460.1	unavailable	null	Phloretin 2'-O-glucosyltransferase	0.35	2.4.1.136	0.35	B
XP_023871461.1	unavailable	null	CDP-diacylglycerol--inositol 3-phosphatidyltransferase	0.41	2.7.8.11	0.64	C
XP_023871462.1	unavailable	null	Gallate 1-beta-glucosyltransferase	0.35	2.4.1.136	0.35	B
XP_023871463.1	unavailable	null	Gallate 1-beta-glucosyltransferase	0.35	2.4.1.136	0.35	B
XP_023871464.1	unavailable	null	Gallate 1-beta-glucosyltransferase	0.35	2.4.1.136	0.35	B
XP_023871465.1	unavailable	null	Gallate 1-beta-glucosyltransferase	0.35	2.4.1.136	0.35	B
XP_023871466.1	unavailable	null	Anthocyanidin 3-O-glucosyltransferase	0.33	2.4.1.-	0.7	C
XP_023871467.1	unavailable	null	Probable magnesium transporter NIPA1	0.28
XP_023871468.1	unavailable	null	Rop guanine nucleotide exchange factor 4	0.29
XP_023871471.1	unavailable	null	Gallate 1-beta-glucosyltransferase	0.35	2.4.1.136	0.35	B
XP_023871472.1	unavailable	null	Gallate 1-beta-glucosyltransferase	0.35	2.4.1.136	0.35	B
XP_023871473.1	unavailable	null	Gallate 1-beta-glucosyltransferase	0.35	2.4.1.136	0.35	B
XP_023871475.1	unavailable	null	Guanylyl cyclase 1	0.51	4.6.1.2	0.51	C
XP_023871476.1	unavailable	null	Guanylyl cyclase 1	0.76	4.6.1.2	0.76	C
XP_023871478.1	unavailable	null	Putative disease resistance RPP13-like protein 1	0.34
XP_023871480.1	unavailable	null	UDP-sugar pyrophosphorylase	0.62	2.7.7.64	0.9	C
XP_023871481.1	unavailable	null	UDP-sugar pyrophosphorylase	0.67	2.7.7.64	0.9	C
XP_023871482.1	unavailable	null	UDP-sugar pyrophosphorylase	0.67	2.7.7.64	0.9	C
XP_023871483.1	unavailable	null	UDP-sugar pyrophosphorylase	0.62	2.7.7.64	0.9	C
XP_023871484.1	unavailable	null		manual
XP_023871486.1	unavailable	null	CSC1-like protein ERD4	0.4
XP_023871487.1	unavailable	null	LysM domain receptor-like kinase 3	0.44	2.7.11.-	0.31	C
XP_023871489.1	unavailable	null	1,3-beta-glucanosyltransferase gel4	0.07			I
XP_023871493.1	unavailable	null	40S ribosomal protein S4	0.46
XP_023871494.1	unavailable	null	Pentatricopeptide repeat-containing protein At1g62590	0.27
XP_023871495.1	unavailable	null		manual
XP_023871496.1	unavailable	null	Probable ribosome biogenesis protein RLP24	0.45
XP_023871499.1	unavailable	null		manual
XP_023871501.1	unavailable	null	Biotin synthase	0.5	2.8.1.6	0.64	C
XP_023871502.1	unavailable	null		manual
XP_023871504.1	unavailable	null		manual
XP_023871505.1	unavailable	null	60S ribosomal protein L38	0.74
XP_023871506.1	unavailable	null	Cell division control protein 2 homolog	0.34	2.7.11.22, 2.7.11.23	0.63	C
XP_023871507.1	unavailable	null	Mediator of RNA polymerase II transcription subunit 33A	0.51
XP_023871509.1	unavailable	null	F-box/kelch-repeat protein At1g16250	0.51
XP_023871510.1	unavailable	null	F-box/kelch-repeat protein SKIP30	0.51
XP_023871511.1	unavailable	null	Rhomboid-related protein 4	0.43	3.4.21.-	0.36	C
XP_023871516.1	unavailable	null		manual
XP_023871517.1	unavailable	null	Chaperone protein dnaJ 50	0.51
XP_023871518.1	unavailable	null	Protein EXORDIUM-like 2	0.31
XP_023871519.1	unavailable	null	UMP-CMP kinase	0.3	2.7.4.14	0.39	C
XP_023871520.1	unavailable	null	UMP-CMP kinase	0.3	2.7.4.14	0.39	C
XP_023871521.1	unavailable	null	UMP-CMP kinase 3	0.28	2.7.4.14	0.37	C
XP_023871522.1	unavailable	null	UMP-CMP kinase 3	0.28	2.7.4.14	0.37	C
XP_023871523.1	unavailable	null	UMP-CMP kinase	0.3	2.7.4.14	0.39	C
XP_023871524.1	unavailable	null	UMP-CMP kinase	0.3	2.7.4.14	0.39	C
XP_023871525.1	unavailable	null	Probable serine/threonine protein kinase IRE	0.26	2.7.11.1	0.54	C
XP_023871526.1	unavailable	null		manual
XP_023871527.1	unavailable	null	50S ribosomal protein L18	0.48
XP_023871528.1	unavailable	null		manual
XP_023871529.1	unavailable	null	Serine/threonine-protein phosphatase PP1	0.43	3.1.3.16	0.84	C
XP_023871530.1	unavailable	null	Expansin-like A2	0.29
XP_023871535.1	unavailable	null	Transcription factor MYB60	0.32
XP_023871536.1	unavailable	null	Putative U-box domain-containing protein 42	0.38	2.3.2.27	0.76	C
XP_023871537.1	unavailable	null	U-box domain-containing protein 43	0.38	2.3.2.27	0.76	C
XP_023871538.1	unavailable	null		manual
XP_023871539.1	unavailable	null	Pentatricopeptide repeat-containing protein At2g13600	0.26
XP_023871540.1	unavailable	null	Cation/H(+) antiporter 6B	0.27
XP_023871541.1	unavailable	null	Mitochondrial intermediate peptidase	0.33	3.4.24.-	0.18	C
XP_023871542.1	unavailable	null	Mitochondrial intermediate peptidase	0.33	3.4.24.-	0.18	C
XP_023871543.1	unavailable	null		manual
XP_023871544.1	unavailable	null	Protein LOW PSII ACCUMULATION 2, chloroplastic	0.76
XP_023871545.1	unavailable	null		manual
XP_023871546.1	unavailable	null		manual
XP_023871547.1	unavailable	null	FT-interacting protein 1	0.42
XP_023871548.1	unavailable	null	Protein BOBBER 2	0.31
XP_023871549.1	unavailable	null	Thaumatin-like protein 1	0.49			C
XP_023871550.1	unavailable	null	3-isopropylmalate dehydrogenase	0.3	1.1.1.41	0.23	C
XP_023871551.1	unavailable	null		manual
XP_023871552.1	unavailable	null	Serine/threonine-protein phosphatase PP1	0.43	3.1.3.16	0.84	C
XP_023871553.1	unavailable	null	Serine/threonine-protein phosphatase PP1	0.43	3.1.3.16	0.84	C
XP_023871554.1	unavailable	null	Phosphoglycolate phosphatase 2	0.29	3.1.3.18	0.35	C
XP_023871555.1	unavailable	null	Folylpolyglutamate synthase	0.49	6.3.2.17	0.64	C
XP_023871556.1	unavailable	null	Folylpolyglutamate synthase	0.47	6.3.2.17	0.62	C
XP_023871558.1	unavailable	null	Probable sucrose utilization protein SUC1	0.27
XP_023871559.1	unavailable	null		manual
XP_023871560.1	unavailable	null		manual
XP_023871561.1	unavailable	null	Intermediate cleaving peptidase 55, mitochondrial	0.26	3.4.11.-	0.26	C
XP_023871562.1	unavailable	null	Purine-uracil permease NCS1	0.3
XP_023871563.1	unavailable	null	Histone-lysine N-methyltransferase ATX1	0.28	2.1.1.-	0.31	C
XP_023871564.1	unavailable	null	Cystinosin homolog	0.46
XP_023871565.1	unavailable	null		manual
XP_023871566.1	unavailable	null	3-oxoacyl-[acyl-carrier-protein] reductase FabG	0.09	1.1.1.-	0.04	I
XP_023871567.1	unavailable	null		manual
XP_023871568.1	unavailable	null	Efflux pump FUB11	0.1
XP_023871569.1	unavailable	null	Multicopper oxidase LPR2	0.29	1.-.-.-	0.52	C
XP_023871570.1	unavailable	null	NADPH-dependent 1-acyldihydroxyacetone phosphate reductase	0.19	1.1.1.-	0.37	I
XP_023871572.1	unavailable	null	Uncharacterized leucine-rich repeat-containing protein C926.06c	0.52
XP_023871573.1	unavailable	null		manual
XP_023871574.1	unavailable	null		manual
XP_023871575.1	unavailable	null	Autophagy-related protein 28	0.52
XP_023871577.1	unavailable	null	Regulator of Ty1 transposition protein 10	0.27
XP_023871581.1	unavailable	null	Adenine deaminase	0.39	3.5.4.2	0.39	I
XP_023871583.1	unavailable	null		manual
XP_023871585.1	unavailable	null	Protein MEMO1	0.37
XP_023871586.1	unavailable	null	Protein ral2	0.52
XP_023871588.1	unavailable	null	WD repeat protein iqw1	0.52
XP_023871589.1	unavailable	null	GTP-binding protein SAR1B	0.33			C
XP_023871591.1	unavailable	null	Probable D-xylulose kinase A	0.28	2.7.1.17	0.62	C
XP_023871592.1	unavailable	null		manual
XP_023871594.1	unavailable	null	Phospho-2-dehydro-3-deoxyheptonate aldolase 1, chloroplastic	0.5	2.5.1.54	0.84	C
XP_023871595.1	unavailable	null	Fatty-acid amide hydrolase 1	0.22	3.5.1.4	0.26	I
XP_023871596.1	unavailable	null	AAA-ATPase At3g28600	0.28	3.6.1.3	0.76	C
XP_023871597.1	unavailable	null	Exportin-T	0.64
XP_023871598.1	unavailable	null	1-Cys peroxiredoxin PER1	0.31	1.11.1.15	0.72	C
XP_023871601.1	unavailable	null	Glutamate decarboxylase	0.35	4.1.1.15	0.84	C
XP_023871602.1	unavailable	null	Inactive tetrahydrocannabinolic acid synthase	0.29	1.1.1.-	0.49	C
XP_023871603.1	unavailable	null	Cannabidiolic acid synthase-like 2	0.29	1.1.1.-	0.5	C
XP_023871604.1	unavailable	null	Cannabidiolic acid synthase-like 2	0.29	1.1.1.-	0.5	C
XP_023871605.1	unavailable	null	DEAD-box ATP-dependent RNA helicase 56	0.29	3.6.4.13	0.71	C
XP_023871606.1	unavailable	null	Cannabidiolic acid synthase-like 2	0.29	1.1.1.-	0.49	C
XP_023871607.1	unavailable	null	Germin-like protein	0.37			C
XP_023871608.1	unavailable	null		manual
XP_023871609.1	unavailable	null	Germin-like protein	0.37			C
XP_023871610.1	unavailable	null	37S ribosomal protein S9, mitochondrial	0.53
XP_023871611.1	unavailable	null	Inactive tetrahydrocannabinolic acid synthase	0.29	1.1.1.-	0.5	C
XP_023871612.1	unavailable	null	Inactive tetrahydrocannabinolic acid synthase	0.29	1.1.1.-	0.5	C
XP_023871614.1	unavailable	null	Respiratory burst oxidase homolog protein B	0.32	1.11.1.-, 1.6.3.-	0.49	C
XP_023871616.1	unavailable	null	Peroxiredoxin Q, chloroplastic	0.62	1.11.1.15	0.86	C
XP_023871617.1	unavailable	null	Peroxiredoxin Q, chloroplastic	0.76	1.11.1.15	0.86	C
XP_023871618.1	unavailable	null	Peroxiredoxin Q, chloroplastic	0.8	1.11.1.15	0.86	C
XP_023871619.1	unavailable	null		manual
XP_023871620.1	unavailable	null		manual
XP_023871621.1	unavailable	null	Elongation factor 1-gamma	0.42			C
XP_023871622.1	unavailable	null	Inactive tetrahydrocannabinolic acid synthase	0.29	1.1.1.195, 1.1.1.194	0.28	C
XP_023871624.1	unavailable	null	Double-strand break repair protein MRE11	0.61			C
XP_023871625.1	unavailable	null	Double-strand break repair protein MRE11	0.68			C
XP_023871626.1	unavailable	null	Double-strand break repair protein MRE11	0.61			C
XP_023871627.1	unavailable	null	Double-strand break repair protein MRE11	0.61			C
XP_023871630.1	unavailable	null	Pectinesterase inhibitor 7	0.38
XP_023871631.1	unavailable	null	Sugar transport protein 7	0.27
XP_023871632.1	unavailable	null	Inactive tetrahydrocannabinolic acid synthase	0.29	1.1.1.-	0.48	C
XP_023871635.1	unavailable	null	Disease resistance protein At4g27190	0.26
XP_023871639.1	unavailable	null	Inactive tetrahydrocannabinolic acid synthase	0.29	1.1.1.-	0.48	C
XP_023871640.1	unavailable	null		manual
XP_023871642.1	unavailable	null		manual
XP_023871644.1	unavailable	null	Protein MAINTENANCE OF MERISTEMS	0.38	3.1.3.16	0.38	C
XP_023871645.1	unavailable	null		manual
XP_023871646.1	unavailable	null		manual
XP_023871647.1	unavailable	null	Putative receptor-like protein kinase At4g00960	0.26	2.7.11.1	0.73	C
XP_023871648.1	unavailable	null		manual
XP_023871649.1	unavailable	null	Probable LRR receptor-like serine/threonine-protein kinase At1g53430	0.26	2.7.11.1	0.68	C
XP_023871650.1	unavailable	null	Disease resistance protein SUMM2	0.26
XP_023871652.1	unavailable	null	RING-H2 finger protein ATL70	0.76	2.3.2.27	0.76	C
XP_023871653.1	unavailable	null		manual
XP_023871654.1	unavailable	null		manual
XP_023871655.1	unavailable	null	AT-hook motif nuclear-localized protein 19	0.29
XP_023871656.1	unavailable	null	Phosphatidylinositol N-acetylglucosaminyltransferase subunit A	0.29	2.4.1.198	0.58	C
XP_023871658.1	unavailable	null		manual
XP_023871661.1	unavailable	null	Heavy metal-associated isoprenylated plant protein 7	0.38
XP_023871662.1	unavailable	null	Glutathione S-transferase	0.33	2.5.1.18	0.84	C
XP_023871663.1	unavailable	null	ATP-dependent RNA helicase dbp6	0.36	3.6.4.13	0.53	I
XP_023871664.1	unavailable	null	Chloride channel protein CLC-d	0.27
XP_023871665.1	unavailable	null	Chloride channel protein CLC-b	0.27
XP_023871667.1	unavailable	null	Cysteine-rich receptor-like protein kinase 10	0.27	2.7.11.1	0.65	C
XP_023871668.1	unavailable	null	Glutathione S-transferase	0.32	2.5.1.18	0.84	C
XP_023871670.1	unavailable	null	Long-chain-alcohol oxidase FAO1	0.45	1.1.3.20	0.7	C
XP_023871671.1	unavailable	null		manual
XP_023871673.1	unavailable	null	DNA (cytosine-5)-methyltransferase 1	0.37	2.1.1.37	0.78	C
XP_023871674.1	unavailable	null	Glutathione S-transferase	0.33	2.5.1.18	0.84	C
XP_023871675.1	unavailable	null	Glutathione S-transferase	0.32	2.5.1.18	0.84	C
XP_023871676.1	unavailable	null	Glutathione S-transferase	0.32	2.5.1.18	0.84	C
XP_023871677.1	unavailable	null	Putative disease resistance protein At3g14460	0.76
XP_023871678.1	unavailable	null		manual
XP_023871679.1	unavailable	null	DNA-directed RNA polymerase II subunit 1	0.27	2.7.7.6	0.63	C
XP_023871680.1	unavailable	null	Probable glycosyltransferase At3g42180	0.33	2.4.-.-	0.69	C
XP_023871681.1	unavailable	null		manual
XP_023871682.1	unavailable	null	Protein FAR1-RELATED SEQUENCE 3	0.29
XP_023871683.1	unavailable	null	Periodic tryptophan protein 1 homolog	0.37
XP_023871684.1	unavailable	null		manual
XP_023871685.1	unavailable	null		manual
XP_023871686.1	unavailable	null	Lysine--tRNA ligase	0.59	6.1.1.6	0.72	C
XP_023871687.1	unavailable	null	Lysine--tRNA ligase	0.66	6.1.1.6	0.72	C
XP_023871688.1	unavailable	null	Beta-galactosidase	0.45	3.2.1.23	0.51	I
XP_023871689.1	unavailable	null	Basic blue protein	0.66
XP_023871690.1	unavailable	null	Pre-mRNA-splicing factor 18	0.53
XP_023871691.1	unavailable	null	Purple acid phosphatase	0.3	1.11.1.7, 3.1.3.2	0.28	C
XP_023871692.1	unavailable	null	Sucrose synthase	0.52	2.4.1.14	0.55	C
XP_023871694.1	unavailable	null	Pentatricopeptide repeat-containing protein At2g31400, chloroplastic	0.76
XP_023871695.1	unavailable	null	Adenosine kinase	0.48	2.7.1.20	0.68	C
XP_023871696.1	unavailable	null	Beta-galactosidase	0.5	3.2.1.23	0.5	I
XP_023871697.1	unavailable	null	Probable disease resistance protein At1g61310	0.26
XP_023871698.1	unavailable	null	Cysteine-rich receptor-like protein kinase 10	0.27	2.7.11.1	0.58	C
XP_023871700.1	unavailable	null		manual
XP_023871703.1	unavailable	null	40S ribosomal protein S18	0.34
XP_023871704.1	unavailable	null	Protein LONG AFTER FAR-RED 3	0.42	3.5.-.-	0.49	C
XP_023871705.1	unavailable	null	Protein LONG AFTER FAR-RED 3	0.42	3.5.-.-	0.49	C
XP_023871706.1	unavailable	null	Protein LONG AFTER FAR-RED 3	0.42	3.5.-.-	0.49	C
XP_023871707.1	unavailable	null	Protein LONG AFTER FAR-RED 3	0.42	3.5.-.-	0.49	C
XP_023871708.1	unavailable	null	Protein LONG AFTER FAR-RED 3	0.42	3.5.-.-	0.49	C
XP_023871709.1	unavailable	null	Protein LONG AFTER FAR-RED 3	0.42	3.5.-.-	0.49	C
XP_023871710.1	unavailable	null	Ribosome maturation protein SBDS	0.45
XP_023871711.1	unavailable	null	Putative lipid-binding protein AIR1	0.33
XP_023871712.1	unavailable	null	ACT domain-containing protein ACR6	0.32
XP_023871713.1	unavailable	null	ACT domain-containing protein ACR1	0.32
XP_023871714.1	unavailable	null	ACT domain-containing protein ACR3	0.32
XP_023871715.1	unavailable	null	ACT domain-containing protein ACR8	0.32
XP_023871717.1	unavailable	null	ACT domain-containing protein ACR6	0.32
XP_023871718.1	unavailable	null	ACT domain-containing protein ACR4	0.32
XP_023871719.1	unavailable	null	Protein LONG AFTER FAR-RED 3	0.42	3.5.-.-	0.49	C
XP_023871720.1	unavailable	null	Vesicle-associated membrane protein 711	0.28
XP_023871721.1	unavailable	null	Small RNA degrading nuclease 5	0.3	3.1.-.-	0.64	C
XP_023871722.1	unavailable	null	DELLA protein GAI	0.38
XP_023871723.1	unavailable	null	DELLA protein GAI	0.38
XP_023871724.1	unavailable	null	Protein SCARECROW	0.4
XP_023871725.1	unavailable	null	DELLA protein GAI	0.38
XP_023871726.1	unavailable	null	DELLA protein GAI	0.38
XP_023871727.1	unavailable	null	Protein transport protein SEC13 homolog B	0.27
XP_023871729.1	unavailable	null	Putative F-box protein PP2-B2	0.29
XP_023871730.1	unavailable	null	Protein NRT1/ PTR FAMILY 5.7	0.26
XP_023871731.1	unavailable	null	Transcription factor MYB73	0.3
XP_023871732.1	unavailable	null	MAP3K epsilon protein kinase 1	0.32	2.7.11.25	0.42	C
XP_023871733.1	unavailable	null	MAP3K epsilon protein kinase 1	0.32	2.7.11.25	0.42	C
XP_023871734.1	unavailable	null		manual
XP_023871735.1	unavailable	null	Synaptotagmin-2	0.31
XP_023871736.1	unavailable	null	Synaptotagmin-2	0.29
XP_023871737.1	unavailable	null	Synaptotagmin-1	0.31
XP_023871738.1	unavailable	null	Synaptotagmin-3	0.36
XP_023871739.1	unavailable	null	Putative F-box protein PP2-B8	0.29
XP_023871741.1	unavailable	null	Alpha-L-fucosidase 2	0.38	3.2.1.51	0.64	C
XP_023871742.1	unavailable	null	Alpha-L-fucosidase 2	0.38	3.2.1.51	0.64	C
XP_023871743.1	unavailable	null	WAT1-related protein At4g16620	0.27
XP_023871744.1	unavailable	null	Tyrosine decarboxylase 1	0.32	4.1.1.25	0.32	C
XP_023871746.1	unavailable	null		manual
XP_023871747.1	unavailable	null		manual
XP_023871748.1	unavailable	null	Cycloartenol synthase	0.47	5.4.99.39	0.47	C
XP_023871749.1	unavailable	null	Cycloartenol synthase	0.48	5.4.99.39	0.47	C
XP_023871750.1	unavailable	null	Beta-amyrin 28-monooxygenase	0.4	1.14.-.-	0.49	C
XP_023871751.1	unavailable	null	Cycloartenol synthase	0.48	5.4.99.38	0.26	C
XP_023871752.1	unavailable	null	Cycloartenol synthase	0.48	5.4.99.38	0.26	C
XP_023871753.1	unavailable	null	Cycloartenol synthase	0.48	5.4.99.38	0.26	C
XP_023871754.1	unavailable	null	Cycloartenol synthase	0.48	5.4.99.38	0.26	C
XP_023871755.1	unavailable	null	Phytosulfokine receptor 1	0.31			C
XP_023871756.1	unavailable	null	Leucine-rich repeat receptor-like kinase protein SUNN	0.28			C
XP_023871757.1	unavailable	null	Phytosulfokine receptor 1	0.31			C
XP_023871758.1	unavailable	null	Leucine-rich repeat receptor-like kinase protein CLV1a	0.28			C
XP_023871759.1	unavailable	null	Receptor-like protein EIX2	0.48
XP_023871760.1	unavailable	null	Tyrosine decarboxylase 1	0.32	4.1.1.25	0.33	C
XP_023871763.1	unavailable	null	Histone acetyltransferase MCC1	0.76	2.3.1.48	0.76	C
XP_023871764.1	unavailable	null		manual
XP_023871767.1	unavailable	null	Protein MEI2-like 4	0.35
XP_023871768.1	unavailable	null	Protein MEI2-like 5	0.35
XP_023871769.1	unavailable	null	Protein MEI2-like 5	0.35
XP_023871770.1	unavailable	null	Protein MEI2-like 2	0.35
XP_023871771.1	unavailable	null	Protein MEI2-like 5	0.35
XP_023871772.1	unavailable	null	OVARIAN TUMOR DOMAIN-containing deubiquitinating enzyme 1	0.31	3.4.19.12	0.64	C
XP_023871773.1	unavailable	null	OVARIAN TUMOR DOMAIN-containing deubiquitinating enzyme 1	0.31	3.4.19.12	0.64	C
XP_023871774.1	unavailable	null	Succinate dehydrogenase [ubiquinone] iron-sulfur subunit, mitochondrial	0.32	1.3.5.1	0.71	C
XP_023871777.1	unavailable	null	Hydroxyethylthiazole kinase	0.7	2.7.1.50	0.7	C
XP_023871778.1	unavailable	null	Protein CNGC15c	0.3
XP_023871779.1	unavailable	null	Uncharacterized mitochondrial protein AtMg00310	0.76
XP_023871780.1	unavailable	null	Phosphatidylinositol 3,4,5-trisphosphate 3-phosphatase and protein-tyrosine-phosphatase PTEN2B	0.51	3.1.3.67, 3.1.3.48	0.76	C
XP_023871785.1	unavailable	null	Beta-amyrin 28-monooxygenase	0.4	1.14.-.-	0.47	C
XP_023871786.1	unavailable	null		manual
XP_023871787.1	unavailable	null	Disease resistance protein RRS1	0.31			C
XP_023871789.1	unavailable	null		manual
XP_023871790.1	unavailable	null		manual
XP_023871793.1	unavailable	null	Uncharacterized protein YJR098C	0.52
XP_023871794.1	unavailable	null	Aspergillopepsin-1	0.18	3.4.23.-	0.21	I
XP_023871795.1	unavailable	null	Protein CNGC15b	0.3
XP_023871796.1	unavailable	null	Plant UBX domain-containing protein 10	0.31
XP_023871797.1	unavailable	null	PAN2-PAN3 deadenylation complex subunit PAN3	0.43
XP_023871799.1	unavailable	null	Pneumococcal serine-rich repeat protein	0.25
XP_023871801.1	unavailable	null	Phosphate-repressible acid phosphatase	0.27	3.1.3.2	0.53	I
XP_023871802.1	unavailable	null		manual
XP_023871803.1	unavailable	null	Orotidine 5'-phosphate decarboxylase	0.48	2.4.2.10, 4.1.1.23	0.27	C
XP_023871804.1	unavailable	null	L-ascorbate oxidase	0.42	1.10.3.2	0.57	C
XP_023871805.1	unavailable	null	High affinity iron permease ftrA	0.17
XP_023871809.1	unavailable	null	Uncharacterized transporter C5D6.04	0.27
XP_023871810.1	unavailable	null	Mitogen-activated protein kinase kinase 1	0.27	2.7.12.2	0.58	C
XP_023871812.1	unavailable	null	Lipase A	0.09	3.1.1.-	0.09	I
XP_023871813.1	unavailable	null	Alpha-amylase	0.25	3.2.1.1	0.42	I
XP_023871814.1	unavailable	null		manual
XP_023871815.1	unavailable	null	Uncharacterized protein YER152C	0.27			I
XP_023871816.1	unavailable	null	Uncharacterized protein YER152C	0.52
XP_023871819.1	unavailable	null	Coatomer subunit delta	0.5
XP_023871820.1	unavailable	null	GTP 3',8-cyclase	0.46	4.1.99.22	0.59	C
XP_023871822.1	unavailable	null	Mannosyl-oligosaccharide 1,2-alpha-mannosidase MNS1	0.27	3.2.1.113	0.6	C
XP_023871823.1	unavailable	null		manual
XP_023871825.1	unavailable	null	Calcineurin subunit B	0.22
XP_023871826.1	unavailable	null	Nuclear exosome regulator NRDE2	0.53
XP_023871828.1	unavailable	null	U3 small nucleolar RNA-associated protein 10	0.47
XP_023871829.1	unavailable	null	Methionine--tRNA ligase	0.41	6.1.1.10	0.71	C
XP_023871830.1	unavailable	null		manual
XP_023871832.1	unavailable	null		manual
XP_023871833.1	unavailable	null		manual
XP_023871836.1	unavailable	null	40S ribosomal protein S25	0.52
XP_023871837.1	unavailable	null		manual
XP_023871838.1	unavailable	null		manual
XP_023871841.1	unavailable	null	RNA-binding protein 39	0.28
XP_023871842.1	unavailable	null	Zinc phosphodiesterase ELAC protein 2	0.31	3.1.26.11	0.64	C
XP_023871843.1	unavailable	null	Probable glucan endo-1,3-beta-glucosidase ARB_02077	0.19	3.2.1.58	0.19	I
XP_023871844.1	unavailable	null	Hydroxyethylthiazole kinase	0.7	2.7.1.50	0.7	C
XP_023871845.1	unavailable	null		manual
XP_023871847.1	unavailable	null		manual
XP_023871848.1	unavailable	null	MFS transporter prlL	0.05
XP_023871849.1	unavailable	null		manual
XP_023871850.1	unavailable	null	D-arabinono-1,4-lactone oxidase	0.28	1.1.3.37	0.31	I
XP_023871851.1	unavailable	null	Cytochrome P450 monooxygenase calL	0.52	1.-.-.-	0.52	I
XP_023871852.1	unavailable	null	Protein SDA1 homolog	0.43
XP_023871853.1	unavailable	null	Probable ATP-dependent DNA helicase CHR23	0.26	3.6.4.-	0.49	C
XP_023871855.1	unavailable	null	Putative metal tolerance protein C3	0.31
XP_023871856.1	unavailable	null	Short-chain dehydrogenase TIC 32, chloroplastic	0.39	1.1.1.-	0.57	C
XP_023871857.1	unavailable	null	Tripeptidyl-peptidase 1	0.23	3.4.14.10	0.3	I
XP_023871860.1	unavailable	null	Transcription factor tau 55 kDa subunit	0.27
XP_023871861.1	unavailable	null	Autophagy-related protein 27	0.53
XP_023871862.1	unavailable	null		manual
XP_023871864.1	unavailable	null	Very-long-chain aldehyde decarbonylase GL1-9	0.36	1.14.18.5	0.42	C
XP_023871865.1	unavailable	null		manual
XP_023871866.1	unavailable	null	Efflux pump FUB11	0.06
XP_023871868.1	unavailable	null	Putative exopolyphosphatase	0.27	3.6.1.11	0.53	I
XP_023871869.1	unavailable	null	5'-3' exoribonuclease 2	0.49	3.1.13.-	0.63	C
XP_023871870.1	unavailable	null	Nuclear poly(A) polymerase 4	0.28	2.7.7.19	0.64	C
XP_023871871.1	unavailable	null		manual
XP_023871872.1	unavailable	null	Probable M18 family aminopeptidase 2	0.36	3.4.11.22	0.04	I
XP_023871873.1	unavailable	null	RNA-binding protein NOB1	0.41	3.1.-.-	0.53	I
XP_023871874.1	unavailable	null		manual
XP_023871875.1	unavailable	null	Clock-controlled protein 8	0.52
XP_023871876.1	unavailable	null	Pre-mRNA-processing protein 45	0.31
XP_023871881.1	unavailable	null	Uncharacterized mitochondrial protein AtMg00810	0.36	3.4.23.-, 2.7.7.49	0.6	C
XP_023871882.1	unavailable	null	Fujikurins efflux protein FFUJ_12242	0.12
XP_023871883.1	unavailable	null	Multidrug transporter QDR2	0.07
XP_023871885.1	unavailable	null	Probable acid phosphatase SPBC4.06	0.52	3.1.3.2	0.52	I
XP_023871886.1	unavailable	null	Aminotriazole resistance protein	0.09
XP_023871887.1	unavailable	null		manual
XP_023871888.1	unavailable	null	Amino-acid permease BAT1	0.29
XP_023871889.1	unavailable	null	DEAD-box ATP-dependent RNA helicase 10	0.29	3.6.4.13	0.77	C
XP_023871890.1	unavailable	null	Protein MSS51, mitochondrial	0.27
XP_023871891.1	unavailable	null	DNA damage-binding protein 1	0.36
XP_023871892.1	unavailable	null	E3 ubiquitin-protein ligase COP1	0.36			C
XP_023871894.1	unavailable	null	Cytochrome P450 monooxygenase nodJ	0.52	1.-.-.-	0.52	I
XP_023871895.1	unavailable	null	Sterol-4-alpha-carboxylate 3-dehydrogenase, decarboxylating	0.41	1.1.1.170	0.64	C
XP_023871896.1	unavailable	null	Cytosolic Fe-S cluster assembly factor NBP35	0.21
XP_023871897.1	unavailable	null		manual
XP_023871898.1	unavailable	null	Transcription initiation factor TFIID subunit 6	0.51
XP_023871899.1	unavailable	null	E3 ubiquitin-protein ligase COP1	0.36			C
XP_023871900.1	unavailable	null	Protein SYG1 homolog	0.52
XP_023871901.1	unavailable	null	Phosphate transporter PHO1 homolog 9	0.27
XP_023871902.1	unavailable	null		manual
XP_023871903.1	unavailable	null	Protein FMP42	0.52
XP_023871904.1	unavailable	null	Signal recognition particle 54 kDa protein	0.35
XP_023871905.1	unavailable	null		manual
XP_023871907.1	unavailable	null	Cleavage and polyadenylation specificity factor subunit 5	0.43
XP_023871908.1	unavailable	null		manual
XP_023871909.1	unavailable	null		manual
XP_023871910.1	unavailable	null	KH domain-containing protein HEN4	0.42
XP_023871912.1	unavailable	null		manual
XP_023871913.1	unavailable	null		manual
XP_023871915.1	unavailable	null	Protein phosphatase 2C homolog 4	0.52	3.1.3.16	0.52	I
XP_023871916.1	unavailable	null	ADP-ribosylation factor 1	0.48
XP_023871917.1	unavailable	null	Fibrillarin-like rRNA/tRNA 2'-O-methyltransferase	0.33	2.1.1.-	0.64	C
XP_023871919.1	unavailable	null	Sideroflexin-1	0.16
XP_023871920.1	unavailable	null	N amino acid transport system protein	0.52
XP_023871921.1	unavailable	null	Costars family protein ABRACL	0.32
XP_023871922.1	unavailable	null	Translationally-controlled tumor protein homolog	0.83
XP_023871923.1	unavailable	null	Chaperone protein ClpB	0.41
XP_023871924.1	unavailable	null	DnaJ protein ERDJ2A	0.36
XP_023871925.1	unavailable	null	ADP-ribosylation factor-related protein 1	0.45
XP_023871926.1	unavailable	null	Alkaline phosphatase D	0.25	3.1.3.1	0.25	I
XP_023871927.1	unavailable	null	Importin subunit beta-1	0.52
XP_023871928.1	unavailable	null	UPF0659 protein C216.03	0.52
XP_023871929.1	unavailable	null	30S ribosomal protein S8	0.32
XP_023871930.1	unavailable	null	30S ribosomal protein S7	0.36
XP_023871931.1	unavailable	null		manual
XP_023871934.1	unavailable	null	Transcription initiation factor TFIID subunit 12	0.52
XP_023871935.1	unavailable	null	Ethanolamine-phosphate cytidylyltransferase	0.53	2.7.7.14	0.64	C
XP_023871936.1	unavailable	null	Glycogen debranching enzyme	0.4	3.2.1.68	0.25	C
XP_023871937.1	unavailable	null	Glycogen debranching enzyme	0.4	3.2.1.68	0.25	C
XP_023871938.1	unavailable	null	Glycogen debranching enzyme	0.4	3.2.1.68	0.25	C
XP_023871939.1	unavailable	null	Glycogen debranching enzyme	0.4	3.2.1.68	0.25	C
XP_023871940.1	unavailable	null	F-box protein At5g07610	0.76
XP_023871941.1	unavailable	null	Serine carboxypeptidase-like 26	0.27	3.4.16.-	0.47	C
XP_023871942.1	unavailable	null	GATA transcription factor 28	0.31
XP_023871943.1	unavailable	null	Ankyrin repeat-containing protein At2g01680	0.38
XP_023871944.1	unavailable	null	Solute carrier family 35 member F2	0.28
XP_023871945.1	unavailable	null	Outer envelope pore protein 37, chloroplastic	0.83
XP_023871946.1	unavailable	null	La-related protein 6A	0.42
XP_023871947.1	unavailable	null	Inositol-tetrakisphosphate 1-kinase 6	0.53	2.7.1.159	0.42	C
XP_023871948.1	unavailable	null	Inositol-tetrakisphosphate 1-kinase 6	0.53	2.7.1.159	0.42	C
XP_023871949.1	unavailable	null	Inositol-tetrakisphosphate 1-kinase 6	0.53	2.7.1.159	0.42	C
XP_023871950.1	unavailable	null	GATA transcription factor 24	0.31
XP_023871951.1	unavailable	null	Inositol-tetrakisphosphate 1-kinase 6	0.53	2.7.1.159	0.42	C
XP_023871952.1	unavailable	null	Inositol-tetrakisphosphate 1-kinase 6	0.53	2.7.1.159	0.42	C
XP_023871953.1	unavailable	null	Inositol-tetrakisphosphate 1-kinase 6	0.53	2.7.1.159	0.42	C
XP_023871954.1	unavailable	null	Thiocyanate methyltransferase 1	0.51	2.1.1.9	0.46	C
XP_023871955.1	unavailable	null	Thiocyanate methyltransferase 1	0.51	2.1.1.9	0.46	C
XP_023871956.1	unavailable	null	Phloretin 2'-O-glucosyltransferase	0.35	2.4.1.-	0.74	C
XP_023871957.1	unavailable	null	Thiocyanate methyltransferase 1	0.51	2.1.1.9	0.46	C
XP_023871958.1	unavailable	null	Thiocyanate methyltransferase 1	0.51	2.1.1.9	0.46	C
XP_023871959.1	unavailable	null	GATA transcription factor 19	0.31
XP_023871960.1	unavailable	null	Serine carboxypeptidase-like 26	0.27	3.4.16.-	0.47	C
XP_023871961.1	unavailable	null	Probable uridine nucleosidase 2	0.27	3.2.2.3	0.28	C
XP_023871962.1	unavailable	null	DNA-directed RNA polymerases II and IV subunit 5A	0.76
XP_023871963.1	unavailable	null	Cell division control protein 2 homolog	0.34	2.7.11.22, 2.7.11.23	0.63	C
XP_023871964.1	unavailable	null	Isoamylase 1, chloroplastic	0.76	3.2.1.68	0.76	C
XP_023871965.1	unavailable	null	DNA ligase 6	0.29			C
XP_023871966.1	unavailable	null	Polygalacturonase 1 beta-like protein 2	0.32
XP_023871967.1	unavailable	null	Probable disease resistance protein At1g61310	0.26
XP_023871969.1	unavailable	null		manual
XP_023871970.1	unavailable	null	Disease resistance protein RPM1	0.29
XP_023871971.1	unavailable	null	Putative disease resistance RPP13-like protein 1	0.32
XP_023871974.1	unavailable	null	Type IV inositol polyphosphate 5-phosphatase 9	0.28	3.1.3.56	0.3	C
XP_023871975.1	unavailable	null	Beta-amyrin 28-monooxygenase	0.4	1.14.-.-	0.47	C
XP_023871976.1	unavailable	null	Thiocyanate methyltransferase 1	0.51	2.1.1.9	0.46	C
XP_023871977.1	unavailable	null	DNA cross-link repair protein SNM1	0.29			C
XP_023871978.1	unavailable	null	Solute carrier family 35 member F2	0.28
XP_023871979.1	unavailable	null	Polygalacturonase 1 beta-like protein 2	0.3
XP_023871980.1	unavailable	null	Probable uridine nucleosidase 2	0.27	3.2.2.3	0.28	C
XP_023871981.1	unavailable	null	DNA-directed RNA polymerases I, II, and III subunit RPABC1	0.41
XP_023871982.1	unavailable	null	Polygalacturonase	0.58	3.2.1.15	0.7	C
XP_023871983.1	unavailable	null	Polygalacturonase	0.58	3.2.1.15	0.7	C
XP_023871984.1	unavailable	null	Polygalacturonase	0.58	3.2.1.15	0.7	C
XP_023871985.1	unavailable	null	Polygalacturonase 1 beta-like protein 1	0.31
XP_023871986.1	unavailable	null	Polygalacturonase	0.58	3.2.1.15	0.7	C
XP_023871987.1	unavailable	null		manual
XP_023871988.1	unavailable	null	Disease resistance protein At4g27190	0.26
XP_023871990.1	unavailable	null		manual
XP_023871991.1	unavailable	null		manual
XP_023871992.1	unavailable	null	Sucrose synthase	0.55	2.4.1.13	0.76	C
XP_023871994.1	unavailable	null	Protein CNGC15c	0.3
XP_023871995.1	unavailable	null	Disease susceptibility protein LOV1	0.27
XP_023871996.1	unavailable	null	Heat shock 70 kDa protein	0.28
XP_023871997.1	unavailable	null		manual
XP_023871998.1	unavailable	null	Putative ribonuclease H protein At1g65750	0.34	3.1.26.4	0.34	C
XP_023872000.1	unavailable	null	Peroxygenase	0.4	1.11.2.3	0.77	C
XP_023872001.1	unavailable	null	Protein CNGC15a	0.3
XP_023872002.1	unavailable	null	Peroxygenase	0.4	1.11.2.3	0.77	C
XP_023872003.1	unavailable	null	Ubiquitin-conjugating enzyme E2 variant 1A	0.28
XP_023872004.1	unavailable	null		manual
XP_023872005.1	unavailable	null	Plasmodesmata-located protein 7	0.34
XP_023872006.1	unavailable	null	2-hydroxyisoflavanone dehydratase	0.37	3.1.1.1	0.53	C
XP_023872007.1	unavailable	null	Serine/threonine-protein phosphatase 2A 65 kDa regulatory subunit A gamma isoform	0.29
XP_023872008.1	unavailable	null	Serine/threonine-protein phosphatase 2A 65 kDa regulatory subunit A gamma isoform	0.29
XP_023872009.1	unavailable	null	Serine/threonine-protein phosphatase 2A 65 kDa regulatory subunit A gamma isoform	0.29
XP_023872010.1	unavailable	null	Aluminum-activated malate transporter 1	0.33
XP_023872012.1	unavailable	null	Aluminum-activated malate transporter 1	0.33
XP_023872013.1	unavailable	null	Gibberellin-regulated protein 3	0.76
XP_023872014.1	unavailable	null		manual
XP_023872017.1	unavailable	null	Gibberellin-regulated protein 9	0.76
XP_023872019.1	unavailable	null		manual
XP_023872020.1	unavailable	null	Protein CNGC15a	0.3
XP_023872021.1	unavailable	null		manual
XP_023872023.1	unavailable	null	Uncharacterized membrane protein At4g09580	0.29
XP_023872024.1	unavailable	null	Caffeic acid 3-O-methyltransferase	0.55	2.1.1.4, 2.1.1.42, 2.1.1.68	0.28	C
XP_023872025.1	unavailable	null	50S ribosomal protein L21, chloroplastic	0.63
XP_023872026.1	unavailable	null		manual
XP_023872027.1	unavailable	null	Dihydroflavonol 4-reductase	0.57	1.1.1.219, 1.1.1.234	0.64	C
XP_023872028.1	unavailable	null	Dihydroflavonol 4-reductase	0.58	1.1.1.219, 1.1.1.234	0.64	C
XP_023872029.1	unavailable	null	Histidinol-phosphate aminotransferase	0.38	2.6.1.9	0.84	C
XP_023872030.1	unavailable	null	Histidinol-phosphate aminotransferase	0.38	2.6.1.9	0.84	C
XP_023872031.1	unavailable	null	Histidine protein methyltransferase 1 homolog	0.52	2.1.1.-	0.52	I
XP_023872032.1	unavailable	null	Histidinol-phosphate aminotransferase	0.38	2.6.1.9	0.84	C
XP_023872035.1	unavailable	null	NAC domain-containing protein 2	0.33
XP_023872036.1	unavailable	null	Calcium and calcium/calmodulin-dependent serine/threonine-protein kinase	0.36	2.7.11.1	0.8	C
XP_023872038.1	unavailable	null	WAT1-related protein At4g16620	0.27
XP_023872040.1	unavailable	null	Histidine protein methyltransferase 1 homolog	0.53	2.1.1.-	0.53	I
XP_023872041.1	unavailable	null	Protein JINGUBANG	0.76
XP_023872042.1	unavailable	null	Patellin-4	0.34
XP_023872043.1	unavailable	null	RING-H2 finger protein ATL79	0.51	2.3.2.27	0.76	C
XP_023872044.1	unavailable	null	Phospholipase A1-IIdelta	0.28	3.1.1.32, 3.1.1.26	0.28	C
XP_023872046.1	unavailable	null	Auxin-responsive protein IAA13	0.31
XP_023872047.1	unavailable	null	Nuclear pore complex protein NUP62	0.28			C
XP_023872048.1	unavailable	null	Ethylene-responsive transcription factor ERF013	0.38
XP_023872049.1	unavailable	null	Nuclear pore complex protein NUP98A	0.51
XP_023872050.1	unavailable	null	Nuclear pore complex protein NUP98B	0.51
XP_023872051.1	unavailable	null	Ubiquitin-conjugating enzyme E2 2	0.36	2.3.2.23	0.73	C
XP_023872052.1	unavailable	null	Ubiquitin-conjugating enzyme E2 2	0.3	2.3.2.23	0.71	C
XP_023872053.1	unavailable	null	HEAT repeat-containing protein 6	0.53
XP_023872056.1	unavailable	null	Disease resistance protein RRS1	0.31			C
XP_023872057.1	unavailable	null	Light-sensor Protein kinase	0.59	2.7.11.1	0.59	I
XP_023872058.1	unavailable	null	E3 ubiquitin protein ligase DRIP2	0.51	2.3.2.27	0.76	C
XP_023872059.1	unavailable	null	DEAD-box ATP-dependent RNA helicase 40	0.27	3.6.4.13	0.74	C
XP_023872062.1	unavailable	null	Monocopper oxidase-like protein SKS1	0.42
XP_023872063.1	unavailable	null		manual
XP_023872067.1	unavailable	null	Nuclear pore complex protein NUP98A	0.27			C
XP_023872068.1	unavailable	null	Zinc finger BED domain-containing protein DAYSLEEPER	0.33
XP_023872069.1	unavailable	null		manual
XP_023872070.1	unavailable	null	Phytosulfokine receptor 1	0.31	2.7.11.1	0.78	C
XP_023872071.1	unavailable	null	Phytosulfokine receptor 1	0.31	2.7.11.1	0.82	C
XP_023872072.1	unavailable	null	Transcription factor bHLH53	0.51
XP_023872073.1	unavailable	null	Cucumisin	0.29	3.4.21.-	0.85	C
XP_023872079.1	unavailable	null	Transcription factor MYB1	0.33
XP_023872081.1	unavailable	null	Uncharacterized mitochondrial protein AtMg00310	0.76
XP_023872082.1	unavailable	null	Sucrose transport protein SUC5	0.28
XP_023872083.1	unavailable	null	Probable methyltransferase PMT1	0.27	2.1.1.-	0.76	C
XP_023872084.1	unavailable	null	Probable methyltransferase PMT1	0.27	2.1.1.-	0.76	C
XP_023872085.1	unavailable	null	Probable methyltransferase PMT5	0.27	2.1.1.-	0.76	C
XP_023872086.1	unavailable	null	60S ribosomal protein L9	0.44
XP_023872091.1	unavailable	null	Protein FAR-RED IMPAIRED RESPONSE 1	0.29
XP_023872092.1	unavailable	null	Protein FAR1-RELATED SEQUENCE 5	0.29
XP_023872093.1	unavailable	null	Probable cinnamyl alcohol dehydrogenase	0.39	1.1.1.195	0.58	C
XP_023872094.1	unavailable	null	Thioredoxin F-type, chloroplastic	0.65
XP_023872095.1	unavailable	null	Thioredoxin F-type, chloroplastic	0.65
XP_023872096.1	unavailable	null	Probable protein phosphatase 2C 73	0.3	3.1.3.16	0.76	C
XP_023872097.1	unavailable	null	Thiosulfate/3-mercaptopyruvate sulfurtransferase 1, mitochondrial	0.29	2.8.1.2, 2.8.1.1	0.32	C
XP_023872098.1	unavailable	null		manual
XP_023872100.1	unavailable	null		manual
XP_023872102.1	unavailable	null	Release factor glutamine methyltransferase	0.5	2.1.1.297	0.5	I
XP_023872103.1	unavailable	null	Cyclin-D2-1	0.34
XP_023872104.1	unavailable	null	Transcription factor MYB1	0.33
XP_023872106.1	unavailable	null	Basic leucine zipper and W2 domain-containing protein 2	0.24
XP_023872107.1	unavailable	null	Riboflavin biosynthesis protein RibD	0.38	1.1.1.193, 3.2.2.-	0.33	C
XP_023872108.1	unavailable	null	Ribose-5-phosphate isomerase A	0.49	5.3.1.6	0.5	I
XP_023872109.1	unavailable	null	Ribose-5-phosphate isomerase A	0.49	5.3.1.6	0.5	I
XP_023872110.1	unavailable	null	CMP-sialic acid transporter 1	0.32
XP_023872111.1	unavailable	null	Probable cinnamyl alcohol dehydrogenase	0.45	1.1.1.195	0.66	C
XP_023872112.1	unavailable	null		manual
XP_023872113.1	unavailable	null	WAT1-related protein At4g28040	0.27
XP_023872114.1	unavailable	null	Leucine-rich repeat receptor-like kinase protein SUNN	0.31	2.7.11.1	0.84	C
XP_023872116.1	unavailable	null	Phytosulfokine receptor 1	0.31	2.7.11.1	0.74	C
XP_023872119.1	unavailable	null	Phytosulfokine receptor 1	0.31	2.7.11.1	0.74	C
XP_023872120.1	unavailable	null	Cellulose synthase A catalytic subunit 4 [UDP-forming]	0.3	2.4.1.12	0.47	C
XP_023872121.1	unavailable	null	Phytosulfokine receptor 1	0.31	2.7.11.1	0.74	C
XP_023872122.1	unavailable	null	Phytosulfokine receptor 1	0.31	2.7.11.1	0.73	C
XP_023872123.1	unavailable	null		manual
XP_023872124.1	unavailable	null		manual
XP_023872125.1	unavailable	null	Pleckstrin homology domain-containing protein 1	0.76
XP_023872126.1	unavailable	null	Phytosulfokine receptor 1	0.31	2.7.11.1	0.81	C
XP_023872127.1	unavailable	null	Pentatricopeptide repeat-containing protein At2g01740	0.26
XP_023872130.1	unavailable	null		manual
XP_023872131.1	unavailable	null	60S acidic ribosomal protein P0	0.67			C
XP_023872132.1	unavailable	null	Nodal modulator 1	0.23
XP_023872133.1	unavailable	null	Trafficking protein particle complex subunit 4	0.46
XP_023872135.1	unavailable	null	Suppressor of RPS4-RLD 1	0.51
XP_023872136.1	unavailable	null	Probable disease resistance protein At1g15890	0.28
XP_023872138.1	unavailable	null		manual
XP_023872139.1	unavailable	null		manual
XP_023872140.1	unavailable	null		manual
XP_023872141.1	unavailable	null	Protein FAR1-RELATED SEQUENCE 6	0.3
XP_023872143.1	unavailable	null		manual
XP_023872147.1	unavailable	null		manual
XP_023872149.1	unavailable	null		manual
XP_023872151.1	unavailable	null	Phytosulfokine receptor 1	0.31	2.7.11.1	0.72	C
XP_023872152.1	unavailable	null	Suppressor of RPS4-RLD 1	0.51
XP_023872153.1	unavailable	null		manual
XP_023872154.1	unavailable	null	UDP-glycosyltransferase 89A2	0.36	2.4.1.-	0.7	C
XP_023872157.1	unavailable	null	Anthranilate synthase alpha subunit 1, chloroplastic	0.58	4.1.3.27	0.78	C
XP_023872158.1	unavailable	null	Anthranilate synthase component 1	0.35	4.1.3.27	0.71	C
XP_023872159.1	unavailable	null	Probable magnesium transporter NIPA6	0.28
XP_023872160.1	unavailable	null	Probable magnesium transporter NIPA4	0.28
XP_023872161.1	unavailable	null	Probable zinc metalloprotease EGY2, chloroplastic	0.58	3.4.24.-	0.78	C
XP_023872162.1	unavailable	null	Formin-like protein 2	0.32
XP_023872163.1	unavailable	null	WD repeat-containing protein 11	0.53
XP_023872164.1	unavailable	null	Formin-like protein 2	0.32
XP_023872165.1	unavailable	null	Exocyst complex component EXO70B1	0.31
XP_023872167.1	unavailable	null	Desiccation protectant protein Lea14 homolog	0.38
XP_023872168.1	unavailable	null	Pleckstrin homology domain-containing protein 1	0.76
XP_023872169.1	unavailable	null	Cationic amino acid transporter 9, chloroplastic	0.27
XP_023872170.1	unavailable	null	WD repeat-containing protein 11	0.53
XP_023872171.1	unavailable	null	Mediator of RNA polymerase II transcription subunit 19a	0.51
XP_023872172.1	unavailable	null	Mediator of RNA polymerase II transcription subunit 19a	0.51
XP_023872173.1	unavailable	null	Mediator of RNA polymerase II transcription subunit 19a	0.51
XP_023872174.1	unavailable	null	Probable mediator of RNA polymerase II transcription subunit 19b	0.51
XP_023872175.1	unavailable	null	Acyl-coenzyme A thioesterase 9, mitochondrial	0.41	3.1.2.-	0.53	I
XP_023872176.1	unavailable	null	Transcription repressor OFP13	0.76
XP_023872177.1	unavailable	null	Acyl-coenzyme A thioesterase 9, mitochondrial	0.41	3.1.2.-	0.53	I
XP_023872178.1	unavailable	null	Desiccation protectant protein Lea14 homolog	0.38
XP_023872179.1	unavailable	null	WD repeat-containing protein 11	0.53
XP_023872180.1	unavailable	null	Desiccation protectant protein Lea14 homolog	0.38
XP_023872181.1	unavailable	null	Pentatricopeptide repeat-containing protein At4g13650	0.26
XP_023872182.1	unavailable	null	Putative proline-rich receptor-like protein kinase PERK6	0.26	2.7.11.1	0.75	C
XP_023872183.1	unavailable	null	BRASSINOSTEROID INSENSITIVE 1-associated receptor kinase 1	0.26	2.7.11.1	0.75	C
XP_023872184.1	unavailable	null	Pentatricopeptide repeat-containing protein At3g61520, mitochondrial	0.26
XP_023872185.1	unavailable	null	Syntaxin-31	0.31
XP_023872186.1	unavailable	null	WD repeat-containing protein 11	0.53
XP_023872187.1	unavailable	null	Putative pentatricopeptide repeat-containing protein At1g56570	0.26
XP_023872188.1	unavailable	null	40S ribosomal protein S17	0.49
XP_023872189.1	unavailable	null	40S ribosomal protein S17	0.49
XP_023872190.1	unavailable	null	40S ribosomal protein S17	0.49
XP_023872191.1	unavailable	null	40S ribosomal protein S17	0.49
XP_023872194.1	unavailable	null	Protein SMAX1-LIKE 3	0.31			C
XP_023872195.1	unavailable	null		manual
XP_023872196.1	unavailable	null	Putative clathrin assembly protein At4g02650	0.31
XP_023872197.1	unavailable	null	FIP1[V]-like protein	0.76
XP_023872201.1	unavailable	null		manual
XP_023872202.1	unavailable	null		manual
XP_023872203.1	unavailable	null	Phospholipase A(1) LCAT3	0.51	3.1.1.32	0.51	C
XP_023872204.1	unavailable	null	Phospholipase A(1) LCAT3	0.51	3.1.1.32	0.51	C
XP_023872205.1	unavailable	null	Calreticulin	0.63
XP_023872206.1	unavailable	null	Acyl carrier protein 2, mitochondrial	0.51
XP_023872207.1	unavailable	null	Glycerophosphodiester phosphodiesterase GDPDL1	0.33	3.1.4.46	0.69	C
XP_023872208.1	unavailable	null	Phytosulfokine receptor 1	0.31			C
XP_023872211.1	unavailable	null	Trafficking protein particle complex subunit 4	0.53
XP_023872213.1	unavailable	null	Probable glutathione S-transferase	0.43	2.5.1.18	0.87	C
XP_023872214.1	unavailable	null	Factor of DNA methylation 4	0.34
XP_023872216.1	unavailable	null	ABC transporter I family member 20	0.36
XP_023872220.1	unavailable	null		manual
XP_023872222.1	unavailable	null	Polygalacturonase	0.6	3.2.1.67	0.52	C
XP_023872223.1	unavailable	null	Polygalacturonase	0.61	3.2.1.67	0.51	C
XP_023872224.1	unavailable	null	Polygalacturonase	0.61	3.2.1.67	0.51	C
XP_023872231.1	unavailable	null	BAG family molecular chaperone regulator 5, mitochondrial	0.76
XP_023872232.1	unavailable	null	Protein LHY	0.34
XP_023872233.1	unavailable	null	Expansin-A4	0.3
XP_023872234.1	unavailable	null	Pentatricopeptide repeat-containing protein At1g68980, mitochondrial	0.38
XP_023872235.1	unavailable	null	Pentatricopeptide repeat-containing protein At1g69290	0.38
XP_023872236.1	unavailable	null	Sodium/hydrogen exchanger 1	0.25
XP_023872237.1	unavailable	null	60S ribosomal protein L19	0.36
XP_023872238.1	unavailable	null	Replication termination factor 2	0.53
XP_023872240.1	unavailable	null	40S ribosomal protein S12	0.49
XP_023872242.1	unavailable	null	Ethylene-responsive transcription factor RAP2-12	0.36
XP_023872243.1	unavailable	null	Dehydrogenase/reductase SDR family protein 7-like	0.23	1.1.-.-	0.43	I
XP_023872244.1	unavailable	null	Fimbrin-1	0.28
XP_023872245.1	unavailable	null	Fimbrin-2	0.28
XP_023872246.1	unavailable	null	Fimbrin-3	0.28
XP_023872247.1	unavailable	null	AP2/ERF and B3 domain-containing transcription factor At1g50680	0.28
XP_023872248.1	unavailable	null	Fumarate hydratase class II	0.41	4.2.1.2	0.64	C
XP_023872249.1	unavailable	null	Protein EXORDIUM-like 2	0.31
XP_023872250.1	unavailable	null	Protein LURP-one-related 5	0.51
XP_023872251.1	unavailable	null		manual
XP_023872252.1	unavailable	null	Putative ALA-interacting subunit 4	0.28
XP_023872253.1	unavailable	null	ALA-interacting subunit 1	0.28
XP_023872254.1	unavailable	null	Sucrose synthase	0.56	2.4.1.13	0.77	C
XP_023872255.1	unavailable	null	Protein SET DOMAIN GROUP 40	0.76	2.1.1.-	0.76	C
XP_023872256.1	unavailable	null	Putative leucine-rich repeat receptor-like serine/threonine-protein kinase At2g14440	0.51			C
XP_023872257.1	unavailable	null	Ammonium transporter 2	0.21
XP_023872258.1	unavailable	null	Peptide chain release factor 2	0.49
XP_023872259.1	unavailable	null	Peptide chain release factor 2	0.49
XP_023872260.1	unavailable	null		manual
XP_023872261.1	unavailable	null	BRAP2 RING ZnF UBP domain-containing protein 2	0.33	2.3.2.27	0.43	C
XP_023872267.1	unavailable	null	Trafficking protein particle complex subunit 5	0.47
XP_023872268.1	unavailable	null	Pre-mRNA-splicing factor ATP-dependent RNA helicase DEAH7	0.26	3.6.4.13	0.62	C
XP_023872269.1	unavailable	null	Pre-mRNA-splicing factor ATP-dependent RNA helicase DEAH7	0.26	3.6.4.13	0.62	C
XP_023872270.1	unavailable	null	Pre-mRNA-splicing factor ATP-dependent RNA helicase DEAH7	0.26	3.6.4.13	0.62	C
XP_023872271.1	unavailable	null	Pre-mRNA-splicing factor ATP-dependent RNA helicase DEAH7	0.26	3.6.4.13	0.62	C
XP_023872272.1	unavailable	null	Pre-mRNA-splicing factor ATP-dependent RNA helicase DEAH7	0.26	3.6.4.13	0.62	C
XP_023872273.1	unavailable	null	Pre-mRNA-splicing factor ATP-dependent RNA helicase DEAH7	0.26	3.6.4.13	0.62	C
XP_023872274.1	unavailable	null	Pre-mRNA-splicing factor ATP-dependent RNA helicase DEAH7	0.26	3.6.4.13	0.62	C
XP_023872275.1	unavailable	null	Actin-related protein 6	0.26
XP_023872276.1	unavailable	null	Pentatricopeptide repeat-containing protein At5g57250, mitochondrial	0.26
XP_023872277.1	unavailable	null	Endoribonuclease Dicer homolog 1	0.28	3.1.26.-	0.34	C
XP_023872278.1	unavailable	null	Endoribonuclease Dicer homolog 1	0.28	3.1.26.-	0.38	C
XP_023872279.1	unavailable	null	Floral homeotic protein APETALA 2	0.27
XP_023872280.1	unavailable	null	Cytochrome c biogenesis ATP-binding export protein CcmA	0.49	7.6.2.5	0.63	C
XP_023872281.1	unavailable	null	Glutathione S-transferase	0.32	2.5.1.18	0.84	C
XP_023872282.1	unavailable	null	Actin-related protein 6	0.44
XP_023872283.1	unavailable	null	Ultraviolet-B receptor UVR8	0.29			C
XP_023872284.1	unavailable	null	Phytoene synthase, chloroplastic	0.45	2.5.1.32	0.78	C
XP_023872285.1	unavailable	null	Phytoene synthase, chloroplastic	0.49	2.5.1.32	0.78	C
XP_023872286.1	unavailable	null	Phytoene synthase, chloroplastic	0.49	2.5.1.32	0.78	C
XP_023872287.1	unavailable	null	Probable CCR4-associated factor 1 homolog 2	0.28	3.1.13.4	0.64	C
XP_023872288.1	unavailable	null	NAC domain-containing protein 2	0.33
XP_023872289.1	unavailable	null	Protein FAR1-RELATED SEQUENCE 5	0.76
XP_023872290.1	unavailable	null	Methionine aminopeptidase	0.27	3.4.11.18	0.64	C
XP_023872291.1	unavailable	null	Nudix hydrolase 22, chloroplastic	0.42	3.6.1.-	0.76	C
XP_023872292.1	unavailable	null	Topless-related protein 1	0.32
XP_023872293.1	unavailable	null	Ethylene receptor 1	0.44	2.7.11.-, 2.7.13.3	0.27	C
XP_023872294.1	unavailable	null	Topless-related protein 4	0.32
XP_023872295.1	unavailable	null	MADS-box transcription factor 7	0.31
XP_023872296.1	unavailable	null	11-oxo-beta-amyrin 30-oxidase	0.35	1.14.14.158	0.26	C
XP_023872298.1	unavailable	null	Phloretin 2'-O-glucosyltransferase	0.35	2.4.1.-	0.74	C
XP_023872299.1	unavailable	null		manual
XP_023872300.1	unavailable	null	Caffeic acid 3-O-methyltransferase	0.49	2.1.1.4, 2.1.1.42, 2.1.1.68	0.27	C
XP_023872301.1	unavailable	null	Naringenin,2-oxoglutarate 3-dioxygenase	0.42	1.14.13.-, 1.14.11.-	0.27	C
XP_023872302.1	unavailable	null	Protein LURP-one-related 12	0.51
XP_023872303.1	unavailable	null	Non-specific lipid-transfer protein Cor a 8	0.55
XP_023872305.1	unavailable	null	Purine-uracil permease NCS1	0.3
XP_023872306.1	unavailable	null		manual
XP_023872309.1	unavailable	null	Vacuolar protein-sorting-associated protein 37 homolog 2	0.51
XP_023872310.1	unavailable	null		manual
XP_023872311.1	unavailable	null		manual
XP_023872312.1	unavailable	null	Vacuolar protein-sorting-associated protein 37 homolog 1	0.51
XP_023872313.1	unavailable	null		manual
XP_023872316.1	unavailable	null	Increased DNA methylation 1	0.76	2.3.1.-	0.76	C
XP_023872317.1	unavailable	null	Peroxidase 2	0.36	1.11.1.7	0.89	C
XP_023872320.1	unavailable	null	DEAD-box ATP-dependent RNA helicase 38	0.27	3.6.4.13	0.71	C
XP_023872323.1	unavailable	null	Serine carboxypeptidase-like 47	0.29	3.4.16.-	0.44	C
XP_023872324.1	unavailable	null	SNARE-interacting protein KEULE	0.28
XP_023872325.1	unavailable	null	Protein NUCLEAR FUSION DEFECTIVE 4	0.76
XP_023872328.1	unavailable	null	Phloretin 2'-O-glucosyltransferase	0.35	2.4.1.136	0.35	B
XP_023872329.1	unavailable	null	Phloretin 2'-O-glucosyltransferase	0.35	2.4.1.136	0.35	B
XP_023872330.1	unavailable	null	Phloretin 2'-O-glucosyltransferase	0.35	2.4.1.-	0.73	C
XP_023872332.1	unavailable	null	Putative WEB family protein At1g65010, chloroplastic	0.26
XP_023872333.1	unavailable	null	Cysteine-rich receptor-like protein kinase 6	0.27	2.7.11.1	0.61	C
XP_023872334.1	unavailable	null	Nuclear transport factor 2	0.53
XP_023872335.1	unavailable	null	Phloretin 2'-O-glucosyltransferase	0.35	2.4.1.-	0.73	C
XP_023872336.1	unavailable	null	Protein SRC2	0.53
XP_023872338.1	unavailable	null	Cysteine-rich receptor-like protein kinase 6	0.27	2.7.11.1	0.55	C
XP_023872339.1	unavailable	null	Protein SRC2	0.53
XP_023872340.1	unavailable	null		manual
XP_023872341.1	unavailable	null		manual
XP_023872342.1	unavailable	null		manual
XP_023872343.1	unavailable	null	Cysteine-rich receptor-like protein kinase 41	0.27	2.7.11.1	0.56	C
XP_023872344.1	unavailable	null		manual
XP_023872345.1	unavailable	null	Vacuolar protein-sorting-associated protein 37 homolog 2	0.51
XP_023872346.1	unavailable	null	Pectinesterase 1	0.38	3.1.1.11	0.89	C
XP_023872348.1	unavailable	null	Cysteine-rich receptor-like protein kinase 29	0.27	2.7.11.1	0.56	C
XP_023872349.1	unavailable	null		manual
XP_023872351.1	unavailable	null		manual
XP_023872352.1	unavailable	null	RING-H2 finger protein ATL54	0.33	2.3.2.27	0.76	C
XP_023872353.1	unavailable	null	Blue copper protein	0.4
XP_023872354.1	unavailable	null	Blue copper protein	0.4
XP_023872355.1	unavailable	null	Histone-lysine N-methyltransferase ASHR2	0.76	2.1.1.-	0.76	C
XP_023872356.1	unavailable	null	BTB/POZ domain-containing protein At3g50840	0.27
XP_023872357.1	unavailable	null		manual
XP_023872358.1	unavailable	null	RING-H2 finger protein ATL11	0.29	2.3.2.27	0.76	C
XP_023872359.1	unavailable	null	Mediator of RNA polymerase II transcription subunit 6	0.76
XP_023872360.1	unavailable	null	Mediator of RNA polymerase II transcription subunit 6	0.76
XP_023872361.1	unavailable	null	Mediator of RNA polymerase II transcription subunit 6	0.76
XP_023872362.1	unavailable	null	Inositol oxygenase	0.34	1.13.99.1	0.71	C
XP_023872363.1	unavailable	null	Nodulation receptor kinase	0.35	2.7.11.-	0.32	C
XP_023872364.1	unavailable	null	Queuine tRNA-ribosyltransferase	0.45	2.4.2.29	0.53	I
XP_023872365.1	unavailable	null	Queuine tRNA-ribosyltransferase	0.45	2.4.2.29	0.53	I
XP_023872366.1	unavailable	null	Queuine tRNA-ribosyltransferase	0.45	2.4.2.29	0.53	I
XP_023872371.1	unavailable	null	Transcription factor bHLH71	0.31
XP_023872374.1	unavailable	null		manual
XP_023872375.1	unavailable	null		manual
XP_023872376.1	unavailable	null		manual
XP_023872377.1	unavailable	null		manual
XP_023872378.1	unavailable	null	Pentatricopeptide repeat-containing protein At1g31430	0.26
XP_023872379.1	unavailable	null	Exosome complex component RRP4	0.37
XP_023872380.1	unavailable	null	Protein FAM91A1	0.41
XP_023872381.1	unavailable	null	Protein FAM91A1	0.53
XP_023872382.1	unavailable	null	Auxin-binding protein 1	0.42
XP_023872383.1	unavailable	null	Pyruvate dehydrogenase E1 component subunit alpha-1, mitochondrial	0.27	1.2.4.4	0.28	C
XP_023872384.1	unavailable	null	Protein DETOXIFICATION 36	0.26
XP_023872385.1	unavailable	null	Pentatricopeptide repeat-containing protein At1g74600, chloroplastic	0.26
XP_023872389.1	unavailable	null	Tryptophan aminotransferase-related protein 1	0.35	2.6.1.27, 2.6.1.99	0.39	C
XP_023872390.1	unavailable	null		manual
XP_023872392.1	unavailable	null	Nodulation receptor kinase	0.35	2.7.11.-	0.32	C
XP_023872393.1	unavailable	null	Nodulation receptor kinase	0.35	2.7.11.1	0.79	C
XP_023872396.1	unavailable	null	Probable ferric reduction oxidase 1	0.32	1.16.1.7	0.76	C
XP_023872398.1	unavailable	null	Protein DETOXIFICATION 17	0.26
XP_023872399.1	unavailable	null	Retrovirus-related Pol polyprotein from transposon 297	0.05	3.4.23.-, 2.7.7.49	0.13	I
XP_023872400.1	unavailable	null		manual
XP_023872401.1	unavailable	null	Histone-lysine N-methyltransferase ASHR2	0.76	2.1.1.-	0.76	C
XP_023872402.1	unavailable	null	Glycogen debranching enzyme	0.4	3.2.1.68	0.25	C
XP_023872403.1	unavailable	null	Protein IN2-1 homolog B	0.34	2.5.1.18	0.47	C
XP_023872404.1	unavailable	null	Homeobox-leucine zipper protein ATHB-12	0.28
XP_023872405.1	unavailable	null	Homeobox-leucine zipper protein HAT7	0.28
XP_023872406.1	unavailable	null	Transaldolase	0.44	2.2.1.2	0.5	I
XP_023872407.1	unavailable	null	Ethylene-responsive transcription factor LEP	0.38
XP_023872410.1	unavailable	null		manual
XP_023872411.1	unavailable	null	Putative ribonuclease H protein At1g65750	0.51	3.1.26.4	0.51	C
XP_023872413.1	unavailable	null	Zinc finger BED domain-containing protein RICESLEEPER 3	0.33
XP_023872414.1	unavailable	null	Brefeldin A-inhibited guanine nucleotide-exchange protein 3	0.27
XP_023872416.1	unavailable	null	Lanosterol 14-alpha demethylase	0.38	1.14.14.154	0.76	C
XP_023872417.1	unavailable	null	40S ribosomal protein S27	0.41
XP_023872418.1	unavailable	null	Cytochrome b-c1 complex subunit Rieske, mitochondrial	0.39	7.1.1.8	0.83	C
XP_023872419.1	unavailable	null	LRR receptor-like serine/threonine-protein kinase FLS2	0.27			C
XP_023872420.1	unavailable	null	Probable indole-3-acetic acid-amido synthetase GH3.1	0.29	6.3.2.-	0.69	C
XP_023872421.1	unavailable	null	U-box domain-containing protein 15	0.36	2.3.2.27	0.76	C
XP_023872422.1	unavailable	null	U-box domain-containing protein 15	0.36	2.3.2.27	0.76	C
XP_023872424.1	unavailable	null	Uncharacterized protein At4g14100	0.76
XP_023872425.1	unavailable	null		manual
XP_023872426.1	unavailable	null		manual
XP_023872427.1	unavailable	null	Probable sodium/metabolite cotransporter BASS5, chloroplastic	0.4
XP_023872428.1	unavailable	null		manual
XP_023872429.1	unavailable	null	E3 ubiquitin-protein ligase At3g02290	0.76	2.3.2.27	0.76	C
XP_023872430.1	unavailable	null	E3 ubiquitin-protein ligase At3g02290	0.76	2.3.2.27	0.76	C
XP_023872431.1	unavailable	null	E3 ubiquitin-protein ligase At3g02290	0.76	2.3.2.27	0.76	C
XP_023872432.1	unavailable	null	E3 ubiquitin-protein ligase At3g02290	0.76	2.3.2.27	0.76	C
XP_023872433.1	unavailable	null	E3 ubiquitin-protein ligase At3g02290	0.76	2.3.2.27	0.76	C
XP_023872434.1	unavailable	null	E3 ubiquitin-protein ligase At3g02290	0.76	2.3.2.27	0.76	C
XP_023872435.1	unavailable	null	E3 ubiquitin-protein ligase At3g02290	0.76	2.3.2.27	0.76	C
XP_023872439.1	unavailable	null	Putative E3 ubiquitin-protein ligase ORTHRUS 4	0.29	2.3.2.27	0.64	C
XP_023872440.1	unavailable	null	Nudix hydrolase 21, chloroplastic	0.33	3.6.1.-	0.69	C
XP_023872441.1	unavailable	null	60S ribosomal protein L7	0.3
XP_023872442.1	unavailable	null	Protein NRT1/ PTR FAMILY 2.11	0.26
XP_023872443.1	unavailable	null	Protein NRT1/ PTR FAMILY 5.7	0.26
XP_023872444.1	unavailable	null	Protein NRT1/ PTR FAMILY 5.15	0.26
XP_023872445.1	unavailable	null	Ethylene-responsive transcription factor ERF112	0.34
XP_023872446.1	unavailable	null	Copper transporter 2	0.4
XP_023872447.1	unavailable	null	Probable glucuronoxylan glucuronosyltransferase IRX7	0.3	2.4.2.-	0.33	C
XP_023872448.1	unavailable	null	Peptidyl-prolyl cis-trans isomerase FKBP19, chloroplastic	0.76	5.2.1.8	0.76	C
XP_023872449.1	unavailable	null	Peptidyl-prolyl cis-trans isomerase FKBP19, chloroplastic	0.76	5.2.1.8	0.76	C
XP_023872450.1	unavailable	null	Peptidyl-prolyl cis-trans isomerase FKBP19, chloroplastic	0.76	5.2.1.8	0.76	C
XP_023872451.1	unavailable	null	FCS-Like Zinc finger 6	0.51
XP_023872452.1	unavailable	null		manual
XP_023872453.1	unavailable	null	Protein phosphatase 1 regulatory subunit INH3	0.76
XP_023872454.1	unavailable	null	Protein phosphatase 1 regulatory subunit INH3	0.76
XP_023872456.1	unavailable	null	Pentatricopeptide repeat-containing protein At3g29230	0.26
XP_023872458.1	unavailable	null	Sugar transporter ERD6	0.26
XP_023872459.1	unavailable	null	Bifunctional pinoresinol-lariciresinol reductase	0.49	1.3.1.-	0.44	C
XP_023872460.1	unavailable	null	NAC domain-containing protein 86	0.29
XP_023872461.1	unavailable	null	Nodulation receptor kinase	0.35	2.7.11.1	0.7	C
XP_023872462.1	unavailable	null	Ferric reduction oxidase 3, mitochondrial	0.32	1.16.1.7	0.76	C
XP_023872463.1	unavailable	null	MADS-box protein SVP	0.38
XP_023872464.1	unavailable	null		manual
XP_023872465.1	unavailable	null		manual
XP_023872466.1	unavailable	null	tRNA (guanine(26)-N(2))-dimethyltransferase	0.5	2.1.1.216	0.5	I
XP_023872467.1	unavailable	null	Sugar transporter ERD6-like 14	0.26
XP_023872468.1	unavailable	null	40S ribosomal protein S26	0.43
XP_023872469.1	unavailable	null	Inositol-3-phosphate synthase	0.65	5.5.1.4	0.88	C
XP_023872470.1	unavailable	null	Protein MITOFERRINLIKE 1, chloroplastic	0.28
XP_023872476.1	unavailable	null	Nucleolar protein 10	0.41
XP_023872477.1	unavailable	null	Sugar transporter ERD6-like 12	0.26
XP_023872478.1	unavailable	null	Callose synthase 12	0.28	2.4.1.34	0.64	C
XP_023872479.1	unavailable	null	Protein FAR1-RELATED SEQUENCE 3	0.3
XP_023872480.1	unavailable	null		manual
XP_023872481.1	unavailable	null	GDT1-like protein 3	0.58
XP_023872485.1	unavailable	null	Protein DETOXIFICATION 50	0.26
XP_023872486.1	unavailable	null	UDP-rhamnose/UDP-galactose transporter 2	0.29
XP_023872487.1	unavailable	null	O-acetyl-ADP-ribose deacetylase	0.19			I
XP_023872488.1	unavailable	null	Reticulon-like protein B9	0.3
XP_023872489.1	unavailable	null	5-oxoprolinase	0.36	3.5.2.9	0.39	C
XP_023872490.1	unavailable	null	5-oxoprolinase	0.36	3.5.2.9	0.39	C
XP_023872491.1	unavailable	null	5-oxoprolinase	0.36	3.5.2.9	0.39	C
XP_023872492.1	unavailable	null	Sugar transporter ERD6-like 12	0.27
XP_023872493.1	unavailable	null	5-oxoprolinase	0.36	3.5.2.9	0.39	C
XP_023872494.1	unavailable	null	5-oxoprolinase	0.36	3.5.2.9	0.39	C
XP_023872495.1	unavailable	null	5-oxoprolinase	0.38	3.5.2.9	0.41	C
XP_023872496.1	unavailable	null	5-oxoprolinase	0.38	3.5.2.9	0.41	C
XP_023872497.1	unavailable	null	Alpha-galactosidase	0.31	3.2.1.22	0.72	C
XP_023872498.1	unavailable	null	Transcriptional corepressor SEUSS	0.38
XP_023872499.1	unavailable	null	Probable transcriptional regulator SLK2	0.38
XP_023872500.1	unavailable	null	Phytosulfokine receptor 1	0.31	2.7.10.1	0.27	C
XP_023872501.1	unavailable	null	Phytosulfokine receptor 1	0.31	2.7.10.1	0.27	C
XP_023872502.1	unavailable	null	Phytosulfokine receptor 1	0.31	2.7.10.1	0.27	C
XP_023872503.1	unavailable	null	Phytosulfokine receptor 1	0.31	2.7.10.1	0.27	C
XP_023872504.1	unavailable	null	Phytosulfokine receptor 1	0.31	2.7.10.1	0.27	C
XP_023872505.1	unavailable	null	N-acetyldiaminopimelate deacetylase	0.3	3.5.1.-	0.37	C
XP_023872506.1	unavailable	null	Disease resistance RPP8-like protein 3	0.27
XP_023872507.1	unavailable	null	RNA cytidine acetyltransferase 1	0.29	2.3.1.-	0.44	C
XP_023872508.1	unavailable	null	RNA cytidine acetyltransferase	0.3	2.3.1.-	0.48	C
XP_023872509.1	unavailable	null	Superoxide dismutase [Mn], mitochondrial	0.59	1.15.1.1	0.9	C
XP_023872510.1	unavailable	null	Probable ATP synthase 24 kDa subunit, mitochondrial	0.76
XP_023872511.1	unavailable	null	Iron-sulfur assembly protein IscA, chloroplastic	0.36
XP_023872512.1	unavailable	null	protein SLOW GREEN 1, chloroplastic	0.76
XP_023872513.1	unavailable	null	Transcription factor CAULIFLOWER	0.4
XP_023872514.1	unavailable	null	Floral homeotic protein APETALA 1	0.4
XP_023872515.1	unavailable	null	Floral homeotic protein APETALA 1	0.4
XP_023872516.1	unavailable	null	Transcription factor CAULIFLOWER	0.4
XP_023872524.1	unavailable	null	Ras-related protein Rab7	0.43			C
XP_023872525.1	unavailable	null	Cationic peroxidase 1	0.34	1.11.1.7	0.88	C
XP_023872526.1	unavailable	null		manual
XP_023872528.1	unavailable	null	Bifunctional pinoresinol-lariciresinol reductase	0.49	1.3.1.-	0.44	C
XP_023872529.1	unavailable	null	Bifunctional pinoresinol-lariciresinol reductase	0.49	1.3.1.-	0.44	C
XP_023872530.1	unavailable	null	3'(2'),5'-bisphosphate nucleotidase	0.37	3.1.3.7	0.61	C
XP_023872531.1	unavailable	null	Carbonic anhydrase, chloroplastic	0.49	4.2.1.1	0.86	C
XP_023872532.1	unavailable	null	Carbonic anhydrase, chloroplastic	0.49	4.2.1.1	0.86	C
XP_023872533.1	unavailable	null	Carbonic anhydrase, chloroplastic	0.49	4.2.1.1	0.86	C
XP_023872534.1	unavailable	null	Sesquiterpene synthase	0.35	4.2.3.15	0.35	B
XP_023872535.1	unavailable	null	tRNA(His) guanylyltransferase 2	0.29	2.7.7.79	0.64	C
XP_023872536.1	unavailable	null	tRNA(His) guanylyltransferase 2	0.29	2.7.7.79	0.64	C
XP_023872538.1	unavailable	null	Multiple RNA-binding domain-containing protein 1	0.47
XP_023872539.1	unavailable	null	CRIB domain-containing protein RIC4	0.76
XP_023872542.1	unavailable	null		manual
XP_023872543.1	unavailable	null	Adenylate kinase	0.47	2.7.4.3	0.78	C
XP_023872544.1	unavailable	null	Glucan endo-1,3-beta-glucosidase	0.47	3.2.1.39	0.88	C
XP_023872545.1	unavailable	null	Nodulation receptor kinase	0.35	2.7.11.1	0.75	C
XP_023872546.1	unavailable	null	Probable GTP diphosphokinase RSH2, chloroplastic	0.35	2.7.6.5	0.53	C
XP_023872547.1	unavailable	null	Floral homeotic protein APETALA 1	0.4
XP_023872548.1	unavailable	null	Transcription factor CAULIFLOWER	0.4
XP_023872549.1	unavailable	null	Transcription factor CAULIFLOWER	0.4
XP_023872551.1	unavailable	null		manual
XP_023872553.1	unavailable	null	Probable GTP diphosphokinase RSH2, chloroplastic	0.34	2.7.6.5	0.55	C
XP_023872556.1	unavailable	null		manual
XP_023872558.1	unavailable	null		manual
XP_023872559.1	unavailable	null	Cell division cycle protein 48 homolog	0.32	3.6.4.6	0.26	C
XP_023872560.1	unavailable	null	Phloretin 2'-O-glucosyltransferase	0.35	2.4.1.-	0.72	C
XP_023872561.1	unavailable	null	Probable protein kinase UbiB	0.44	2.7.11.1, 2.7.-.-	0.27	C
XP_023872562.1	unavailable	null	Chlorophyll a-b binding protein, chloroplastic	0.41
XP_023872563.1	unavailable	null	Protein MIZU-KUSSEI 1	0.76
XP_023872564.1	unavailable	null	Exportin-1	0.42
XP_023872565.1	unavailable	null	Transmembrane protein 115	0.41
XP_023872566.1	unavailable	null	Nodulation receptor kinase	0.35	2.7.11.1	0.75	C
XP_023872567.1	unavailable	null	Receptor-like protein 45	0.3
XP_023872568.1	unavailable	null	Beta-glucosidase 12	0.29	3.2.1.21	0.64	C
XP_023872569.1	unavailable	null	Beta-glucosidase 12	0.29	3.2.1.21	0.64	C
XP_023872570.1	unavailable	null	Clustered mitochondria protein homolog	0.42
XP_023872571.1	unavailable	null	Disease resistance protein SUMM2	0.26
XP_023872573.1	unavailable	null	Protein ACCELERATED CELL DEATH 6	0.76
XP_023872574.1	unavailable	null	Protein ACCELERATED CELL DEATH 6	0.76
XP_023872575.1	unavailable	null		manual
XP_023872577.1	unavailable	null	Leucine-rich repeat receptor-like kinase protein SUNN	0.28			C
XP_023872578.1	unavailable	null	Leucine-rich repeat receptor-like kinase protein CLV1B	0.28			C
XP_023872580.1	unavailable	null	Phytosulfokine receptor 1	0.31	2.7.11.1	0.81	C
XP_023872581.1	unavailable	null	Protein CNGC15b	0.3
XP_023872582.1	unavailable	null	Protein CNGC15c	0.3
XP_023872583.1	unavailable	null	Protein CNGC15b	0.3
XP_023872584.1	unavailable	null	Glucomannan 4-beta-mannosyltransferase 1	0.3	2.4.1.32	0.63	C
XP_023872585.1	unavailable	null	Histone-lysine N-methyltransferase SUVR5	0.28	2.1.1.-	0.47	C
XP_023872586.1	unavailable	null	Aminopeptidase M1	0.26	3.4.11.2	0.39	C
XP_023872587.1	unavailable	null	Aminopeptidase M1	0.26	3.4.11.2	0.39	C
XP_023872588.1	unavailable	null	(S)-hydroxynitrile lyase	0.3	3.1.1.-	0.63	C
XP_023872589.1	unavailable	null	Protein SPIRAL1-like 2	0.4
XP_023872590.1	unavailable	null	BTB/POZ domain-containing protein At1g63850	0.38
XP_023872591.1	unavailable	null	Protein ROOT HAIR DEFECTIVE 3 homolog 1	0.27	3.6.5.-	0.71	C
XP_023872592.1	unavailable	null	Pentatricopeptide repeat-containing protein At4g35130, chloroplastic	0.26
XP_023872593.1	unavailable	null	RING finger protein 10	0.45
XP_023872594.1	unavailable	null	RING finger protein 10	0.45
XP_023872595.1	unavailable	null	Eukaryotic translation initiation factor 3 subunit M	0.53
XP_023872596.1	unavailable	null	Probable protein phosphatase 2C 14	0.27	3.1.3.16	0.71	C
XP_023872597.1	unavailable	null	Probable protein phosphatase 2C 25	0.27	3.1.3.16	0.71	C
XP_023872598.1	unavailable	null	Probable protein phosphatase 2C 76	0.27	3.1.3.16	0.71	C
XP_023872599.1	unavailable	null	Probable protein phosphatase 2C 24	0.27	3.1.3.16	0.71	C
XP_023872600.1	unavailable	null	Probable protein phosphatase 2C 69	0.27	3.1.3.16	0.71	C
XP_023872601.1	unavailable	null	Proline transporter 1	0.3
XP_023872602.1	unavailable	null	Bifunctional aspartokinase/homoserine dehydrogenase 2, chloroplastic	0.28	2.7.2.4	0.52	C
XP_023872603.1	unavailable	null	Bifunctional aspartokinase/homoserine dehydrogenase 1, chloroplastic	0.28	2.7.2.4	0.52	C
XP_023872604.1	unavailable	null	Pathogenesis-related protein 1	0.36
XP_023872605.1	unavailable	null	ABC transporter B family member 17	0.26			C
XP_023872606.1	unavailable	null	ABC transporter B family member 26, chloroplastic	0.26			C
XP_023872607.1	unavailable	null	Aminopeptidase M1	0.26	3.4.11.2	0.39	C
XP_023872611.1	unavailable	null	Beta-galactosidase	0.44	3.2.1.23	0.8	C
XP_023872616.1	unavailable	null	RNA-directed DNA polymerase homolog	0.28	3.4.23.-, 2.7.7.49	0.13	I
XP_023872617.1	unavailable	null	Leucine-rich repeat receptor protein kinase EMS1	0.36	2.7.11.1	0.8	C
XP_023872625.1	unavailable	null		manual
XP_023872626.1	unavailable	null	AT-hook motif nuclear-localized protein 10	0.29
XP_023872627.1	unavailable	null	Probable beta-1,3-galactosyltransferase 13	0.29	2.4.1.-	0.76	C
XP_023872630.1	unavailable	null	Helicase-like transcription factor CHR27	0.27	3.6.4.-	0.6	C
XP_023872632.1	unavailable	null	Protein SPIRAL1-like 1	0.51
XP_023872633.1	unavailable	null	Protein SPIRAL1-like 1	0.51
XP_023872634.1	unavailable	null	Transcription factor SCREAM2	0.38
XP_023872635.1	unavailable	null		manual
XP_023872636.1	unavailable	null	Aminopeptidase M1	0.26	3.4.11.2	0.39	C
XP_023872637.1	unavailable	null	Solute carrier family 35 member F5	0.35
XP_023872639.1	unavailable	null	Aminopeptidase M1	0.26	3.4.11.2	0.39	C
XP_023872643.1	unavailable	null	Solute carrier family 35 member F5	0.35
XP_023872644.1	unavailable	null	Glucomannan 4-beta-mannosyltransferase 1	0.3	2.4.1.-	0.48	C
XP_023872645.1	unavailable	null	Growth-regulating factor 1	0.38
XP_023872647.1	unavailable	null	Solute carrier family 35 member F5	0.35
XP_023872648.1	unavailable	null	AP2-like ethylene-responsive transcription factor AIL5	0.27
XP_023872649.1	unavailable	null	Squalene epoxidase 6	0.28	1.14.14.17	0.86	C
XP_023872651.1	unavailable	null	Probable pectin methylesterase CGR3	0.51	2.1.1.-	0.76	C
XP_023872652.1	unavailable	null	Solute carrier family 35 member F5	0.35
XP_023872653.1	unavailable	null	Amino acid transporter AVT6C	0.28
XP_023872654.1	unavailable	null	Transcription factor bHLH137	0.29
XP_023872658.1	unavailable	null	Solute carrier family 35 member F5	0.35
XP_023872659.1	unavailable	null	Ribonucleoside-diphosphate reductase large subunit	0.4	1.17.4.1	0.64	C
XP_023872660.1	unavailable	null	Protein GVP36	0.52
XP_023872661.1	unavailable	null	Polyadenylate-binding protein 2	0.37
XP_023872662.1	unavailable	null	Alpha-glucosides permease MPH3	0.23
XP_023872663.1	unavailable	null	Aconitate hydratase 2, mitochondrial	0.26	4.2.1.3	0.26	C
XP_023872664.1	unavailable	null	Myosin-10	0.26			C
XP_023872665.1	unavailable	null	Probable acetolactate synthase small subunit	0.27
XP_023872666.1	unavailable	null	Chitin synthase 3	0.16	2.4.1.16	0.53	I
XP_023872667.1	unavailable	null	Mitotic checkpoint protein BUB3.2	0.28
XP_023872668.1	unavailable	null	Histone-binding protein MSI1	0.27
XP_023872669.1	unavailable	null	Acyl-coenzyme A thioesterase 9, mitochondrial	0.41	3.1.2.-	0.53	I
XP_023872670.1	unavailable	null	Heat shock 70 kDa protein 17	0.26			C
XP_023872671.1	unavailable	null	N,O-diacetylmuramidase	0.36	3.2.1.17	0.52	I
XP_023872672.1	unavailable	null	[Pyruvate dehydrogenase [acetyl-transferring]]-phosphatase 1, mitochondrial	0.37	3.1.3.43	0.48	I
XP_023872673.1	unavailable	null	Acyl-coenzyme A oxidase, peroxisomal	0.29	1.3.3.6	0.58	C
XP_023872674.1	unavailable	null	Probable aldo-keto reductase 1	0.42	1.1.1.-	0.67	C
XP_023872675.1	unavailable	null	Beta-glucan synthesis-associated protein KRE6	0.19
XP_023872676.1	unavailable	null	E3 ubiquitin-protein ligase UPL2	0.26	2.3.2.26	0.63	C
XP_023872677.1	unavailable	null	Granaticin polyketide synthase putative ketoacyl reductase 2	0.5	1.3.1.-	0.5	I
XP_023872678.1	unavailable	null	DNA replication complex GINS protein psf2	0.32
XP_023872679.1	unavailable	null	Cysteine--tRNA ligase	0.47	6.1.1.16	0.78	C
XP_023872680.1	unavailable	null	U3 small nucleolar ribonucleoprotein protein MPP10	0.28
XP_023872681.1	unavailable	null	54S ribosomal protein L8, mitochondrial	0.53
XP_023872682.1	unavailable	null	Actin cytoskeleton-regulatory complex protein END3	0.33
XP_023872683.1	unavailable	null	NADPH:adrenodoxin oxidoreductase, mitochondrial	0.34	1.18.1.6	0.42	C
XP_023872684.1	unavailable	null	Pyridoxamine 5'-phosphate oxidase family protein ustO	0.52	1.-.-.-	0.52	I
XP_023872685.1	unavailable	null	Serine/threonine-protein kinase SRPK	0.52	2.7.11.1	0.52	I
XP_023872686.1	unavailable	null	Probable kinetochore protein spc24	0.43
XP_023872687.1	unavailable	null	Cysteine--tRNA ligase	0.47	6.1.1.16	0.78	C
XP_023872688.1	unavailable	null	Mitochondrial fission 1 protein	0.53
XP_023872690.1	unavailable	null	GPI inositol-deacylase	0.48	3.1.-.-	0.53	I
XP_023872691.1	unavailable	null		manual
XP_023872692.1	unavailable	null		manual
XP_023872693.1	unavailable	null	Hercynylcysteine sulfoxide lyase	0.28	4.4.1.-	0.53	I
XP_023872694.1	unavailable	null		manual
XP_023872695.1	unavailable	null	Cysteine--tRNA ligase	0.47	6.1.1.16	0.78	C
XP_023872696.1	unavailable	null	3-isopropylmalate dehydrogenase	0.43	1.1.1.93, 1.1.1.83, 4.1.1.73	0.04	I
XP_023872697.1	unavailable	null		manual
XP_023872698.1	unavailable	null		manual
XP_023872699.1	unavailable	null	Vacuolar segregation protein PEP7	0.27
XP_023872700.1	unavailable	null	Siroheme biosynthesis protein met8	0.52	1.3.1.76, 4.99.1.4	0.52	I
XP_023872701.1	unavailable	null	U6 small nuclear RNA (adenine-(43)-N(6))-methyltransferase	0.18	2.1.1.346	0.18	I
XP_023872702.1	unavailable	null	Cysteine--tRNA ligase	0.47	6.1.1.16	0.78	C
XP_023872703.1	unavailable	null	Phosphatidylinositol 4-kinase type 2-beta	0.27	2.7.1.67	0.53	I
XP_023872704.1	unavailable	null	DNA repair protein RAD5B	0.27	3.6.4.-	0.59	C
XP_023872705.1	unavailable	null		manual
XP_023872706.1	unavailable	null	1-acylglycerol-3-phosphate O-acyltransferase ABHD5	0.31	2.3.1.51	0.6	C
XP_023872707.1	unavailable	null		manual
XP_023872708.1	unavailable	null	Efflux pump FUB11	0.06
XP_023872709.1	unavailable	null		manual
XP_023872710.1	unavailable	null	Cysteine--tRNA ligase	0.47	6.1.1.16	0.78	C
XP_023872711.1	unavailable	null	1,3-beta-glucanosyltransferase gel2	0.07	2.4.1.-	0.43	I
XP_023872713.1	unavailable	null		manual
XP_023872714.1	unavailable	null	Early nodulin-70	0.29
XP_023872717.1	unavailable	null	Cut9-interacting protein scn1	0.52
XP_023872718.1	unavailable	null	Cysteine--tRNA ligase	0.47	6.1.1.16	0.78	C
XP_023872719.1	unavailable	null	Phospholipase D zeta 2	0.29	3.1.4.4	0.64	C
XP_023872720.1	unavailable	null	Outward-rectifier potassium channel TOK1	0.52
XP_023872721.1	unavailable	null		manual
XP_023872722.1	unavailable	null	Ferric reduction oxidase 8, mitochondrial	0.32	1.16.1.7	0.76	C
XP_023872723.1	unavailable	null	Inclusion body clearance protein IML2	0.29
XP_023872725.1	unavailable	null		manual
XP_023872727.1	unavailable	null		manual
XP_023872729.1	unavailable	null	Histone-binding protein MSI1	0.27
XP_023872730.1	unavailable	null		manual
XP_023872731.1	unavailable	null	Protein arginine N-methyltransferase SFM1	0.52	2.1.1.-	0.52	I
XP_023872732.1	unavailable	null	Meiotic recombination protein rec14	0.27
XP_023872733.1	unavailable	null		manual
XP_023872734.1	unavailable	null	ATP-dependent kinase-like protein notR'	0.27	2.7.1.-	0.27	I
XP_023872735.1	unavailable	null	Pheromone-processing carboxypeptidase KEX1	0.28	3.4.16.-	0.24	C
XP_023872736.1	unavailable	null	DNA repair and recombination protein RAD52	0.23
XP_023872738.1	unavailable	null	Flavin-dependent monooxygenase	0.25	1.-.-.-	0.11	I
XP_023872739.1	unavailable	null	Syntaxin-22	0.76
XP_023872740.1	unavailable	null	ER membrane protein complex subunit 7 homolog	0.76
XP_023872741.1	unavailable	null	Nucleoporin NDC1	0.52
XP_023872742.1	unavailable	null	Nucleoporin NDC1	0.52
XP_023872743.1	unavailable	null	Transcription factor 25	0.36
XP_023872745.1	unavailable	null	Tethering factor for nuclear proteasome STS1	0.34
XP_023872747.1	unavailable	null		manual
XP_023872748.1	unavailable	null	Probable transport protein YPL264C	0.27
XP_023872753.1	unavailable	null	Shugoshin	0.53
XP_023872754.1	unavailable	null		manual
XP_023872756.1	unavailable	null	C-module-binding factor A	0.52
XP_023872757.1	unavailable	null	MFS transporter asaE	0.09
XP_023872758.1	unavailable	null		manual
XP_023872759.1	unavailable	null	Probable ubiquitin conjugation factor E4	0.3	2.3.2.27	0.55	C
XP_023872760.1	unavailable	null	E4 ubiquitin-protein ligase UFD2	0.27	2.3.2.-	0.27	I
XP_023872761.1	unavailable	null	ADP-ribosylation factor 1	0.49			C
XP_023872762.1	unavailable	null	DnaJ homolog subfamily C member 18	0.2
XP_023872763.1	unavailable	null		manual
XP_023872765.1	unavailable	null		manual
XP_023872766.1	unavailable	null		manual
XP_023872767.1	unavailable	null		manual
XP_023872768.1	unavailable	null	Uncharacterized protein C30D11.14c	0.52
XP_023872769.1	unavailable	null	Ornithine carbamoyltransferase	0.41	2.1.3.3	0.53	I
XP_023872770.1	unavailable	null	ATP-dependent DNA helicase Q-like 1	0.27	3.6.4.12	0.59	C
XP_023872772.1	unavailable	null		manual
XP_023872773.1	unavailable	null		manual
XP_023872774.1	unavailable	null	Guanylate kinase	0.52	2.7.4.8	0.71	C
XP_023872775.1	unavailable	null	Probable protein phosphatase 2C 21	0.27	3.1.3.16	0.71	C
XP_023872776.1	unavailable	null	Ethanolamine-phosphate cytidylyltransferase	0.53	2.7.7.14	0.64	C
XP_023872778.1	unavailable	null	Protein GET1	0.3
XP_023872779.1	unavailable	null		manual
XP_023872780.1	unavailable	null	Pleiotropic drug resistance protein 1	0.35			C
XP_023872781.1	unavailable	null		manual
XP_023872783.1	unavailable	null		manual
XP_023872784.1	unavailable	null	Bifunctional polynucleotide phosphatase/kinase	0.33	2.7.1.78, 3.1.3.32	0.43	I
XP_023872785.1	unavailable	null	60S ribosomal protein L31	0.75
XP_023872786.1	unavailable	null	AFG1-like ATPase	0.33			I
XP_023872787.1	unavailable	null	Mannan polymerase II complex ANP1 subunit	0.09
XP_023872788.1	unavailable	null	Cell wall protein ECM33	0.19
XP_023872789.1	unavailable	null	Dol-P-Glc:Glc(2)Man(9)GlcNAc(2)-PP-Dol alpha-1,2-glucosyltransferase	0.5	2.4.1.256	0.64	C
XP_023872790.1	unavailable	null		manual
XP_023872792.1	unavailable	null		manual
XP_023872794.1	unavailable	null	50S ribosomal protein L3	0.48
XP_023872795.1	unavailable	null	DExH-box ATP-dependent RNA helicase DExH10	0.27	3.6.4.13	0.28	C
XP_023872796.1	unavailable	null	Uncharacterized mitochondrial carrier C29A3.11c	0.52
XP_023872799.1	unavailable	null	PAB1-binding protein 1	0.27
XP_023872800.1	unavailable	null	Bud site selection protein 6	0.27
XP_023872801.1	unavailable	null	Diphosphomevalonate decarboxylase	0.41	4.1.1.33	0.74	C
XP_023872802.1	unavailable	null	Cytochrome c-type heme lyase	0.28	4.4.1.-	0.15	I
XP_023872804.1	unavailable	null		manual
XP_023872805.1	unavailable	null	N-terminal kinase-like protein	0.37
XP_023872806.1	unavailable	null	Nuclear pore complex protein NUP62	0.26			C
XP_023872807.1	unavailable	null	Uncharacterized protein C9.08c	0.52
XP_023872808.1	unavailable	null	Choline-phosphate cytidylyltransferase 2	0.3	2.7.7.15	0.64	C
XP_023872809.1	unavailable	null	Protein SOK1	0.52
XP_023872810.1	unavailable	null	Casein kinase 1-like protein 8	0.26	2.7.11.1	0.68	C
XP_023872811.1	unavailable	null	Nucleoporin NUP133	0.52
XP_023872812.1	unavailable	null	Beta-hexosaminidase 3	0.27	3.2.1.52	0.64	C
XP_023872813.1	unavailable	null	Protein-tyrosine-phosphatase MKP1	0.76	3.1.3.48	0.76	C
XP_023872822.1	unavailable	null	bZIP transcription factor 44	0.42
XP_023872823.1	unavailable	null	Aluminum-activated malate transporter 1	0.33
XP_023872824.1	unavailable	null	Pentatricopeptide repeat-containing protein At1g06710, mitochondrial	0.26
XP_023872825.1	unavailable	null	Putative pentatricopeptide repeat-containing protein At2g02150	0.28
XP_023872826.1	unavailable	null		manual
XP_023872828.1	unavailable	null		manual
XP_023872829.1	unavailable	null		manual
XP_023872831.1	unavailable	null	Protein translocase subunit SecY	0.49
[truncated: 45,200 more rows]

## Sheet: Table C
gene	status	name	product	score	EC number(s)	score	notes
XP_023870298.1	unavailable	null	Uncharacterized protein	0.55
XP_023870300.1	unavailable	null	Uncharacterized protein	0.66
XP_023870303.1	unavailable	null	Uncharacterized protein	0.6
XP_023870304.1	unavailable	null	Uncharacterized protein	0.56
XP_023870305.1	unavailable	null	Uncharacterized protein	0.75
XP_023870308.1	unavailable	null	Uncharacterized protein	0.78
XP_023870313.1	unavailable	null	Uncharacterized protein	0.78
XP_023870316.1	unavailable	null	SWIM-type domain-containing protein	0.83
XP_023870319.1	unavailable	null	Uncharacterized protein	0.61			rejected
XP_023870320.1	unavailable	null	Uncharacterized protein	0.58
XP_023870322.1	unavailable	null	Uncharacterized protein	0.54
XP_023870323.1	unavailable	null	Uncharacterized protein	0.59
XP_023870327.1	unavailable	null	F-box protein SKIP23-like	0.66
XP_023870330.1	unavailable	null	Uncharacterized protein	0.7			rejected
XP_023870348.1	unavailable	null	Uncharacterized protein	0.61
XP_023870351.1	unavailable	null	Uncharacterized protein	0.68			rejected
XP_023870353.1	unavailable	null	Reverse transcriptase domain-containing protein	0.74			rejected
XP_023870358.1	unavailable	null	Uncharacterized protein	0.81			B
XP_023870359.1	unavailable	null	Uncharacterized protein	0.81			B
XP_023870360.1	unavailable	null	Uncharacterized protein	0.81			B
XP_023870368.1	unavailable	null	Uncharacterized protein	0.81
XP_023870381.1	unavailable	null	Tudor domain-containing protein	0.65			rejected
XP_023870382.1	unavailable	null	Tudor domain-containing protein	0.66			rejected
XP_023870389.1	unavailable	null	G-patch domain-containing protein	0.7
XP_023870393.1	unavailable	null		manual
XP_023870394.1	unavailable	null	Uncharacterized protein	0.58
XP_023870395.1	unavailable	null	BED-type domain-containing protein	0.65
XP_023870397.1	unavailable	null	Uncharacterized protein	0.6
XP_023870399.1	unavailable	null	Uncharacterized protein	0.67
XP_023870400.1	unavailable	null	Uncharacterized protein	0.66			rejected
XP_023870417.1	unavailable	null	DUF4091 domain-containing protein	0.76
XP_023870426.1	unavailable	null	DUF4091 domain-containing protein	0.76
XP_023870441.1	unavailable	null	Uncharacterized protein	0.78
XP_023870442.1	unavailable	null	Uncharacterized protein	0.8
XP_023870462.1	unavailable	null	Gag-pol polyprotein	0.78
XP_023870464.1	unavailable	null	Retrotrans_gag domain-containing protein	0.49			rejected
XP_023870482.1	unavailable	null	Uncharacterized protein	0.82
XP_023870487.1	unavailable	null	Uncharacterized protein	0.63
XP_023870488.1	unavailable	null	Uncharacterized protein	0.63
XP_023870489.1	unavailable	null	Uncharacterized protein	0.63
XP_023870490.1	unavailable	null	Uncharacterized protein	0.63
XP_023870491.1	unavailable	null	Uncharacterized protein	0.82
XP_023870494.1	unavailable	null	Uncharacterized protein	0.78
XP_023870497.1	unavailable	null	Uncharacterized protein	0.61
XP_023870522.1	unavailable	null		manual
XP_023870529.1	unavailable	null	Uncharacterized protein	0.79
XP_023870532.1	unavailable	null	histidine-containing phosphotransfer protein 1-like isoform X3	0.47
XP_023870533.1	unavailable	null	Uncharacterized protein	0.64
XP_023870535.1	unavailable	null	Uncharacterized protein	0.58			rejected
XP_023870543.1	unavailable	null	Uncharacterized protein	0.81
XP_023870545.1	unavailable	null	Uncharacterized protein	0.73
XP_023870556.1	unavailable	null	SWIM-type domain-containing protein	0.64			C
XP_023870562.1	unavailable	null		manual
XP_023870575.1	unavailable	null	Uncharacterized protein	0.83
XP_023870596.1	unavailable	null	PGG domain-containing protein	0.8
XP_023870608.1	unavailable	null	Uncharacterized protein	0.83
XP_023870614.1	unavailable	null	Uncharacterized protein	0.56
XP_023870615.1	unavailable	null	Uncharacterized protein	0.71
XP_023870616.1	unavailable	null	J domain-containing protein	0.67
XP_023870617.1	unavailable	null		manual
XP_023870622.1	unavailable	null	Uncharacterized protein	0.6
XP_023870623.1	unavailable	null	Uncharacterized protein	0.78
XP_023870625.1	unavailable	null	Uncharacterized protein	0.8
XP_023870629.1	unavailable	null	Uncharacterized protein	0.83
XP_023870638.1	unavailable	null	Uncharacterized protein	0.54
XP_023870644.1	unavailable	null	DUF1664 domain-containing protein	0.71
XP_023870645.1	unavailable	null	DUF1664 domain-containing protein	0.72
XP_023870652.1	unavailable	null	DUF4220 domain-containing protein	0.81
XP_023870653.1	unavailable	null	Uncharacterized protein	0.77
XP_023870654.1	unavailable	null	Uncharacterized protein	0.46
XP_023870672.1	unavailable	null	Uncharacterized protein	0.8
XP_023870675.1	unavailable	null	Uncharacterized protein	0.56
XP_023870687.1	unavailable	null	LRAT domain-containing protein	0.74
XP_023870699.1	unavailable	null	Uncharacterized protein	0.59
XP_023870701.1	unavailable	null	Uncharacterized protein	0.76
XP_023870703.1	unavailable	null	Uncharacterized protein	0.71
XP_023870711.1	unavailable	null	Uncharacterized protein	0.65
XP_023870742.1	unavailable	null	GFO_IDH_MocA domain-containing protein	0.3
XP_023870764.1	unavailable	null	CoA_binding domain-containing protein	0.42
XP_023870776.1	unavailable	null	Uncharacterized protein	0.36
XP_023870777.1	unavailable	null	Zn(2)-C6 fungal-type domain-containing protein	0.34
XP_023870784.1	unavailable	null	SnoaL-like domain-containing protein	0.49
XP_023870786.1	unavailable	null	Protein kinase domain-containing protein	0.4
XP_023870791.1	unavailable	null	Uncharacterized protein	0.52
XP_023870795.1	unavailable	null		manual
XP_023870805.1	unavailable	null	Uncharacterized protein	0.34
XP_023870808.1	unavailable	null	Uncharacterized protein	0.34
XP_023870825.1	unavailable	null	Uncharacterized protein	0.79
XP_023870830.1	unavailable	null	RECA_2 domain-containing protein	0.18			rejected
XP_023870832.1	unavailable	null	Uncharacterized protein	0.51
XP_023870838.1	unavailable	null	Uncharacterized protein	0.47
XP_023870840.1	unavailable	null	Protein kinase domain-containing protein	0.36
XP_023870841.1	unavailable	null	Protein kinase domain-containing protein	0.44
XP_023870844.1	unavailable	null	Zn(2)-C6 fungal-type domain-containing protein	0.4
XP_023870854.1	unavailable	null	RTR1-type domain-containing protein	0.53
XP_023870856.1	unavailable	null	NDT80 domain-containing protein	0.31
XP_023870868.1	unavailable	null	Uncharacterized protein	0.33
XP_023870873.1	unavailable	null	PAS domain-containing protein	0.49
XP_023870881.1	unavailable	null	F-box domain-containing protein	0.41
XP_023870895.1	unavailable	null	DUF2415 domain-containing protein	0.48
XP_023870901.1	unavailable	null	Uncharacterized protein	0.39
XP_023870904.1	unavailable	null	Uncharacterized protein	0.38
XP_023870912.1	unavailable	null	SGNH_hydro domain-containing protein	0.27
XP_023870919.1	unavailable	null	SGNH_hydro domain-containing protein	0.52
XP_023870930.1	unavailable	null	CAP10 domain-containing protein	0.49
XP_023870931.1	unavailable	null	Uncharacterized protein	0.49
XP_023870933.1	unavailable	null	N-acetyltransferase domain-containing protein	0.45
XP_023870935.1	unavailable	null	Uncharacterized protein	0.53
XP_023870942.1	unavailable	null	Uncharacterized protein	0.53
XP_023870951.1	unavailable	null		manual
XP_023870953.1	unavailable	null	AB hydrolase-1 domain-containing protein	0.33
XP_023870965.1	unavailable	null	HET domain-containing protein	0.35
XP_023870966.1	unavailable	null	Uncharacterized protein	0.47
XP_023870973.1	unavailable	null	Uncharacterized protein	0.41
XP_023870974.1	unavailable	null	Uncharacterized protein	0.48
XP_023870978.1	unavailable	null	Uncharacterized protein	0.48
XP_023870986.1	unavailable	null		manual
XP_023870995.1	unavailable	null	BAG domain-containing protein	0.35
XP_023871000.1	unavailable	null		manual
XP_023871001.1	unavailable	null	Uncharacterized protein	0.24			rejected
XP_023871006.1	unavailable	null	MAGE domain-containing protein	0.33
XP_023871007.1	unavailable	null	MAGE-domain-containing protein	0.31
XP_023871008.1	unavailable	null	Uncharacterized protein	0.34
XP_023871010.1	unavailable	null	PXA domain-containing protein	0.45
XP_023871011.1	unavailable	null	PXA domain-containing protein	0.49
XP_023871012.1	unavailable	null	HTH CENPB-type domain-containing protein	0.45
XP_023871014.1	unavailable	null		manual
XP_023871018.1	unavailable	null	DUF4149 domain-containing protein	0.51
XP_023871020.1	unavailable	null	Amidohydro_3 domain-containing protein	0.35
XP_023871021.1	unavailable	null	Uncharacterized protein	0.44
XP_023871024.1	unavailable	null	Uncharacterized protein	0.45
XP_023871028.1	unavailable	null	Uncharacterized protein	0.44
XP_023871030.1	unavailable	null	Saccharopine dehydrogenase	0.17			rejected
XP_023871031.1	unavailable	null		manual
XP_023871032.1	unavailable	null	Uncharacterized protein	0.28
XP_023871040.1	unavailable	null		manual
XP_023871042.1	unavailable	null	Uncharacterized protein	0.5
XP_023871044.1	unavailable	null		manual
XP_023871048.1	unavailable	null	INTRADIOL_DIOXYGENAS domain-containing protein	0.27			rejected
XP_023871051.1	unavailable	null	AAA_16 domain-containing protein	0.29
XP_023871054.1	unavailable	null	AB hydrolase-1 domain-containing protein	0.28
XP_023871056.1	unavailable	null	Secretory pathway Sec39	0.25
XP_023871063.1	unavailable	null	Uncharacterized protein	0.17			rejected
XP_023871067.1	unavailable	null	Uncharacterized protein	0.53
XP_023871068.1	unavailable	null	Uncharacterized protein	0.49
XP_023871072.1	unavailable	null	DUF3074 domain-containing protein	0.5
XP_023871078.1	unavailable	null	Uncharacterized protein	0.75
XP_023871079.1	unavailable	null		manual
XP_023871080.1	unavailable	null	Uncharacterized protein	0.37
XP_023871082.1	unavailable	null	Uncharacterized protein	0.5
XP_023871083.1	unavailable	null		manual
XP_023871088.1	unavailable	null	Lipase_GDSL domain-containing protein	0.21
XP_023871096.1	unavailable	null	Uncharacterized protein	0.29
XP_023871100.1	unavailable	null	Uncharacterized protein	0.47
XP_023871102.1	unavailable	null	Uncharacterized protein	0.52
XP_023871108.1	unavailable	null	GFA domain-containing protein	0.52
XP_023871112.1	unavailable	null	Uncharacterized protein	0.83
XP_023871113.1	unavailable	null	Uncharacterized protein	0.83
XP_023871124.1	unavailable	null	Reverse transcriptase domain-containing protein	0.52
XP_023871125.1	unavailable	null	Reverse transcriptase domain-containing protein	0.52
XP_023871127.1	unavailable	null	Uncharacterized protein	0.77
XP_023871128.1	unavailable	null	Uncharacterized protein	0.74
XP_023871134.1	unavailable	null	Ubiquitin-like domain-containing protein	0.29
XP_023871139.1	unavailable	null	Uncharacterized protein	0.72
XP_023871149.1	unavailable	null	AB hydrolase-1 domain-containing protein	0.4
XP_023871151.1	unavailable	null	Uncharacterized protein	0.53
XP_023871153.1	unavailable	null	GFA domain-containing protein	0.32			rejected
XP_023871154.1	unavailable	null	Chromo domain-containing protein	0.28
XP_023871168.1	unavailable	null	S5A_REDUCTASE domain-containing protein	0.31			rejected
XP_023871171.1	unavailable	null	Uncharacterized protein	0.74
XP_023871177.1	unavailable	null	Peptidase A1 domain-containing protein	0.36
XP_023871178.1	unavailable	null	MFS domain-containing protein	0.28
XP_023871180.1	unavailable	null	Uncharacterized protein	0.51
XP_023871186.1	unavailable	null	RNase III domain-containing protein	0.33
XP_023871187.1	unavailable	null	BRCT domain-containing protein	0.5
XP_023871193.1	unavailable	null	Spindle pole body component	0.53
XP_023871197.1	unavailable	null	AB hydrolase-1 domain-containing protein	0.39
XP_023871204.1	unavailable	null	WW domain-containing protein	0.29
XP_023871210.1	unavailable	null	Uncharacterized protein	0.43
XP_023871212.1	unavailable	null	Uncharacterized protein	0.51			rejected
XP_023871213.1	unavailable	null	Acetyl-CoA synthetase-like protein	0.2
XP_023871225.1	unavailable	null	Methyltranfer_dom domain-containing protein	0.51
XP_023871229.1	unavailable	null	APH domain-containing protein	0.42
XP_023871242.1	unavailable	null	Uncharacterized protein	0.3
XP_023871246.1	unavailable	null	F-box domain-containing protein	0.37
XP_023871248.1	unavailable	null	N-acetyltransferase domain-containing protein	0.42
XP_023871255.1	unavailable	null	NAD(P)-bd_dom domain-containing protein	0.23
XP_023871256.1	unavailable	null	CCHC-type domain-containing protein	0.33
XP_023871259.1	unavailable	null	Uncharacterized protein	0.53
XP_023871271.1	unavailable	null	Uncharacterized protein	0.53
XP_023871282.1	unavailable	null	Uncharacterized protein	0.53
XP_023871283.1	unavailable	null	Uncharacterized protein	0.35
XP_023871294.1	unavailable	null	F-box domain-containing protein	0.5
XP_023871295.1	unavailable	null	Uncharacterized protein	0.5
XP_023871299.1	unavailable	null	DUF1996 domain-containing protein	0.46
XP_023871308.1	unavailable	null		manual
XP_023871309.1	unavailable	null		manual
XP_023871310.1	unavailable	null	Serum paraoxonase/arylesterase family protein	0.31
XP_023871311.1	unavailable	null	Zn(2)-C6 fungal-type domain-containing protein	0.28
XP_023871324.1	unavailable	null	Serum paraoxonase/arylesterase family protein	0.3
XP_023871325.1	unavailable	null	TAF4 domain-containing protein	0.48
XP_023871331.1	unavailable	null	APH domain-containing protein	0.44
XP_023871334.1	unavailable	null	1,3-beta-glucanosyltransferase	0.53			rejected
XP_023871339.1	unavailable	null	Uncharacterized protein	0.4
XP_023871348.1	unavailable	null		manual
XP_023871349.1	unavailable	null		manual
XP_023871354.1	unavailable	null	SET domain-containing protein	0.26
XP_023871357.1	unavailable	null	Uncharacterized protein	0.82
XP_023871358.1	unavailable	null		manual
XP_023871361.1	unavailable	null	Uncharacterized protein	0.67
XP_023871362.1	unavailable	null	Uncharacterized protein	0.8
XP_023871369.1	unavailable	null	Endo/exonuclease/phosphatase domain-containing protein	0.19
XP_023871370.1	unavailable	null	Uncharacterized protein	0.74			B
XP_023871371.1	unavailable	null	Uncharacterized protein	0.74			B
XP_023871381.1	unavailable	null		manual
XP_023871383.1	unavailable	null	Uncharacterized protein	0.83
XP_023871385.1	unavailable	null	F-box domain-containing protein	0.37
XP_023871388.1	unavailable	null	Reverse transcriptase domain-containing protein	0.73			rejected
XP_023871391.1	unavailable	null	Cupin_5 domain-containing protein	0.77
XP_023871400.1	unavailable	null	Uncharacterized protein	0.76
XP_023871401.1	unavailable	null	Uncharacterized protein	0.83
XP_023871404.1	unavailable	null	Uncharacterized protein	0.83
XP_023871414.1	unavailable	null		manual
XP_023871415.1	unavailable	null	Uncharacterized protein	0.33			rejected
XP_023871422.1	unavailable	null	zf-RVT domain-containing protein	0.55			rejected
XP_023871433.1	unavailable	null	Genomic scaffold, ProqFM164S01	0.19
XP_023871435.1	unavailable	null	Uncharacterized protein	0.77
XP_023871439.1	unavailable	null	Uncharacterized protein	0.76
XP_023871441.1	unavailable	null	Reverse transcriptase domain-containing protein	0.64
XP_023871444.1	unavailable	null	Uncharacterized protein	0.83
XP_023871445.1	unavailable	null	Uncharacterized protein	0.49
XP_023871452.1	unavailable	null	Uncharacterized protein	0.68
XP_023871453.1	unavailable	null	Uncharacterized protein	0.7
XP_023871457.1	unavailable	null	BRO1 domain-containing protein	0.76
XP_023871469.1	unavailable	null	AAI domain-containing protein	0.72
XP_023871470.1	unavailable	null	Uncharacterized protein	0.75
XP_023871474.1	unavailable	null	Uncharacterized protein	0.83
XP_023871477.1	unavailable	null	Uncharacterized protein	0.49
XP_023871479.1	unavailable	null	Uncharacterized protein	0.52			rejected
XP_023871485.1	unavailable	null	Reverse transcriptase domain-containing protein	0.63
XP_023871488.1	unavailable	null	RIC1 domain-containing protein	0.67
XP_023871490.1	unavailable	null	Uncharacterized protein	0.47
XP_023871491.1	unavailable	null	Uncharacterized protein	0.84
XP_023871492.1	unavailable	null	Uncharacterized protein	0.68
XP_023871497.1	unavailable	null	Uncharacterized protein	0.89
XP_023871498.1	unavailable	null	Uncharacterized protein	0.61			rejected
XP_023871500.1	unavailable	null	F-box domain-containing protein	0.44
XP_023871503.1	unavailable	null	Uncharacterized protein	0.63
XP_023871508.1	unavailable	null	Uncharacterized protein	0.82
XP_023871512.1	unavailable	null	LEA_2 domain-containing protein	0.78
XP_023871513.1	unavailable	null	Uncharacterized protein	0.5
XP_023871514.1	unavailable	null	CCHC-type domain-containing protein	0.52
XP_023871515.1	unavailable	null	Uncharacterized protein	0.65			rejected
XP_023871531.1	unavailable	null	Uncharacterized protein	0.81
XP_023871532.1	unavailable	null	Uncharacterized protein	0.81
XP_023871533.1	unavailable	null	Uncharacterized protein	0.8
XP_023871534.1	unavailable	null	Uncharacterized protein	0.8
XP_023871557.1	unavailable	null	DSBA domain-containing protein	0.21
XP_023871571.1	unavailable	null	Zn(2)-C6 fungal-type domain-containing protein	0.36
XP_023871576.1	unavailable	null	Uncharacterized protein	0.46
XP_023871578.1	unavailable	null	Uncharacterized protein	0.51
XP_023871579.1	unavailable	null	Uncharacterized protein	0.47
XP_023871580.1	unavailable	null	Alpha/beta-hydrolase	0.24
XP_023871582.1	unavailable	null	Uncharacterized protein	0.53
XP_023871584.1	unavailable	null	Protein kinase domain-containing protein	0.31
XP_023871587.1	unavailable	null	Uncharacterized protein	0.52
XP_023871590.1	unavailable	null	Uncharacterized protein	0.51
XP_023871593.1	unavailable	null	Uncharacterized protein	0.34
XP_023871599.1	unavailable	null		manual
XP_023871600.1	unavailable	null		manual
XP_023871613.1	unavailable	null	Uncharacterized protein	0.78
XP_023871615.1	unavailable	null	Uncharacterized protein	0.85
XP_023871623.1	unavailable	null	C2 NT-type domain-containing protein	0.7
XP_023871628.1	unavailable	null	Uncharacterized protein	0.77
XP_023871629.1	unavailable	null	Uncharacterized protein	0.77
XP_023871633.1	unavailable	null	DDE Tnp4 domain-containing protein	0.59
XP_023871634.1	unavailable	null	Uncharacterized protein	0.55
XP_023871636.1	unavailable	null	Uncharacterized protein	0.68
XP_023871637.1	unavailable	null	RNA-dependent RNA polymerase	0.53			rejected
XP_023871638.1	unavailable	null		manual
XP_023871641.1	unavailable	null	Uncharacterized protein	0.77
XP_023871643.1	unavailable	null	DUF4220 domain-containing protein	0.83
XP_023871651.1	unavailable	null	Uncharacterized protein	0.58
XP_023871657.1	unavailable	null	Uncharacterized protein	0.83
XP_023871659.1	unavailable	null	Uncharacterized protein	0.78
XP_023871660.1	unavailable	null	Uncharacterized protein	0.55
XP_023871666.1	unavailable	null	Uncharacterized protein	0.62			rejected
XP_023871669.1	unavailable	null	Uncharacterized protein	0.83
XP_023871672.1	unavailable	null	Smr domain-containing protein	0.76
XP_023871693.1	unavailable	null	Uncharacterized protein	0.66
XP_023871699.1	unavailable	null	Reverse transcriptase domain-containing protein	0.63
XP_023871701.1	unavailable	null	Uncharacterized protein	0.64
XP_023871702.1	unavailable	null	Uncharacterized protein	0.72
XP_023871716.1	unavailable	null	Uncharacterized protein	0.38
XP_023871728.1	unavailable	null	Uncharacterized protein	0.8
XP_023871740.1	unavailable	null	Transglut_core2 domain-containing protein	0.71
XP_023871745.1	unavailable	null	Uncharacterized protein	0.79
XP_023871761.1	unavailable	null	Uncharacterized protein	0.7
XP_023871762.1	unavailable	null	Gag-pol	0.83
XP_023871765.1	unavailable	null	Uncharacterized protein	0.82
XP_023871766.1	unavailable	null		manual
XP_023871775.1	unavailable	null	Uncharacterized protein	0.74
XP_023871776.1	unavailable	null	Retrotrans_gag domain-containing protein	0.63			rejected
XP_023871781.1	unavailable	null	Uncharacterized protein	0.71
XP_023871782.1	unavailable	null	Uncharacterized protein	0.71
XP_023871783.1	unavailable	null	Uncharacterized protein	0.81
XP_023871784.1	unavailable	null	Uncharacterized protein	0.83
XP_023871788.1	unavailable	null	Reverse transcriptase domain-containing protein	0.62			rejected
XP_023871791.1	unavailable	null	Uncharacterized protein	0.85
XP_023871792.1	unavailable	null	Uncharacterized protein	0.51
XP_023871798.1	unavailable	null	Uncharacterized protein	0.45
XP_023871800.1	unavailable	null	Glucosamine 6-phosphate N-acetyltransferase	0.52			rejected
XP_023871806.1	unavailable	null	PMD domain-containing protein	0.81
XP_023871807.1	unavailable	null	Uncharacterized protein	0.48
XP_023871808.1	unavailable	null	VWFA domain-containing protein	0.46
XP_023871811.1	unavailable	null		manual
XP_023871817.1	unavailable	null	Uncharacterized protein	0.42
XP_023871818.1	unavailable	null	Uncharacterized protein	0.52
XP_023871821.1	unavailable	null	GAT domain-containing protein	0.46
XP_023871824.1	unavailable	null	Uncharacterized protein	0.47
XP_023871827.1	unavailable	null	Uncharacterized protein	0.58			rejected
XP_023871831.1	unavailable	null	Uncharacterized protein	0.49
XP_023871834.1	unavailable	null	Uncharacterized protein	0.5			rejected
XP_023871835.1	unavailable	null	APH domain-containing protein	0.46
XP_023871839.1	unavailable	null	GST N-terminal domain-containing protein	0.29
XP_023871840.1	unavailable	null	GST N-terminal domain-containing protein	0.29
XP_023871846.1	unavailable	null	Uncharacterized protein	0.51
XP_023871854.1	unavailable	null	Cupin_2 domain-containing protein	0.45
XP_023871858.1	unavailable	null	Peptidase A1 domain-containing protein	0.32			rejected
XP_023871859.1	unavailable	null	Gag-pol	0.83
XP_023871863.1	unavailable	null	Uncharacterized protein	0.31
XP_023871867.1	unavailable	null	PHD domain-containing protein	0.35
XP_023871877.1	unavailable	null	Alginate_lyase2 domain-containing protein	0.32
XP_023871878.1	unavailable	null	Alginate_lyase2 domain-containing protein	0.32
XP_023871879.1	unavailable	null	Abhydrolase_3 domain-containing protein	0.43
XP_023871880.1	unavailable	null	Uncharacterized protein	0.3
XP_023871884.1	unavailable	null	Isochorismatase domain-containing protein	0.28
XP_023871893.1	unavailable	null	Uncharacterized protein	0.49
XP_023871906.1	unavailable	null	Uncharacterized protein	0.4
XP_023871911.1	unavailable	null	1,3-beta-glucanosyltransferase	0.53			rejected
XP_023871914.1	unavailable	null	APH domain-containing protein	0.41
XP_023871918.1	unavailable	null	Uncharacterized protein	0.44
XP_023871932.1	unavailable	null	Uncharacterized protein	0.78
XP_023871933.1	unavailable	null	Uncharacterized protein	0.8			B
XP_023871968.1	unavailable	null	Gag-pol	0.83
XP_023871972.1	unavailable	null	Uncharacterized protein	0.72
XP_023871973.1	unavailable	null	Uncharacterized protein	0.55
XP_023871989.1	unavailable	null	Uncharacterized protein	0.8
XP_023871993.1	unavailable	null	SWIM-type domain-containing protein	0.75			rejected
XP_023871999.1	unavailable	null	Uncharacterized protein	0.79
XP_023872011.1	unavailable	null	Uncharacterized protein	0.8
XP_023872015.1	unavailable	null		manual
XP_023872016.1	unavailable	null	Uncharacterized protein	0.73
XP_023872018.1	unavailable	null	Uncharacterized protein	0.49
XP_023872022.1	unavailable	null	Uncharacterized protein	0.78
XP_023872033.1	unavailable	null	Uncharacterized protein	0.77
XP_023872034.1	unavailable	null	Uncharacterized protein	0.77
XP_023872037.1	unavailable	null	Uncharacterized protein	0.78
XP_023872039.1	unavailable	null	Uncharacterized protein	0.73
XP_023872045.1	unavailable	null		manual
XP_023872054.1	unavailable	null	DUF295 domain-containing protein	0.63
XP_023872055.1	unavailable	null	DUF659 domain-containing protein	0.61
XP_023872060.1	unavailable	null	SWIM-type domain-containing protein	0.84
XP_023872061.1	unavailable	null	SWIM-type domain-containing protein	0.79
XP_023872064.1	unavailable	null	Uncharacterized protein	0.61			rejected
XP_023872065.1	unavailable	null	Uncharacterized protein	0.55
XP_023872066.1	unavailable	null	CCHC-type domain-containing protein	0.57
XP_023872074.1	unavailable	null	Uncharacterized protein	0.75
XP_023872075.1	unavailable	null		manual
XP_023872076.1	unavailable	null	Uncharacterized protein	0.59
XP_023872077.1	unavailable	null	Uncharacterized protein	0.76
XP_023872078.1	unavailable	null	Uncharacterized protein	0.63
XP_023872080.1	unavailable	null	Retrovirus-related Pol polyprotein from transposon TNT 1-94	0.55
XP_023872087.1	unavailable	null	Retrovirus-related Pol polyprotein from transposon TNT 1-94	0.55
XP_023872088.1	unavailable	null	HTH myb-type domain-containing protein	0.53			rejected
XP_023872089.1	unavailable	null	HTH myb-type domain-containing protein	0.53			rejected
XP_023872090.1	unavailable	null	HTH myb-type domain-containing protein	0.53			rejected
XP_023872099.1	unavailable	null	Myb_DNA-bind_3 domain-containing protein	0.56
XP_023872101.1	unavailable	null	DUF295 domain-containing protein	0.7
XP_023872105.1	unavailable	null	Uncharacterized protein	0.82
XP_023872115.1	unavailable	null	Uncharacterized protein	0.77
XP_023872117.1	unavailable	null		manual
XP_023872118.1	unavailable	null	Uncharacterized protein	0.77
XP_023872128.1	unavailable	null	Uncharacterized protein	0.61
XP_023872129.1	unavailable	null	Uncharacterized protein	0.85
XP_023872134.1	unavailable	null		manual
XP_023872137.1	unavailable	null	Uncharacterized protein	0.75
XP_023872142.1	unavailable	null	Uncharacterized protein	0.58
XP_023872144.1	unavailable	null	Uncharacterized protein	0.6
XP_023872145.1	unavailable	null	TTF-type domain-containing protein	0.59
XP_023872146.1	unavailable	null	Uncharacterized protein	0.81
XP_023872148.1	unavailable	null	Uncharacterized protein	0.81
XP_023872150.1	unavailable	null	SWIM-type domain-containing protein	0.76
XP_023872155.1	unavailable	null	Uncharacterized protein	0.77
XP_023872156.1	unavailable	null	Uncharacterized protein	0.76
XP_023872166.1	unavailable	null	EB_dh domain-containing protein	0.79
XP_023872192.1	unavailable	null	WIYLD domain-containing protein	0.92
XP_023872193.1	unavailable	null	WIYLD domain-containing protein	0.83
XP_023872198.1	unavailable	null	Uncharacterized protein	0.78
XP_023872199.1	unavailable	null	Uncharacterized protein	0.78
XP_023872200.1	unavailable	null		manual
XP_023872209.1	unavailable	null	Uncharacterized protein	0.62
XP_023872210.1	unavailable	null		manual
XP_023872212.1	unavailable	null	Uncharacterized protein	0.74
XP_023872215.1	unavailable	null	WW domain-containing protein	0.36
XP_023872217.1	unavailable	null	Uncharacterized protein	0.73
XP_023872218.1	unavailable	null		manual
XP_023872219.1	unavailable	null	Uncharacterized protein	0.57
XP_023872221.1	unavailable	null	Uncharacterized protein	0.75
XP_023872225.1	unavailable	null	SWIM-type domain-containing protein	0.7			rejected
XP_023872226.1	unavailable	null	Uncharacterized protein	0.79
XP_023872227.1	unavailable	null		manual
XP_023872228.1	unavailable	null	Retrotrans_gag domain-containing protein	0.64
XP_023872229.1	unavailable	null	Retrotrans_gag domain-containing protein	0.64
XP_023872230.1	unavailable	null		manual
XP_023872239.1	unavailable	null	Uncharacterized protein	0.62			rejected
XP_023872241.1	unavailable	null		manual
XP_023872262.1	unavailable	null	Uncharacterized protein	0.76
XP_023872263.1	unavailable	null	Uncharacterized protein	0.76
XP_023872264.1	unavailable	null	Uncharacterized protein	0.75
XP_023872265.1	unavailable	null	Uncharacterized protein	0.74
XP_023872266.1	unavailable	null	Uncharacterized protein	0.73
XP_023872297.1	unavailable	null		manual
XP_023872304.1	unavailable	null	Uncharacterized protein	0.78
XP_023872307.1	unavailable	null	Uncharacterized protein	0.82
XP_023872308.1	unavailable	null	Uncharacterized protein	0.8
XP_023872314.1	unavailable	null	DUF4220 domain-containing protein	0.83
XP_023872315.1	unavailable	null	Uncharacterized protein	0.81
XP_023872318.1	unavailable	null	Uncharacterized protein	0.59
XP_023872319.1	unavailable	null	Uncharacterized protein	0.83
XP_023872321.1	unavailable	null	DUF295 domain-containing protein	0.7
XP_023872322.1	unavailable	null	Uncharacterized protein	0.73
XP_023872326.1	unavailable	null	Nodulin-like domain-containing protein	0.72
XP_023872327.1	unavailable	null	Uncharacterized protein	0.72
XP_023872331.1	unavailable	null	Uncharacterized protein	0.83
XP_023872337.1	unavailable	null		manual
XP_023872347.1	unavailable	null	DUF295 domain-containing protein	0.74
XP_023872350.1	unavailable	null	Uncharacterized protein	0.7
XP_023872367.1	unavailable	null	Uncharacterized protein	0.79
XP_023872368.1	unavailable	null	Uncharacterized protein	0.81
XP_023872369.1	unavailable	null	PGG domain-containing protein	0.57			rejected
XP_023872370.1	unavailable	null	Uncharacterized protein	0.81
XP_023872372.1	unavailable	null	Uncharacterized protein	0.83
XP_023872373.1	unavailable	null	Uncharacterized protein	0.8
XP_023872386.1	unavailable	null	Uncharacterized protein	0.84
XP_023872387.1	unavailable	null	Uncharacterized protein	0.73
XP_023872388.1	unavailable	null	SWIM-type domain-containing protein	0.67			C
XP_023872391.1	unavailable	null	Uncharacterized protein	0.59
XP_023872394.1	unavailable	null	Uncharacterized protein	0.76
XP_023872395.1	unavailable	null	Uncharacterized protein	0.67			rejected
XP_023872397.1	unavailable	null	Uncharacterized protein	0.72
XP_023872408.1	unavailable	null	Uncharacterized protein	0.71
XP_023872409.1	unavailable	null	SWIM-type domain-containing protein	0.84
XP_023872412.1	unavailable	null	Uncharacterized protein	0.78
XP_023872415.1	unavailable	null	Uncharacterized protein	0.77
XP_023872423.1	unavailable	null	Uncharacterized protein	0.78
XP_023872436.1	unavailable	null		manual
XP_023872437.1	unavailable	null		manual
XP_023872438.1	unavailable	null		manual
XP_023872455.1	unavailable	null	F-box domain-containing protein	0.63
XP_023872457.1	unavailable	null	J domain-containing protein	0.78
XP_023872471.1	unavailable	null	Uncharacterized protein	0.65
XP_023872472.1	unavailable	null	Uncharacterized protein	0.65
XP_023872473.1	unavailable	null		manual
XP_023872474.1	unavailable	null		manual
XP_023872475.1	unavailable	null		manual
XP_023872482.1	unavailable	null	Uncharacterized protein	0.66
XP_023872483.1	unavailable	null	Uncharacterized protein	0.8
XP_023872484.1	unavailable	null	Uncharacterized protein	0.61
XP_023872517.1	unavailable	null	Uncharacterized protein	0.6			B
XP_023872518.1	unavailable	null	Uncharacterized protein	0.77
XP_023872519.1	unavailable	null	Uncharacterized protein	0.6			B
XP_023872520.1	unavailable	null		manual
XP_023872521.1	unavailable	null	Uncharacterized protein	0.61			B
XP_023872522.1	unavailable	null	Uncharacterized protein	0.61			B
XP_023872523.1	unavailable	null	Uncharacterized protein	0.61			B
XP_023872527.1	unavailable	null	Uncharacterized protein	0.8
XP_023872537.1	unavailable	null		manual
XP_023872540.1	unavailable	null	Uncharacterized protein	0.7
XP_023872541.1	unavailable	null	Uncharacterized protein	0.74			D
XP_023872550.1	unavailable	null	SWIM-type domain-containing protein	0.83
XP_023872552.1	unavailable	null	Reverse transcriptase domain-containing protein	0.63
XP_023872554.1	unavailable	null	Uncharacterized protein	0.49
XP_023872555.1	unavailable	null	CCHC-type domain-containing protein	0.45
XP_023872557.1	unavailable	null	Uncharacterized protein	0.8
XP_023872572.1	unavailable	null	ANK_REP_REGION domain-containing protein	0.7
XP_023872576.1	unavailable	null	Uncharacterized protein	0.73
XP_023872579.1	unavailable	null		manual
XP_023872608.1	unavailable	null	Uncharacterized protein	0.77
XP_023872609.1	unavailable	null	Uncharacterized protein	0.77
XP_023872610.1	unavailable	null	Uncharacterized protein	0.77
XP_023872612.1	unavailable	null	Uncharacterized protein	0.77
XP_023872613.1	unavailable	null	Uncharacterized protein	0.77
XP_023872614.1	unavailable	null		manual
XP_023872615.1	unavailable	null	Uncharacterized protein	0.7
XP_023872618.1	unavailable	null	Uncharacterized protein	0.7
XP_023872619.1	unavailable	null	Uncharacterized protein	0.78
XP_023872620.1	unavailable	null	Uncharacterized protein	0.71
XP_023872621.1	unavailable	null	SWIM-type domain-containing protein	0.52			rejected
XP_023872622.1	unavailable	null	Uncharacterized protein	0.83
XP_023872623.1	unavailable	null	Uncharacterized protein	0.66
XP_023872624.1	unavailable	null	Uncharacterized protein	0.65
XP_023872628.1	unavailable	null	Uncharacterized protein	0.51			rejected
XP_023872629.1	unavailable	null	Uncharacterized protein	0.49			rejected
XP_023872631.1	unavailable	null	Uncharacterized protein	0.83
XP_023872638.1	unavailable	null	Uncharacterized protein	0.78
XP_023872640.1	unavailable	null	Uncharacterized protein	0.56			rejected
XP_023872641.1	unavailable	null	Uncharacterized protein	0.56			rejected
XP_023872642.1	unavailable	null	Uncharacterized protein	0.75
XP_023872646.1	unavailable	null	Uncharacterized protein	0.66
XP_023872650.1	unavailable	null	J domain-containing protein	0.68
XP_023872655.1	unavailable	null	Uncharacterized protein	0.81
XP_023872656.1	unavailable	null	Uncharacterized protein	0.79
XP_023872657.1	unavailable	null	Uncharacterized protein	0.79
XP_023872689.1	unavailable	null	Uncharacterized protein	0.48
XP_023872712.1	unavailable	null	Uncharacterized protein	0.46
XP_023872715.1	unavailable	null	NmrA domain-containing protein	0.36
XP_023872716.1	unavailable	null	AB hydrolase-1 domain-containing protein	0.21			rejected
XP_023872724.1	unavailable	null	Uncharacterized protein	0.52			rejected
XP_023872726.1	unavailable	null	Uncharacterized protein	0.38
XP_023872728.1	unavailable	null		manual
XP_023872737.1	unavailable	null	Yae1_N domain-containing protein	0.33
XP_023872744.1	unavailable	null	Uncharacterized protein	0.51			rejected
XP_023872746.1	unavailable	null	Uncharacterized protein	0.21			rejected
XP_023872749.1	unavailable	null	Zn(2)-C6 fungal-type domain-containing protein	0.52
XP_023872750.1	unavailable	null	Uncharacterized protein	0.3
XP_023872751.1	unavailable	null	Uncharacterized protein	0.84
XP_023872752.1	unavailable	null	G-patch domain-containing protein	0.53
XP_023872755.1	unavailable	null	KOW domain-containing protein	0.29
XP_023872764.1	unavailable	null	SPX domain-containing protein	0.5
XP_023872771.1	unavailable	null	Uncharacterized protein	0.49
XP_023872777.1	unavailable	null	Uncharacterized protein	0.52
XP_023872782.1	unavailable	null		manual
XP_023872791.1	unavailable	null	EamA domain-containing protein	0.29
XP_023872793.1	unavailable	null	Uncharacterized protein	0.61
XP_023872797.1	unavailable	null	Uncharacterized protein	0.51
XP_023872798.1	unavailable	null	IU_nuc_hydro domain-containing protein	0.27
XP_023872803.1	unavailable	null	Uncharacterized protein	0.39
XP_023872814.1	unavailable	null	Uncharacterized protein	0.81
XP_023872815.1	unavailable	null	Uncharacterized protein	0.74
XP_023872816.1	unavailable	null	Uncharacterized protein	0.82
XP_023872817.1	unavailable	null	Uncharacterized protein	0.82
XP_023872818.1	unavailable	null	Uncharacterized protein	0.82
XP_023872819.1	unavailable	null	Uncharacterized protein	0.82
XP_023872820.1	unavailable	null	Uncharacterized protein	0.81
XP_023872821.1	unavailable	null	Uncharacterized protein	0.81
XP_023872827.1	unavailable	null	Uncharacterized protein	0.84
XP_023872830.1	unavailable	null	Uncharacterized protein	0.85
XP_023872833.1	unavailable	null	Uncharacterized protein	0.83
XP_023872834.1	unavailable	null	Uncharacterized protein	0.84
XP_023872835.1	unavailable	null	Uncharacterized protein	0.83
XP_023872836.1	unavailable	null	Uncharacterized protein	0.83
XP_023872837.1	unavailable	null	Uncharacterized protein	0.8
XP_023872846.1	unavailable	null		manual
XP_023872850.1	unavailable	null	Uncharacterized protein	0.77
XP_023872851.1	unavailable	null	Uncharacterized protein	0.73
XP_023872875.1	unavailable	null	Uncharacterized protein	0.53			C
XP_023872895.1	unavailable	null	Uncharacterized protein	0.75
XP_023872902.1	unavailable	null	Uncharacterized protein	0.56
XP_023872910.1	unavailable	null	Uncharacterized protein	0.71
XP_023872914.1	unavailable	null	Uncharacterized protein	0.58
XP_023872922.1	unavailable	null	F-box domain-containing protein	0.75
XP_023872927.1	unavailable	null	Uncharacterized protein	0.84
XP_023872929.1	unavailable	null	Uncharacterized protein	0.72			rejected
XP_023872931.1	unavailable	null	Uncharacterized protein	0.74			B
XP_023872932.1	unavailable	null	Uncharacterized protein	0.75			B
XP_023872934.1	unavailable	null	F-box domain-containing protein	0.75
XP_023872937.1	unavailable	null	Uncharacterized protein	0.71
XP_023872938.1	unavailable	null	Uncharacterized protein	0.78			rejected
XP_023872939.1	unavailable	null	Retrotrans_gag domain-containing protein	0.79
XP_023872940.1	unavailable	null	Uncharacterized protein	0.73
XP_023872942.1	unavailable	null	Uncharacterized protein	0.71			B
XP_023872950.1	unavailable	null	Uncharacterized protein	0.45
XP_023872955.1	unavailable	null	Uncharacterized protein	0.51
XP_023872960.1	unavailable	null	C2H2-type domain-containing protein	0.43
XP_023872961.1	unavailable	null	Uncharacterized protein	0.5
XP_023872972.1	unavailable	null	Zn(2)-C6 fungal-type domain-containing protein	0.41
XP_023872976.1	unavailable	null	Zn(2)-C6 fungal-type domain-containing protein	0.36
XP_023872981.1	unavailable	null	Uncharacterized protein	0.57			rejected
XP_023872982.1	unavailable	null	Uncharacterized protein	0.65
XP_023872992.1	unavailable	null	Uncharacterized protein	0.71
XP_023873004.1	unavailable	null	Uncharacterized protein	0.23
XP_023873007.1	unavailable	null	C2H2-type domain-containing protein	0.24			rejected
XP_023873011.1	unavailable	null	Uncharacterized protein	0.48
XP_023873012.1	unavailable	null	Uncharacterized protein	0.53
XP_023873027.1	unavailable	null	DUF1308 domain-containing protein	0.52
XP_023873028.1	unavailable	null	SRP9-21 domain-containing protein	0.53
XP_023873034.1	unavailable	null	Uncharacterized protein	0.29
XP_023873037.1	unavailable	null	Uncharacterized protein	0.4			rejected
XP_023873039.1	unavailable	null	Uncharacterized protein	0.51			rejected
XP_023873041.1	unavailable	null	Zn(2)-C6 fungal-type domain-containing protein	0.36
XP_023873042.1	unavailable	null	Uncharacterized protein	0.47
XP_023873047.1	unavailable	null	CCHC-type domain-containing protein	0.49
XP_023873050.1	unavailable	null	3'-5' exonuclease domain-containing protein	0.71
XP_023873052.1	unavailable	null	Uncharacterized protein	0.55
XP_023873053.1	unavailable	null		manual
XP_023873059.1	unavailable	null	Uncharacterized protein	0.76
XP_023873070.1	unavailable	null	Uncharacterized protein	0.77
XP_023873079.1	unavailable	null	Uncharacterized protein	0.67
XP_023873082.1	unavailable	null	DUF4220 domain-containing protein	0.83
XP_023873083.1	unavailable	null	SWIM-type domain-containing protein	0.82
XP_023873084.1	unavailable	null	Sas10 domain-containing protein	0.6
XP_023873101.1	unavailable	null	Uncharacterized protein	0.75
XP_023873113.1	unavailable	null	TTF-type domain-containing protein	0.61
XP_023873121.1	unavailable	null	Uncharacterized protein	0.76
XP_023873125.1	unavailable	null	Uncharacterized protein	0.52			rejected
XP_023873126.1	unavailable	null	Retrotrans_gag domain-containing protein	0.63			rejected
XP_023873132.1	unavailable	null		manual
XP_023873139.1	unavailable	null	Uncharacterized protein	0.71
XP_023873140.1	unavailable	null	DUF659 domain-containing protein	0.59
XP_023873144.1	unavailable	null	Uncharacterized protein	0.76
XP_023873145.1	unavailable	null	Uncharacterized protein	0.69
XP_023873147.1	unavailable	null	Uncharacterized protein	0.83
XP_023873151.1	unavailable	null		manual
XP_023873162.1	unavailable	null	Uncharacterized protein	0.74
XP_023873164.1	unavailable	null	Uncharacterized protein	0.56
XP_023873178.1	unavailable	null	Uncharacterized protein	0.66			rejected
XP_023873179.1	unavailable	null	Uncharacterized protein	0.71			rejected
XP_023873192.1	unavailable	null	Uncharacterized protein	0.81
XP_023873194.1	unavailable	null	Uncharacterized protein	0.62
XP_023873197.1	unavailable	null	HNH domain-containing protein	0.59
XP_023873202.1	unavailable	null	Uncharacterized protein	0.62
XP_023873203.1	unavailable	null	Uncharacterized protein	0.74
XP_023873204.1	unavailable	null	Uncharacterized protein	0.74
XP_023873205.1	unavailable	null	Uncharacterized protein	0.73
XP_023873206.1	unavailable	null	Uncharacterized protein	0.73
XP_023873208.1	unavailable	null	Uncharacterized protein	0.67
XP_023873209.1	unavailable	null	Uncharacterized protein	0.62
XP_023873213.1	unavailable	null		manual
XP_023873214.1	unavailable	null		manual
XP_023873215.1	unavailable	null		manual
XP_023873217.1	unavailable	null	Uncharacterized protein	0.62
XP_023873226.1	unavailable	null	FHA domain-containing protein	0.74
XP_023873232.1	unavailable	null		manual
XP_023873234.1	unavailable	null	Uncharacterized protein	0.49
XP_023873236.1	unavailable	null	Uncharacterized protein	0.5
XP_023873238.1	unavailable	null	Uncharacterized protein	0.73
XP_023873240.1	unavailable	null	Uncharacterized protein	0.83
XP_023873247.1	unavailable	null	Uncharacterized protein	0.83
XP_023873253.1	unavailable	null	Protein kinase domain-containing protein	0.7			rejected
XP_023873254.1	unavailable	null	Uncharacterized protein	0.83
XP_023873259.1	unavailable	null	Phytocyanin domain-containing protein	0.77
XP_023873261.1	unavailable	null	Uncharacterized protein	0.83
XP_023873262.1	unavailable	null	Phytocyanin domain-containing protein	0.76
XP_023873263.1	unavailable	null	Uncharacterized protein	0.49
XP_023873265.1	unavailable	null	Uncharacterized protein	0.67			rejected
XP_023873270.1	unavailable	null		manual
XP_023873275.1	unavailable	null	Uncharacterized protein	0.55
XP_023873280.1	unavailable	null	Uncharacterized protein	0.78
XP_023873283.1	unavailable	null	AB hydrolase-1 domain-containing protein	0.4
XP_023873284.1	unavailable	null	Uncharacterized protein	0.63			rejected
XP_023873286.1	unavailable	null	Uncharacterized protein	0.66			rejected
XP_023873287.1	unavailable	null	Uncharacterized protein	0.6			rejected
XP_023873290.1	unavailable	null	Protein kinase domain-containing protein	0.68			B
XP_023873293.1	unavailable	null	Uncharacterized protein	0.76
XP_023873295.1	unavailable	null	Uncharacterized protein	0.8
XP_023873296.1	unavailable	null	Uncharacterized protein	0.69			rejected
XP_023873298.1	unavailable	null	Uncharacterized protein	0.63			rejected
XP_023873299.1	unavailable	null	Uncharacterized protein	0.48
XP_023873301.1	unavailable	null	Uncharacterized protein	0.8
XP_023873302.1	unavailable	null	Uncharacterized protein	0.73
XP_023873308.1	unavailable	null	TPR_REGION domain-containing protein	0.72
XP_023873312.1	unavailable	null		manual
XP_023873314.1	unavailable	null	Reverse transcriptase domain-containing protein	0.62			rejected
XP_023873315.1	unavailable	null	Uncharacterized protein	0.73
XP_023873316.1	unavailable	null	Uncharacterized protein	0.59
XP_023873319.1	unavailable	null	Uncharacterized protein	0.84
XP_023873322.1	unavailable	null	Uncharacterized protein	0.8
XP_023873324.1	unavailable	null	Uncharacterized protein	0.83
XP_023873325.1	unavailable	null	Uncharacterized protein	0.83
XP_023873326.1	unavailable	null	Uncharacterized protein	0.83
XP_023873327.1	unavailable	null	Uncharacterized protein	0.83
XP_023873328.1	unavailable	null	Uncharacterized protein	0.83
XP_023873330.1	unavailable	null	Uncharacterized protein	0.8
XP_023873332.1	unavailable	null		manual
XP_023873333.1	unavailable	null	Uncharacterized protein	0.6
XP_023873336.1	unavailable	null	Uncharacterized protein	0.77
XP_023873342.1	unavailable	null	Uncharacterized protein	0.62
XP_023873343.1	unavailable	null	Uncharacterized protein	0.65
XP_023873345.1	unavailable	null	F-box domain-containing protein	0.77
XP_023873353.1	unavailable	null	Uncharacterized protein	0.75
XP_023873364.1	unavailable	null	PB1 domain-containing protein	0.74
XP_023873370.1	unavailable	null	SWIM-type domain-containing protein	0.58			rejected
XP_023873375.1	unavailable	null	MFS domain-containing protein	0.68
XP_023873383.1	unavailable	null	Uncharacterized protein	0.75
XP_023873388.1	unavailable	null	Uncharacterized protein	0.68
XP_023873394.1	unavailable	null	Uncharacterized protein	0.76
XP_023873397.1	unavailable	null	Uncharacterized protein	0.82
XP_023873400.1	unavailable	null	Uncharacterized protein	0.82
XP_023873404.1	unavailable	null		manual
XP_023873410.1	unavailable	null	Uncharacterized protein	0.85
XP_023873422.1	unavailable	null	Uncharacterized protein	0.73
XP_023873423.1	unavailable	null	PB1 domain-containing protein	0.74
XP_023873426.1	unavailable	null	F-box domain-containing protein	0.6
XP_023873451.1	unavailable	null	Uncharacterized protein	0.58			rejected
XP_023873452.1	unavailable	null	Uncharacterized protein	0.59			rejected
XP_023873453.1	unavailable	null	Uncharacterized protein	0.77
XP_023873459.1	unavailable	null	Uncharacterized protein	0.77
XP_023873460.1	unavailable	null	Uncharacterized protein	0.78
XP_023873461.1	unavailable	null	ATP-dependent DNA helicase	0.92	3.6.4.12	0.92	C
XP_023873463.1	unavailable	null	AAA domain-containing protein	0.58
XP_023873464.1	unavailable	null	AAA domain-containing protein	0.58
XP_023873467.1	unavailable	null	SAP30_Sin3_bdg domain-containing protein	0.76
XP_023873468.1	unavailable	null	Retrotrans_gag domain-containing protein	0.64			rejected
XP_023873469.1	unavailable	null	Uncharacterized protein	0.49			rejected
XP_023873481.1	unavailable	null	Cystatin domain-containing protein	0.83
XP_023873482.1	unavailable	null	Cystatin domain-containing protein	0.83
XP_023873483.1	unavailable	null	Cystatin domain-containing protein	0.83
XP_023873484.1	unavailable	null	Cystatin domain-containing protein	0.83
XP_023873489.1	unavailable	null	Uncharacterized protein	0.67
XP_023873492.1	unavailable	null	Uncharacterized protein	0.83
XP_023873493.1	unavailable	null	Uncharacterized protein	0.68			rejected
XP_023873506.1	unavailable	null	Uncharacterized protein	0.7			rejected
XP_023873508.1	unavailable	null	Uncharacterized protein	0.67
XP_023873514.1	unavailable	null	Uncharacterized protein	0.47			rejected
XP_023873532.1	unavailable	null	Uncharacterized protein	0.55			rejected
XP_023873534.1	unavailable	null		manual
XP_023873535.1	unavailable	null		manual
XP_023873536.1	unavailable	null		manual
XP_023873548.1	unavailable	null	Uncharacterized protein	0.61
XP_023873559.1	unavailable	null	Uncharacterized protein	0.59
XP_023873565.1	unavailable	null	Uncharacterized protein	0.59
XP_023873566.1	unavailable	null	Gag-pol	0.83
XP_023873577.1	unavailable	null		manual
XP_023873579.1	unavailable	null	Uncharacterized protein	0.58
XP_023873603.1	unavailable	null		manual
XP_023873604.1	unavailable	null		manual
XP_023873607.1	unavailable	null	Uncharacterized protein	0.84
XP_023873608.1	unavailable	null	Protein kinase domain-containing protein	0.73
XP_023873609.1	unavailable	null	Uncharacterized protein	0.84
XP_023873611.1	unavailable	null	Uncharacterized protein	0.83
XP_023873612.1	unavailable	null	Uncharacterized protein	0.83
XP_023873622.1	unavailable	null	Uncharacterized protein	0.58
XP_023873623.1	unavailable	null	Uncharacterized protein	0.58
XP_023873624.1	unavailable	null	Uncharacterized protein	0.58
XP_023873627.1	unavailable	null		manual
XP_023873628.1	unavailable	null	F-box domain-containing protein	0.82
XP_023873630.1	unavailable	null	F-box domain-containing protein	0.73
XP_023873632.1	unavailable	null	Uncharacterized protein	0.78
XP_023873635.1	unavailable	null	Uncharacterized protein	0.74
XP_023873636.1	unavailable	null	Retrotrans_gag domain-containing protein	0.6			rejected
XP_023873641.1	unavailable	null	Uncharacterized protein	0.79
XP_023873651.1	unavailable	null	SWIM-type domain-containing protein	0.64			C
XP_023873652.1	unavailable	null	Reverse transcriptase domain-containing protein	0.59
XP_023873655.1	unavailable	null		manual
XP_023873660.1	unavailable	null	Uncharacterized protein	0.52
XP_023873661.1	unavailable	null	ANK_REP_REGION domain-containing protein	0.83
XP_023873663.1	unavailable	null	Uncharacterized protein	0.34
XP_023873664.1	unavailable	null	Uncharacterized protein	0.39
XP_023873666.1	unavailable	null	Uncharacterized protein	0.82
XP_023873672.1	unavailable	null	Uncharacterized protein	0.84
XP_023873680.1	unavailable	null	Uncharacterized protein	0.81
XP_023873682.1	unavailable	null	Uncharacterized protein	0.71
XP_023873683.1	unavailable	null	Uncharacterized protein	0.49
XP_023873691.1	unavailable	null	Uncharacterized protein	0.78
XP_023873695.1	unavailable	null	Uncharacterized protein	0.52
XP_023873697.1	unavailable	null		manual
XP_023873700.1	unavailable	null		manual
XP_023873715.1	unavailable	null	Uncharacterized protein	0.79			C
XP_023873717.1	unavailable	null	Uncharacterized protein	0.82
XP_023873720.1	unavailable	null	Myb_DNA-bind_3 domain-containing protein	0.68
XP_023873725.1	unavailable	null	Uncharacterized protein	0.74
XP_023873726.1	unavailable	null	Uncharacterized protein	0.67
XP_023873727.1	unavailable	null	Uncharacterized protein	0.7
XP_023873729.1	unavailable	null	Uncharacterized protein	0.79
XP_023873737.1	unavailable	null	Uncharacterized protein	0.58
XP_023873740.1	unavailable	null	Uncharacterized protein	0.75
XP_023873750.1	unavailable	null	Uncharacterized protein	0.74			rejected
XP_023873751.1	unavailable	null	Uncharacterized protein	0.74			rejected
XP_023873753.1	unavailable	null	Uncharacterized protein	0.63
XP_023873759.1	unavailable	null	BED-type domain-containing protein	0.78
XP_023873761.1	unavailable	null		manual
XP_023873765.1	unavailable	null	Uncharacterized protein	0.71
XP_023873769.1	unavailable	null	RNase H domain-containing protein	0.73
XP_023873770.1	unavailable	null	Uncharacterized protein	0.81
XP_023873771.1	unavailable	null	Uncharacterized protein	0.8
XP_023873772.1	unavailable	null	Uncharacterized protein	0.82
XP_023873781.1	unavailable	null	Uncharacterized protein	0.8
XP_023873782.1	unavailable	null	Uncharacterized protein	0.8
XP_023873783.1	unavailable	null	Uncharacterized protein	0.8
XP_023873787.1	unavailable	null		manual
XP_023873788.1	unavailable	null	Uncharacterized protein	0.49
XP_023873791.1	unavailable	null		manual
XP_023873797.1	unavailable	null	DDE Tnp4 domain-containing protein	0.59
XP_023873798.1	unavailable	null	Uncharacterized protein	0.57			rejected
XP_023873813.1	unavailable	null	Uncharacterized protein	0.67
XP_023873816.1	unavailable	null	AB hydrolase-1 domain-containing protein	0.63			B
XP_023873819.1	unavailable	null	Uncharacterized protein	0.76
XP_023873820.1	unavailable	null	Uncharacterized protein	0.75
XP_023873824.1	unavailable	null	Uncharacterized protein	0.77
XP_023873825.1	unavailable	null	Uncharacterized protein	0.79
XP_023873826.1	unavailable	null	PMD domain-containing protein	0.68			rejected
XP_023873830.1	unavailable	null	Uncharacterized protein	0.6
XP_023873836.1	unavailable	null	Uncharacterized protein	0.6
XP_023873838.1	unavailable	null	F-box domain-containing protein	0.76
XP_023873845.1	unavailable	null	Uncharacterized protein	0.6
XP_023873850.1	unavailable	null		manual
XP_023873851.1	unavailable	null		manual
XP_023873852.1	unavailable	null		manual
XP_023873853.1	unavailable	null	Uncharacterized protein	0.72			B
XP_023873854.1	unavailable	null	Uncharacterized protein	0.7			B
XP_023873855.1	unavailable	null	Uncharacterized protein	0.71			rejected
XP_023873856.1	unavailable	null	Uncharacterized protein	0.62
XP_023873857.1	unavailable	null	Uncharacterized protein	0.62
XP_023873858.1	unavailable	null	Uncharacterized protein	0.83
XP_023873859.1	unavailable	null	Uncharacterized protein	0.83
XP_023873860.1	unavailable	null	Uncharacterized protein	0.82
XP_023873861.1	unavailable	null	Uncharacterized protein	0.83
XP_023873864.1	unavailable	null	TLDc domain-containing protein	0.74
XP_023873868.1	unavailable	null	Uncharacterized protein	0.83
XP_023873870.1	unavailable	null	Reverse transcriptase domain-containing protein	0.54
XP_023873871.1	unavailable	null	Uncharacterized protein	0.67
XP_023873872.1	unavailable	null	Uncharacterized protein	0.65
XP_023873879.1	unavailable	null	Uncharacterized protein	0.64
XP_023873880.1	unavailable	null	Uncharacterized protein	0.63
XP_023873881.1	unavailable	null	Uncharacterized protein	0.81
XP_023873882.1	unavailable	null	Uncharacterized protein	0.76
XP_023873886.1	unavailable	null	CCHC-type domain-containing protein	0.59			rejected
XP_023873887.1	unavailable	null	Uncharacterized protein	0.63			rejected
XP_023873889.1	unavailable	null	Protein ALP1-like	0.52
XP_023873893.1	unavailable	null	Uncharacterized protein	0.71
XP_023873900.1	unavailable	null	HTH myb-type domain-containing protein	0.69
XP_023873907.1	unavailable	null	HTH myb-type domain-containing protein	0.69
XP_023873909.1	unavailable	null		manual
XP_023873910.1	unavailable	null	Uncharacterized protein	0.84
XP_023873911.1	unavailable	null	Uncharacterized protein	0.85
XP_023873915.1	unavailable	null	Uncharacterized protein	0.58
XP_023873928.1	unavailable	null	Uncharacterized protein	0.65
XP_023873929.1	unavailable	null		manual
XP_023873947.1	unavailable	null	Uncharacterized protein	0.81
XP_023873948.1	unavailable	null	Uncharacterized protein	0.82
XP_023873963.1	unavailable	null		manual
XP_023873964.1	unavailable	null		manual
XP_023873965.1	unavailable	null		manual
XP_023873966.1	unavailable	null		manual
XP_023873967.1	unavailable	null		manual
XP_023873968.1	unavailable	null		manual
XP_023873969.1	unavailable	null		manual
XP_023873970.1	unavailable	null		manual
XP_023873971.1	unavailable	null		manual
XP_023873972.1	unavailable	null		manual
XP_023873973.1	unavailable	null		manual
XP_023873974.1	unavailable	null	Uncharacterized protein	0.82
XP_023873975.1	unavailable	null	Uncharacterized protein	0.83
XP_023873993.1	unavailable	null	Uncharacterized protein	0.64			rejected
XP_023873994.1	unavailable	null	Uncharacterized protein	0.76
XP_023874001.1	unavailable	null	Uncharacterized protein	0.6
XP_023874002.1	unavailable	null	TTF-type domain-containing protein	0.63			rejected
XP_023874004.1	unavailable	null	Uncharacterized protein	0.79
XP_023874005.1	unavailable	null	Uncharacterized protein	0.8
XP_023874006.1	unavailable	null	Uncharacterized protein	0.74
XP_023874017.1	unavailable	null	Integrase catalytic domain-containing protein	0.59
XP_023874018.1	unavailable	null	Uncharacterized protein	0.65			rejected
XP_023874023.1	unavailable	null	DUF659 domain-containing protein	0.56
XP_023874025.1	unavailable	null	ANK_REP_REGION domain-containing protein	0.61			rejected
XP_023874056.1	unavailable	null	Uncharacterized protein	0.73
XP_023874060.1	unavailable	null	Uncharacterized protein	0.58
XP_023874071.1	unavailable	null	PMD domain-containing protein	0.83
XP_023874073.1	unavailable	null	SH3 domain-containing protein	0.59
XP_023874077.1	unavailable	null	SWIM-type domain-containing protein	0.68			C
XP_023874103.1	unavailable	null		manual
XP_023874107.1	unavailable	null	Uncharacterized protein	0.85
XP_023874114.1	unavailable	null	Reverse transcriptase domain-containing protein	0.54			rejected
XP_023874115.1	unavailable	null	HTH myb-type domain-containing protein	0.71
XP_023874117.1	unavailable	null	Uncharacterized protein	0.78
XP_023874129.1	unavailable	null	RING-type domain-containing protein	0.57
XP_023874131.1	unavailable	null	Reverse transcriptase domain-containing protein	0.56			rejected
XP_023874154.1	unavailable	null	Uncharacterized protein	0.59
XP_023874162.1	unavailable	null	Uncharacterized protein	0.79
XP_023874163.1	unavailable	null	Uncharacterized protein	0.79
XP_023874167.1	unavailable	null		manual
XP_023874182.1	unavailable	null	Uncharacterized protein	0.75
XP_023874183.1	unavailable	null		manual
XP_023874184.1	unavailable	null	NAM-associated domain-containing protein	0.53			rejected
XP_023874186.1	unavailable	null	Uncharacterized protein	0.59
XP_023874189.1	unavailable	null	Uncharacterized protein	0.62
XP_023874191.1	unavailable	null	Uncharacterized protein	0.76
XP_023874195.1	unavailable	null	Retrotrans_gag domain-containing protein	0.54			rejected
XP_023874212.1	unavailable	null	RING-type domain-containing protein	0.72
XP_023874220.1	unavailable	null	Uncharacterized protein	0.79
XP_023874221.1	unavailable	null	Uncharacterized protein	0.66
XP_023874224.1	unavailable	null	Uncharacterized protein	0.83
XP_023874230.1	unavailable	null	Uncharacterized protein	0.86
XP_023874231.1	unavailable	null	Uncharacterized protein	0.77
XP_023874233.1	unavailable	null	Uncharacterized protein	0.83
XP_023874239.1	unavailable	null	Uncharacterized protein	0.81
XP_023874249.1	unavailable	null	DUF1664 domain-containing protein	0.82
XP_023874252.1	unavailable	null	Uncharacterized protein	0.76			B
XP_023874253.1	unavailable	null	Uncharacterized protein	0.81
XP_023874255.1	unavailable	null	Uncharacterized protein	0.68
XP_023874264.1	unavailable	null	Uncharacterized protein	0.72
XP_023874274.1	unavailable	null	Uncharacterized protein	0.76
XP_023874296.1	unavailable	null	Uncharacterized protein	0.82
XP_023874302.1	unavailable	null	Uncharacterized protein	0.74
XP_023874307.1	unavailable	null	TF-B3 domain-containing protein	0.83
XP_023874308.1	unavailable	null	Uncharacterized protein	0.57
XP_023874316.1	unavailable	null	Uncharacterized protein	0.76
XP_023874318.1	unavailable	null	Uncharacterized protein	0.46
XP_023874321.1	unavailable	null	Uncharacterized protein	0.83
XP_023874322.1	unavailable	null	Uncharacterized protein	0.81
XP_023874383.1	unavailable	null	Uncharacterized protein	0.78
XP_023874386.1	unavailable	null	Uncharacterized protein	0.87
XP_023874391.1	unavailable	null	Uncharacterized protein	0.76
XP_023874394.1	unavailable	null	Uncharacterized protein	0.72
XP_023874395.1	unavailable	null	Uncharacterized protein	0.62
XP_023874399.1	unavailable	null	SKA2 domain-containing protein	0.78
XP_023874403.1	unavailable	null	Uncharacterized protein	0.82
XP_023874415.1	unavailable	null	Reverse transcriptase domain-containing protein	0.55
XP_023874416.1	unavailable	null	Reverse transcriptase domain-containing protein	0.61
XP_023874417.1	unavailable	null	Uncharacterized protein	0.72
XP_023874419.1	unavailable	null	Uncharacterized protein	0.72
XP_023874424.1	unavailable	null	Uncharacterized protein	0.58
XP_023874425.1	unavailable	null	Uncharacterized protein	0.72
XP_023874426.1	unavailable	null	Uncharacterized protein	0.72
XP_023874429.1	unavailable	null	Phorbol-ester/DAG-type domain-containing protein	0.61
XP_023874431.1	unavailable	null	Uncharacterized protein	0.73
XP_023874437.1	unavailable	null	ANK_REP_REGION domain-containing protein	0.57
XP_023874448.1	unavailable	null		manual
XP_023874457.1	unavailable	null	Uncharacterized protein	0.69
XP_023874458.1	unavailable	null	Reverse transcriptase	0.51
XP_023874460.1	unavailable	null		manual
XP_023874461.1	unavailable	null	Uncharacterized protein	0.55
XP_023874474.1	unavailable	null	Uncharacterized protein	0.77
XP_023874493.1	unavailable	null	Uncharacterized protein	0.84
XP_023874496.1	unavailable	null	Uncharacterized protein	0.65
XP_023874497.1	unavailable	null	Lipase_3 domain-containing protein	0.64
XP_023874498.1	unavailable	null	Lipase_3 domain-containing protein	0.64
XP_023874509.1	unavailable	null		manual
XP_023874510.1	unavailable	null		manual
XP_023874511.1	unavailable	null		manual
XP_023874518.1	unavailable	null	Uncharacterized protein	0.78
XP_023874528.1	unavailable	null	Uncharacterized protein	0.79
XP_023874529.1	unavailable	null	Uncharacterized protein	0.79
XP_023874536.1	unavailable	null	Uncharacterized protein	0.69			B
XP_023874567.1	unavailable	null	Uncharacterized protein	0.73
XP_023874573.1	unavailable	null	Uncharacterized protein	0.73
XP_023874575.1	unavailable	null	Uncharacterized protein	0.73
XP_023874581.1	unavailable	null	Uncharacterized protein	0.22
XP_023874582.1	unavailable	null	Uncharacterized protein	0.53
XP_023874585.1	unavailable	null	DUF2470 domain-containing protein	0.48
XP_023874592.1	unavailable	null	Zn(2)-C6 fungal-type domain-containing protein	0.46
XP_023874603.1	unavailable	null		manual
XP_023874609.1	unavailable	null	HET domain-containing protein	0.42
XP_023874614.1	unavailable	null	Uncharacterized protein	0.63
XP_023874616.1	unavailable	null	Uncharacterized protein	0.66
XP_023874620.1	unavailable	null		manual
XP_023874625.1	unavailable	null	F-box domain-containing protein	0.59
XP_023874643.1	unavailable	null	Uncharacterized protein	0.74
XP_023874647.1	unavailable	null		manual
XP_023874651.1	unavailable	null	Uncharacterized protein	0.71
XP_023874654.1	unavailable	null	Uncharacterized protein	0.76
XP_023874655.1	unavailable	null	Retrotrans_gag domain-containing protein	0.65			rejected
XP_023874656.1	unavailable	null	Uncharacterized protein	0.76
XP_023874657.1	unavailable	null	Uncharacterized protein	0.8
XP_023874658.1	unavailable	null	Uncharacterized protein	0.58
XP_023874682.1	unavailable	null	DUF4220 domain-containing protein	0.8
XP_023874683.1	unavailable	null	Uncharacterized protein	0.69
XP_023874689.1	unavailable	null		manual
XP_023874694.1	unavailable	null	Uncharacterized protein	0.76
XP_023874695.1	unavailable	null	Uncharacterized protein	0.79
XP_023874697.1	unavailable	null	Uncharacterized protein	0.72
XP_023874698.1	unavailable	null	HMA domain-containing protein	0.58
XP_023874702.1	unavailable	null	Uncharacterized protein	0.61
XP_023874706.1	unavailable	null	Uncharacterized protein	0.77
XP_023874707.1	unavailable	null	Uncharacterized protein	0.78
XP_023874717.1	unavailable	null	Uncharacterized protein	0.63
XP_023874719.1	unavailable	null	Uncharacterized protein	0.74
XP_023874722.1	unavailable	null	Uncharacterized protein	0.57
XP_023874723.1	unavailable	null		manual
XP_023874724.1	unavailable	null	Uncharacterized protein	0.5
XP_023874730.1	unavailable	null		manual
XP_023874733.1	unavailable	null	Uncharacterized protein	0.73
XP_023874745.1	unavailable	null	Uncharacterized protein	0.78
XP_023874753.1	unavailable	null	Uncharacterized protein	0.6
XP_023874780.1	unavailable	null		manual
XP_023874781.1	unavailable	null		manual
XP_023874782.1	unavailable	null		manual
XP_023874795.1	unavailable	null	Uncharacterized protein	0.76
XP_023874800.1	unavailable	null		manual
XP_023874802.1	unavailable	null		manual
XP_023874803.1	unavailable	null	Uncharacterized protein	0.59
XP_023874806.1	unavailable	null	Uncharacterized protein	0.83
XP_023874807.1	unavailable	null	Uncharacterized protein	0.59
XP_023874851.1	unavailable	null	Uncharacterized protein	0.55
XP_023874853.1	unavailable	null		manual
XP_023874854.1	unavailable	null	SWIM-type domain-containing protein	0.58
XP_023874860.1	unavailable	null	Uncharacterized protein	0.7
XP_023874873.1	unavailable	null	Uncharacterized protein	0.78			B
XP_023874884.1	unavailable	null	Uncharacterized protein	0.78			B
XP_023874889.1	unavailable	null	Uncharacterized protein	0.83
XP_023874891.1	unavailable	null	Uncharacterized protein	0.83
XP_023874904.1	unavailable	null	AAI domain-containing protein	0.71
XP_023874909.1	unavailable	null		manual
XP_023874910.1	unavailable	null		manual
XP_023874912.1	unavailable	null	Uncharacterized protein	0.76
XP_023874919.1	unavailable	null	Uncharacterized protein	0.73
XP_023874941.1	unavailable	null	Uncharacterized protein	0.83
XP_023874943.1	unavailable	null	Uncharacterized protein	0.72
XP_023874954.1	unavailable	null	DYW_deaminase domain-containing protein	0.66			B
XP_023874957.1	unavailable	null	Uncharacterized protein	0.83
XP_023874962.1	unavailable	null	Uncharacterized protein	0.73
XP_023874963.1	unavailable	null	Uncharacterized protein	0.73
XP_023874966.1	unavailable	null	Uncharacterized protein	0.78
XP_023874977.1	unavailable	null	PHD_Oberon domain-containing protein	0.72
XP_023874978.1	unavailable	null	PHD_Oberon domain-containing protein	0.72
XP_023874979.1	unavailable	null	Reverse transcriptase domain-containing protein	0.58			rejected
XP_023874980.1	unavailable	null	Uncharacterized protein	0.77
XP_023874998.1	unavailable	null	Reverse transcriptase domain-containing protein	0.51			rejected
XP_023875002.1	unavailable	null	Uncharacterized protein	0.59
XP_023875005.1	unavailable	null	Uncharacterized protein	0.63
XP_023875008.1	unavailable	null	Uncharacterized protein	0.7
XP_023875009.1	unavailable	null	SWIM-type domain-containing protein	0.66
XP_023875016.1	unavailable	null		manual
XP_023875019.1	unavailable	null	Uncharacterized protein	0.67
XP_023875020.1	unavailable	null	Uncharacterized protein	0.85
XP_023875021.1	unavailable	null	Uncharacterized protein	0.85
XP_023875028.1	unavailable	null	Uncharacterized protein	0.82
XP_023875031.1	unavailable	null	Uncharacterized protein	0.82
XP_023875035.1	unavailable	null	B box-type domain-containing protein	0.59
XP_023875038.1	unavailable	null	Uncharacterized protein	0.64
XP_023875039.1	unavailable	null	TPR_REGION domain-containing protein	0.71
XP_023875040.1	unavailable	null		manual
XP_023875043.1	unavailable	null	Uncharacterized protein	0.85
XP_023875046.1	unavailable	null	TPR_REGION domain-containing protein	0.71
XP_023875054.1	unavailable	null	TPR_REGION domain-containing protein	0.71
XP_023875063.1	unavailable	null	TPR_REGION domain-containing protein	0.71
XP_023875070.1	unavailable	null	TPR_REGION domain-containing protein	0.71
XP_023875071.1	unavailable	null	Gag-pol polyprotein	0.56			B
XP_023875072.1	unavailable	null	Reverse transcriptase domain-containing protein	0.52
XP_023875074.1	unavailable	null	C2H2-type domain-containing protein	0.76
XP_023875075.1	unavailable	null	TPR_REGION domain-containing protein	0.71
XP_023875077.1	unavailable	null	Uncharacterized protein	0.8
XP_023875078.1	unavailable	null	Uncharacterized protein	0.75
XP_023875081.1	unavailable	null	Uncharacterized protein	0.65
XP_023875082.1	unavailable	null	TPR_REGION domain-containing protein	0.69
XP_023875083.1	unavailable	null	Uncharacterized protein	0.47
XP_023875084.1	unavailable	null	Integrase catalytic domain-containing protein	0.5
XP_023875087.1	unavailable	null	Uncharacterized protein	0.78
XP_023875088.1	unavailable	null	Uncharacterized protein	0.79
XP_023875091.1	unavailable	null	Uncharacterized protein	0.79
XP_023875093.1	unavailable	null	Retrotrans_gag domain-containing protein	0.6			rejected
XP_023875108.1	unavailable	null	Uncharacterized protein	0.49
XP_023875111.1	unavailable	null	TYR_PHOSPHATASE_2 domain-containing protein	0.36
XP_023875114.1	unavailable	null	Uncharacterized protein	0.49
XP_023875117.1	unavailable	null		manual
XP_023875118.1	unavailable	null	Pex14_N domain-containing protein	0.46
XP_023875129.1	unavailable	null	NmrA domain-containing protein	0.36
XP_023875130.1	unavailable	null	Uncharacterized protein	0.46
XP_023875131.1	unavailable	null	Uncharacterized protein	0.45
XP_023875133.1	unavailable	null	NmrA domain-containing protein	0.4
XP_023875134.1	unavailable	null	AB hydrolase-1 domain-containing protein	0.25			rejected
XP_023875138.1	unavailable	null	YqaJ domain-containing protein	0.75
XP_023875144.1	unavailable	null	Uncharacterized protein	0.32
XP_023875146.1	unavailable	null	YqaJ domain-containing protein	0.75
XP_023875158.1	unavailable	null	Uncharacterized protein	0.8
XP_023875163.1	unavailable	null	SGNH_hydro domain-containing protein	0.3			rejected
XP_023875174.1	unavailable	null	Usp domain-containing protein	0.71			rejected
XP_023875177.1	unavailable	null	Uncharacterized protein	0.77
XP_023875178.1	unavailable	null	Uncharacterized protein	0.66
XP_023875181.1	unavailable	null	Uncharacterized protein	0.57
XP_023875189.1	unavailable	null	Uncharacterized protein	0.74
XP_023875198.1	unavailable	null	Beta-amylase	0.91			rejected
XP_023875200.1	unavailable	null	SWIM-type domain-containing protein	0.6			C
XP_023875206.1	unavailable	null	Uncharacterized protein	0.7
XP_023875207.1	unavailable	null	Uncharacterized protein	0.79
XP_023875208.1	unavailable	null	Uncharacterized protein	0.79
XP_023875209.1	unavailable	null	Uncharacterized protein	0.79
XP_023875210.1	unavailable	null	Uncharacterized protein	0.78
XP_023875211.1	unavailable	null	Uncharacterized protein	0.78
XP_023875218.1	unavailable	null	Gag-pol	0.83
XP_023875219.1	unavailable	null	Uncharacterized protein	0.66
XP_023875245.1	unavailable	null	Uncharacterized protein	0.57
XP_023875251.1	unavailable	null	Uncharacterized protein	0.83
XP_023875253.1	unavailable	null	Sulfotransferase	0.73			rejected
XP_023875254.1	unavailable	null	Uncharacterized protein	0.81
XP_023875255.1	unavailable	null	Uncharacterized protein	0.81
XP_023875256.1	unavailable	null	Uncharacterized protein	0.81
XP_023875257.1	unavailable	null	Uncharacterized protein	0.81
XP_023875263.1	unavailable	null	Uncharacterized protein	0.63
XP_023875272.1	unavailable	null	Uncharacterized protein	0.72
XP_023875284.1	unavailable	null		manual
XP_023875286.1	unavailable	null	Uncharacterized protein	0.75
XP_023875289.1	unavailable	null	Uncharacterized protein	0.77
XP_023875292.1	unavailable	null	Uncharacterized protein	0.63			rejected
XP_023875303.1	unavailable	null	Uncharacterized protein	0.84
XP_023875307.1	unavailable	null	Uncharacterized protein	0.77
XP_023875314.1	unavailable	null	SWIM-type domain-containing protein	0.76			rejected
XP_023875315.1	unavailable	null	NAM-associated domain-containing protein	0.69
XP_023875319.1	unavailable	null	Epimerase domain-containing protein	0.34
XP_023875321.1	unavailable	null	Uncharacterized protein	0.69
XP_023875322.1	unavailable	null	Uncharacterized protein	0.72
XP_023875344.1	unavailable	null		manual
XP_023875350.1	unavailable	null	Uncharacterized protein	0.72
XP_023875351.1	unavailable	null	Uncharacterized protein	0.57
XP_023875352.1	unavailable	null	NAM-associated domain-containing protein	0.66
XP_023875362.1	unavailable	null	F-box domain-containing protein	0.41
XP_023875364.1	unavailable	null	Uncharacterized protein	0.5
XP_023875369.1	unavailable	null	PAS domain-containing protein	0.49
XP_023875375.1	unavailable	null	Uncharacterized protein	0.35
XP_023875376.1	unavailable	null	Dak phosphatase	0.27
XP_023875378.1	unavailable	null	Uncharacterized protein	0.33
XP_023875386.1	unavailable	null	NDT80 domain-containing protein	0.32
XP_023875388.1	unavailable	null	RTR1-type domain-containing protein	0.52
XP_023875397.1	unavailable	null	Zn(2)-C6 fungal-type domain-containing protein	0.43
XP_023875405.1	unavailable	null		manual
XP_023875425.1	unavailable	null	Uncharacterized protein	0.53
XP_023875432.1	unavailable	null		manual
XP_023875434.1	unavailable	null	USP domain-containing protein	0.6			rejected
XP_023875437.1	unavailable	null	USP domain-containing protein	0.6			rejected
XP_023875438.1	unavailable	null	Uncharacterized protein	0.74
XP_023875440.1	unavailable	null	USP domain-containing protein	0.65			rejected
XP_023875442.1	unavailable	null	Uncharacterized protein	0.75
XP_023875447.1	unavailable	null	Uncharacterized protein	0.72
XP_023875448.1	unavailable	null	Uncharacterized protein	0.7
XP_023875463.1	unavailable	null	Zn(2)-C6 fungal-type domain-containing protein	0.46
XP_023875464.1	unavailable	null	Uncharacterized protein	0.42
XP_023875468.1	unavailable	null	Uncharacterized protein	0.52
XP_023875475.1	unavailable	null	P-loop containing nucleoside triphosphate hydrolase protein	0.2
XP_023875478.1	unavailable	null	Uncharacterized protein	0.51
XP_023875483.1	unavailable	null	Uncharacterized protein	0.53
XP_023875487.1	unavailable	null	RGS domain-containing protein	0.33
XP_023875505.1	unavailable	null	Uncharacterized protein	0.81
XP_023875519.1	unavailable	null	Uncharacterized protein	0.81
XP_023875520.1	unavailable	null	Uncharacterized protein	0.66
XP_023875521.1	unavailable	null	Uncharacterized protein	0.73
XP_023875535.1	unavailable	null	Uncharacterized protein	0.81
XP_023875536.1	unavailable	null		manual
XP_023875541.1	unavailable	null		manual
XP_023875542.1	unavailable	null	Uncharacterized protein	0.74
XP_023875543.1	unavailable	null	Uncharacterized protein	0.74
XP_023875544.1	unavailable	null	Uncharacterized protein	0.74
XP_023875545.1	unavailable	null	Uncharacterized protein	0.74
XP_023875548.1	unavailable	null	Uncharacterized protein	0.85
XP_023875551.1	unavailable	null	USP domain-containing protein	0.57			B
XP_023875553.1	unavailable	null		manual
XP_023875557.1	unavailable	null		manual
XP_023875559.1	unavailable	null		manual
XP_023875560.1	unavailable	null		manual
XP_023875561.1	unavailable	null		manual
XP_023875566.1	unavailable	null	SAP domain-containing protein	0.69
XP_023875570.1	unavailable	null		manual
XP_023875572.1	unavailable	null		manual
XP_023875582.1	unavailable	null	Uncharacterized protein	0.76
XP_023875585.1	unavailable	null		manual
XP_023875586.1	unavailable	null	Retrovirus-related Pol polyprotein from transposon TNT 1-94	0.55			rejected
XP_023875588.1	unavailable	null	Uncharacterized protein	0.64			rejected
XP_023875595.1	unavailable	null	TFIIS N-terminal domain-containing protein	0.61
XP_023875596.1	unavailable	null	TFIIS N-terminal domain-containing protein	0.61
XP_023875599.1	unavailable	null	Uncharacterized protein	0.83
XP_023875600.1	unavailable	null	RNase H domain-containing protein	0.53
XP_023875616.1	unavailable	null	Uncharacterized protein	0.77
XP_023875632.1	unavailable	null	zf-primase domain-containing protein	0.64
XP_023875636.1	unavailable	null	Uncharacterized protein	0.78
XP_023875637.1	unavailable	null		manual
XP_023875645.1	unavailable	null	MFS domain-containing protein	0.66
XP_023875646.1	unavailable	null	MFS domain-containing protein	0.67
XP_023875648.1	unavailable	null		manual
XP_023875650.1	unavailable	null	tRNA_edit domain-containing protein	0.75
XP_023875651.1	unavailable	null	uncharacterized protein LOC109010641 isoform X1	0.47
XP_023875652.1	unavailable	null	uncharacterized protein LOC109010641 isoform X2	0.47
XP_023875654.1	unavailable	null	ATP-dependent DNA helicase	0.92	3.6.4.12	0.92	C
XP_023875657.1	unavailable	null	Uncharacterized protein	0.71
XP_023875658.1	unavailable	null	Uncharacterized protein	0.76
XP_023875659.1	unavailable	null		manual
XP_023875665.1	unavailable	null	Uncharacterized protein	0.84
XP_023875673.1	unavailable	null	Uncharacterized protein	0.82
XP_023875675.1	unavailable	null	Uncharacterized protein	0.79
XP_023875677.1	unavailable	null	Uncharacterized protein	0.77
XP_023875678.1	unavailable	null	Uncharacterized protein	0.77
XP_023875689.1	unavailable	null	Uncharacterized protein	0.8
XP_023875690.1	unavailable	null	Uncharacterized protein	0.8
XP_023875691.1	unavailable	null	TPR_REGION domain-containing protein	0.66
XP_023875693.1	unavailable	null	Uncharacterized protein	0.8
XP_023875695.1	unavailable	null	Uncharacterized protein	0.66
XP_023875696.1	unavailable	null	Uncharacterized protein	0.66
XP_023875697.1	unavailable	null	TTF-type domain-containing protein	0.56
XP_023875706.1	unavailable	null	Uncharacterized protein	0.76
XP_023875707.1	unavailable	null	Uncharacterized protein	0.76
XP_023875708.1	unavailable	null	Uncharacterized protein	0.76
XP_023875712.1	unavailable	null	RING-CH-type domain-containing protein	0.72
XP_023875730.1	unavailable	null	Uncharacterized protein	0.82
XP_023875731.1	unavailable	null	Uncharacterized protein	0.8
XP_023875736.1	unavailable	null	Uncharacterized protein	0.77
XP_023875737.1	unavailable	null	SWIM-type domain-containing protein	0.58			C
XP_023875744.1	unavailable	null	Uncharacterized protein	0.54			C
XP_023875745.1	unavailable	null		manual
XP_023875755.1	unavailable	null	Uncharacterized protein	0.59
XP_023875767.1	unavailable	null		manual
XP_023875771.1	unavailable	null	Uncharacterized protein	0.77
XP_023875775.1	unavailable	null	Uncharacterized protein	0.41
XP_023875776.1	unavailable	null		manual
XP_023875779.1	unavailable	null	Uncharacterized protein	0.57
XP_023875781.1	unavailable	null	Uncharacterized protein	0.58
XP_023875782.1	unavailable	null	Uncharacterized protein	0.6
XP_023875797.1	unavailable	null		manual
XP_023875798.1	unavailable	null	Uncharacterized protein	0.76
XP_023875799.1	unavailable	null	F-box domain-containing protein	0.86
XP_023875800.1	unavailable	null		manual
XP_023875803.1	unavailable	null	Uncharacterized protein	0.83
XP_023875805.1	unavailable	null	Uncharacterized protein	0.83
XP_023875819.1	unavailable	null	Uncharacterized protein	0.66
XP_023875821.1	unavailable	null		manual
XP_023875824.1	unavailable	null	Uncharacterized protein	0.73
XP_023875832.1	unavailable	null	Uncharacterized protein	0.81
XP_023875835.1	unavailable	null	Uncharacterized protein	0.79
XP_023875842.1	unavailable	null	Uncharacterized protein	0.64
XP_023875852.1	unavailable	null	Uncharacterized protein	0.74
XP_023875855.1	unavailable	null	Uncharacterized protein	0.58
XP_023875859.1	unavailable	null		manual
XP_023875860.1	unavailable	null		manual
XP_023875861.1	unavailable	null	Uncharacterized protein	0.81
XP_023875864.1	unavailable	null	Uncharacterized protein	0.61
XP_023875865.1	unavailable	null	Uncharacterized protein	0.53
XP_023875867.1	unavailable	null		manual
XP_023875869.1	unavailable	null	Uncharacterized protein	0.76
XP_023875870.1	unavailable	null		manual
XP_023875893.1	unavailable	null	Uncharacterized protein	0.74
XP_023875904.1	unavailable	null		manual
XP_023875906.1	unavailable	null	PREDICTED: rve domain-containing	0.78
XP_023875908.1	unavailable	null	Uncharacterized protein	0.66
XP_023875909.1	unavailable	null	uncharacterized protein LOC108990080	0.8
XP_023875918.1	unavailable	null	ANK_REP_REGION domain-containing protein	0.72
XP_023875926.1	unavailable	null		manual
XP_023875929.1	unavailable	null	Uncharacterized protein	0.72
XP_023875930.1	unavailable	null	Reverse transcriptase domain-containing protein	0.6
XP_023875933.1	unavailable	null	Uncharacterized protein	0.53
XP_023875934.1	unavailable	null	Reverse transcriptase domain-containing protein	0.49
XP_023875945.1	unavailable	null	Uncharacterized protein	0.75
XP_023875948.1	unavailable	null		manual
XP_023875949.1	unavailable	null		manual
XP_023875954.1	unavailable	null	Uncharacterized protein	0.82
XP_023875955.1	unavailable	null	Uncharacterized protein	0.81
XP_023875957.1	unavailable	null		manual
XP_023875958.1	unavailable	null	Uncharacterized protein	0.71
XP_023875961.1	unavailable	null	LEA_2 domain-containing protein	0.63			rejected
XP_023875962.1	unavailable	null	USP domain-containing protein	0.63
XP_023875963.1	unavailable	null	USP domain-containing protein	0.63			rejected
XP_023875964.1	unavailable	null	USP domain-containing protein	0.57			B
XP_023875965.1	unavailable	null	Uncharacterized protein	0.57
XP_023875968.1	unavailable	null	Uncharacterized protein	0.78
XP_023875969.1	unavailable	null	Uncharacterized protein	0.8
XP_023875983.1	unavailable	null	Uncharacterized protein	0.8
XP_023875984.1	unavailable	null	Uncharacterized protein	0.8
XP_023876002.1	unavailable	null	Glycos_transf_1 domain-containing protein	0.69			B
XP_023876003.1	unavailable	null	Glycos_transf_1 domain-containing protein	0.69			B
XP_023876004.1	unavailable	null	Glycos_transf_1 domain-containing protein	0.68			B
XP_023876005.1	unavailable	null	Glycos_transf_1 domain-containing protein	0.68			B
XP_023876006.1	unavailable	null	Glycos_transf_1 domain-containing protein	0.69			B
XP_023876007.1	unavailable	null	Glycos_transf_1 domain-containing protein	0.69			B
XP_023876022.1	unavailable	null	Uncharacterized protein	0.58
XP_023876051.1	unavailable	null	Uncharacterized protein	0.71
XP_023876060.1	unavailable	null	Uncharacterized protein	0.76
XP_023876061.1	unavailable	null	Uncharacterized protein	0.76
XP_023876066.1	unavailable	null	Uncharacterized protein	0.79
XP_023876067.1	unavailable	null	Uncharacterized protein	0.79
XP_023876085.1	unavailable	null	CUE domain-containing protein	0.74
XP_023876087.1	unavailable	null	Uncharacterized protein	0.63
XP_023876100.1	unavailable	null	Glycos_transf_1 domain-containing protein	0.75
XP_023876101.1	unavailable	null	TTF-type domain-containing protein	0.59
XP_023876128.1	unavailable	null		manual
XP_023876129.1	unavailable	null	Bromo domain-containing protein	0.74
XP_023876131.1	unavailable	null	Uncharacterized protein	0.71
XP_023876134.1	unavailable	null	Uncharacterized protein	0.76
XP_023876137.1	unavailable	null	Uncharacterized protein	0.83
XP_023876149.1	unavailable	null	NAM-associated domain-containing protein	0.6			C
XP_023876150.1	unavailable	null	NERD domain-containing protein	0.71
XP_023876162.1	unavailable	null	Uncharacterized protein	0.78
XP_023876163.1	unavailable	null	Uncharacterized protein	0.79
XP_023876174.1	unavailable	null	DUF295 domain-containing protein	0.67
XP_023876175.1	unavailable	null	XS domain-containing protein	0.79
XP_023876176.1	unavailable	null	Uncharacterized protein	0.79
XP_023876181.1	unavailable	null	Gag-pol	0.83
XP_023876184.1	unavailable	null	Uncharacterized protein	0.6
XP_023876187.1	unavailable	null		manual
XP_023876190.1	unavailable	null	Uncharacterized protein	0.73
XP_023876191.1	unavailable	null	Uncharacterized protein	0.77
XP_023876205.1	unavailable	null	Uncharacterized protein	0.81			rejected
XP_023876221.1	unavailable	null	Uncharacterized protein	0.72
XP_023876222.1	unavailable	null	Uncharacterized protein	0.71
XP_023876224.1	unavailable	null	Uncharacterized protein	0.75
XP_023876229.1	unavailable	null		manual
XP_023876234.1	unavailable	null		manual
XP_023876235.1	unavailable	null	Uncharacterized protein	0.82
XP_023876261.1	unavailable	null	Uncharacterized protein	0.76
XP_023876262.1	unavailable	null	Uncharacterized protein	0.77
XP_023876264.1	unavailable	null	Uncharacterized protein	0.79
XP_023876266.1	unavailable	null	J domain-containing protein	0.69
XP_023876267.1	unavailable	null	J domain-containing protein	0.69
XP_023876276.1	unavailable	null	Jas domain-containing protein	0.73
XP_023876277.1	unavailable	null	Jas domain-containing protein	0.72
XP_023876280.1	unavailable	null	Uncharacterized protein	0.67
XP_023876283.1	unavailable	null	Uncharacterized protein	0.67
XP_023876288.1	unavailable	null	Uncharacterized protein	0.85
XP_023876289.1	unavailable	null	Uncharacterized protein	0.6
XP_023876290.1	unavailable	null		manual
XP_023876294.1	unavailable	null	SWIM-type domain-containing protein	0.67			rejected
XP_023876295.1	unavailable	null		manual
XP_023876297.1	unavailable	null	Uncharacterized protein	0.79
XP_023876309.1	unavailable	null	ANK_REP_REGION domain-containing protein	0.56
XP_023876314.1	unavailable	null	C2H2-type domain-containing protein	0.77
XP_023876322.1	unavailable	null	Uncharacterized protein	0.79
XP_023876323.1	unavailable	null	Uncharacterized protein	0.77
XP_023876324.1	unavailable	null	Uncharacterized protein	0.76
XP_023876325.1	unavailable	null	Uncharacterized protein	0.77
XP_023876331.1	unavailable	null	SAM domain-containing protein	0.73
XP_023876335.1	unavailable	null	Uncharacterized protein	0.75
XP_023876337.1	unavailable	null		manual
XP_023876340.1	unavailable	null	DUF1279 domain-containing protein	0.79
XP_023876342.1	unavailable	null	Uncharacterized protein	0.8
XP_023876343.1	unavailable	null	Uncharacterized protein	0.8
XP_023876344.1	unavailable	null	Uncharacterized protein	0.8
XP_023876345.1	unavailable	null	Uncharacterized protein	0.8
XP_023876346.1	unavailable	null	Uncharacterized protein	0.8
XP_023876347.1	unavailable	null	Uncharacterized protein	0.8
XP_023876348.1	unavailable	null	Uncharacterized protein	0.8
XP_023876349.1	unavailable	null	Uncharacterized protein	0.8
XP_023876350.1	unavailable	null	Uncharacterized protein	0.8
XP_023876351.1	unavailable	null	Uncharacterized protein	0.83
XP_023876352.1	unavailable	null	3'-5' exonuclease domain-containing protein	0.68			D
XP_023876357.1	unavailable	null	Uncharacterized protein	0.83
XP_023876360.1	unavailable	null		manual
XP_023876361.1	unavailable	null	FAR1 domain-containing protein	0.4
XP_023876381.1	unavailable	null	Uncharacterized protein	0.69
XP_023876387.1	unavailable	null	Uncharacterized protein	0.79
XP_023876388.1	unavailable	null	Uncharacterized protein	0.79
XP_023876399.1	unavailable	null	Uncharacterized protein	0.72
XP_023876406.1	unavailable	null	Uncharacterized protein	0.72
XP_023876411.1	unavailable	null	Uncharacterized protein	0.62
XP_023876423.1	unavailable	null	Uncharacterized protein	0.83
XP_023876424.1	unavailable	null	Uncharacterized protein	0.83
XP_023876425.1	unavailable	null	Uncharacterized protein	0.83
XP_023876438.1	unavailable	null	Uncharacterized protein	0.82
XP_023876442.1	unavailable	null	Uncharacterized protein	0.85
XP_023876445.1	unavailable	null	Uncharacterized protein	0.59
XP_023876446.1	unavailable	null	Uncharacterized protein	0.75
XP_023876452.1	unavailable	null	RING-type domain-containing protein	0.74
XP_023876456.1	unavailable	null	Uncharacterized protein	0.71
XP_023876457.1	unavailable	null	Uncharacterized protein	0.71
XP_023876458.1	unavailable	null	Uncharacterized protein	0.71
XP_023876459.1	unavailable	null	Uncharacterized protein	0.65
XP_023876465.1	unavailable	null	Uncharacterized protein	0.76
XP_023876468.1	unavailable	null	RING-type domain-containing protein	0.69
XP_023876473.1	unavailable	null	C2 domain-containing protein	0.75
XP_023876474.1	unavailable	null	Uncharacterized protein	0.82
XP_023876475.1	unavailable	null	TPR_REGION domain-containing protein	0.65
XP_023876476.1	unavailable	null	RNase H domain-containing protein	0.58
XP_023876478.1	unavailable	null	Uncharacterized protein	0.72
XP_023876480.1	unavailable	null	Uncharacterized protein	0.67
XP_023876481.1	unavailable	null	ANK_REP_REGION domain-containing protein	0.68
XP_023876485.1	unavailable	null	F-box domain-containing protein	0.71
XP_023876486.1	unavailable	null	Uncharacterized protein	0.79
XP_023876494.1	unavailable	null	Uncharacterized protein	0.78
XP_023876496.1	unavailable	null	RING-type domain-containing protein	0.66
XP_023876497.1	unavailable	null	RING-type domain-containing protein	0.66
XP_023876498.1	unavailable	null	RING-type domain-containing protein	0.65
XP_023876499.1	unavailable	null	RING-type domain-containing protein	0.65
XP_023876500.1	unavailable	null	RING-type domain-containing protein	0.66
XP_023876501.1	unavailable	null	RING-type domain-containing protein	0.64
XP_023876502.1	unavailable	null	Uncharacterized protein	0.78
XP_023876509.1	unavailable	null	Uncharacterized protein	0.55
XP_023876521.1	unavailable	null	Uncharacterized protein	0.84
XP_023876523.1	unavailable	null	Uncharacterized protein	0.83
XP_023876524.1	unavailable	null	Uncharacterized protein	0.84
XP_023876536.1	unavailable	null	Uncharacterized protein	0.64
XP_023876543.1	unavailable	null		manual
XP_023876545.1	unavailable	null	Uncharacterized protein	0.61			rejected
XP_023876546.1	unavailable	null		manual
XP_023876549.1	unavailable	null	Uncharacterized protein	0.85
XP_023876550.1	unavailable	null	Uncharacterized protein	0.79
XP_023876564.1	unavailable	null	Uncharacterized protein	0.6			rejected
XP_023876565.1	unavailable	null	Uncharacterized protein	0.75
XP_023876581.1	unavailable	null	Uncharacterized protein	0.74
XP_023876582.1	unavailable	null	Uncharacterized protein	0.74
XP_023876583.1	unavailable	null	Uncharacterized protein	0.73
XP_023876584.1	unavailable	null	Uncharacterized protein	0.73
XP_023876585.1	unavailable	null	Uncharacterized protein	0.74
XP_023876586.1	unavailable	null	Uncharacterized protein	0.74
XP_023876588.1	unavailable	null	Uncharacterized protein	0.74
XP_023876589.1	unavailable	null	PAPA-1 domain-containing protein	0.72
XP_023876590.1	unavailable	null	PAPA-1 domain-containing protein	0.72
XP_023876602.1	unavailable	null	Uncharacterized protein	0.71
XP_023876605.1	unavailable	null	Uncharacterized protein	0.52
XP_023876607.1	unavailable	null	Uncharacterized protein	0.7
XP_023876608.1	unavailable	null	Uncharacterized protein	0.78
XP_023876609.1	unavailable	null	Uncharacterized protein	0.83
XP_023876610.1	unavailable	null	Uncharacterized protein	0.68
XP_023876611.1	unavailable	null	Uncharacterized protein	0.72
XP_023876612.1	unavailable	null	Uncharacterized protein	0.77
XP_023876613.1	unavailable	null	ATP-dependent DNA helicase	0.78	3.6.4.12	0.78	C
XP_023876633.1	unavailable	null	Uncharacterized protein	0.76
XP_023876635.1	unavailable	null	Uncharacterized protein	0.47
XP_023876643.1	unavailable	null	Uncharacterized protein	0.44			rejected
XP_023876644.1	unavailable	null	SET domain-containing protein	0.5
XP_023876645.1	unavailable	null	Uncharacterized protein	0.44
XP_023876646.1	unavailable	null	Uncharacterized protein	0.53
XP_023876649.1	unavailable	null	GATA-type domain-containing protein	0.46
XP_023876654.1	unavailable	null	Uncharacterized protein	0.26
XP_023876671.1	unavailable	null	Abhydrolase_3 domain-containing protein	0.39
XP_023876676.1	unavailable	null	Uncharacterized protein	0.49
XP_023876677.1	unavailable	null	Uncharacterized protein	0.51
XP_023876680.1	unavailable	null	Isochorismatase domain-containing protein	0.41
XP_023876691.1	unavailable	null	Uncharacterized protein	0.83
XP_023876693.1	unavailable	null	Uncharacterized protein	0.59
XP_023876701.1	unavailable	null	Uncharacterized protein	0.77
XP_023876702.1	unavailable	null	Uncharacterized protein	0.78
XP_023876703.1	unavailable	null	Uncharacterized protein	0.73
XP_023876704.1	unavailable	null	SWIM-type domain-containing protein	0.58			rejected
XP_023876719.1	unavailable	null		manual
XP_023876720.1	unavailable	null		manual
XP_023876722.1	unavailable	null	Uncharacterized protein	0.64			rejected
XP_023876729.1	unavailable	null	Uncharacterized protein	0.86
XP_023876730.1	unavailable	null	Uncharacterized protein	0.61			rejected
XP_023876760.1	unavailable	null	Uncharacterized protein	0.42
XP_023876769.1	unavailable	null	RNase H domain-containing protein	0.69			rejected
XP_023876773.1	unavailable	null	Uncharacterized protein	0.66
XP_023876776.1	unavailable	null	Uncharacterized protein	0.56
XP_023876781.1	unavailable	null	Uncharacterized protein	0.49			rejected
XP_023876784.1	unavailable	null	HMA domain-containing protein	0.65
XP_023876795.1	unavailable	null	Uncharacterized protein	0.76
XP_023876798.1	unavailable	null		manual
XP_023876804.1	unavailable	null	Uncharacterized protein	0.77
XP_023876805.1	unavailable	null	Uncharacterized protein	0.71
XP_023876806.1	unavailable	null	Uncharacterized protein	0.76
XP_023876808.1	unavailable	null	Uncharacterized protein	0.74
XP_023876809.1	unavailable	null	Uncharacterized protein	0.63
XP_023876825.1	unavailable	null	Uncharacterized protein	0.81
XP_023876826.1	unavailable	null	Uncharacterized protein	0.83			rejected
XP_023876827.1	unavailable	null	Uncharacterized protein	0.83			rejected
XP_023876831.1	unavailable	null	Uncharacterized protein	0.84
XP_023876833.1	unavailable	null	Uncharacterized protein	0.81
XP_023876847.1	unavailable	null	Gag-pol	0.83
XP_023876850.1	unavailable	null		manual
XP_023876852.1	unavailable	null	DUF295 domain-containing protein	0.67
XP_023876858.1	unavailable	null		manual
XP_023876859.1	unavailable	null	Uncharacterized protein	0.6			rejected
XP_023876861.1	unavailable	null	Uncharacterized protein	0.7
XP_023876863.1	unavailable	null	Uncharacterized protein	0.75
XP_023876900.1	unavailable	null	Uncharacterized protein	0.8
XP_023876901.1	unavailable	null	Uncharacterized protein	0.77
XP_023876904.1	unavailable	null	Uncharacterized protein	0.8			rejected
XP_023876906.1	unavailable	null	Uncharacterized protein	0.8
XP_023876907.1	unavailable	null		manual
XP_023876908.1	unavailable	null		manual
XP_023876917.1	unavailable	null	Uncharacterized protein	0.83
XP_023876918.1	unavailable	null	zinc finger CCCH domain-containing protein 15-like	0.64
XP_023876919.1	unavailable	null	FHA domain-containing protein	0.7			B
XP_023876920.1	unavailable	null	Uncharacterized protein	0.77
XP_023876922.1	unavailable	null	F-box domain-containing protein	0.66
XP_023876925.1	unavailable	null	SWIM-type domain-containing protein	0.68			rejected
XP_023876926.1	unavailable	null	Gag-pol	0.83
XP_023876927.1	unavailable	null	Uncharacterized protein	0.58
XP_023876929.1	unavailable	null	Gag-pol	0.83
XP_023876930.1	unavailable	null		manual
XP_023876931.1	unavailable	null	Uncharacterized protein	0.78			rejected
XP_023876934.1	unavailable	null	ANK_REP_REGION domain-containing protein	0.83
XP_023876943.1	unavailable	null	Uncharacterized protein	0.81
XP_023876944.1	unavailable	null	Uncharacterized protein	0.79
XP_023876954.1	unavailable	null		manual
XP_023876980.1	unavailable	null	Uncharacterized protein	0.82
XP_023876981.1	unavailable	null	Uncharacterized protein	0.74
XP_023877004.1	unavailable	null	Uncharacterized protein	0.73
XP_023877006.1	unavailable	null	Uncharacterized protein	0.68
XP_023877007.1	unavailable	null	Uncharacterized protein	0.66
XP_023877009.1	unavailable	null	Uncharacterized protein	0.59
XP_023877028.1	unavailable	null		manual
XP_023877063.1	unavailable	null		manual
XP_023877065.1	unavailable	null	Uncharacterized protein	0.84
XP_023877068.1	unavailable	null	Uncharacterized protein	0.79
XP_023877070.1	unavailable	null	Uncharacterized protein	0.79
XP_023877077.1	unavailable	null	Uncharacterized protein	0.81
XP_023877092.1	unavailable	null	Transposon Ty3-I Gag-Pol polyprotein	0.38
XP_023877093.1	unavailable	null	SWIM-type domain-containing protein	0.7
XP_023877099.1	unavailable	null	LEA_2 domain-containing protein	0.83
XP_023877100.1	unavailable	null	Uncharacterized protein	0.71
XP_023877103.1	unavailable	null	Uncharacterized protein	0.66
XP_023877115.1	unavailable	null	DUF150 domain-containing protein	0.69
XP_023877125.1	unavailable	null	ATP-dependent DNA helicase	0.92	3.6.4.12	0.92	C
XP_023877127.1	unavailable	null		manual
XP_023877128.1	unavailable	null	Phytocyanin domain-containing protein	0.76
XP_023877129.1	unavailable	null	Phytocyanin domain-containing protein	0.77
XP_023877133.1	unavailable	null	Uncharacterized protein	0.79
XP_023877135.1	unavailable	null	Uncharacterized protein	0.67
XP_023877137.1	unavailable	null		manual
XP_023877138.1	unavailable	null		manual
XP_023877146.1	unavailable	null		manual
XP_023877150.1	unavailable	null		manual
XP_023877151.1	unavailable	null		manual
XP_023877153.1	unavailable	null	Uncharacterized protein	0.79
XP_023877162.1	unavailable	null	Uncharacterized protein	0.76
XP_023877173.1	unavailable	null	CAP10 domain-containing protein	0.46
XP_023877188.1	unavailable	null	LEA_2 domain-containing protein	0.77
XP_023877190.1	unavailable	null		manual
XP_023877191.1	unavailable	null		manual
XP_023877193.1	unavailable	null	Uncharacterized protein	0.83
XP_023877196.1	unavailable	null		manual
XP_023877197.1	unavailable	null	LEA_2 domain-containing protein	0.73
XP_023877198.1	unavailable	null	RING-type domain-containing protein	0.6			B
XP_023877204.1	unavailable	null	Uncharacterized protein	0.78
XP_023877205.1	unavailable	null	Uncharacterized protein	0.68
XP_023877206.1	unavailable	null		manual
XP_023877211.1	unavailable	null	Uncharacterized protein	0.5
XP_023877225.1	unavailable	null		manual
XP_023877235.1	unavailable	null	Uncharacterized protein	0.83
XP_023877236.1	unavailable	null	Uncharacterized protein	0.77
XP_023877237.1	unavailable	null	Uncharacterized protein	0.78
XP_023877239.1	unavailable	null	NAC domain-containing protein	0.83
XP_023877244.1	unavailable	null	Reverse transcriptase domain-containing protein	0.56
XP_023877245.1	unavailable	null	Uncharacterized protein	0.7
XP_023877247.1	unavailable	null	Structure-specific endonuclease subunit SLX1 homolog	0.82			rejected
XP_023877254.1	unavailable	null	Uncharacterized protein	0.8			B
XP_023877255.1	unavailable	null	Uncharacterized protein	0.81			rejected
XP_023877256.1	unavailable	null	Uncharacterized protein	0.81			rejected
XP_023877257.1	unavailable	null	Uncharacterized protein	0.79			B
XP_023877272.1	unavailable	null	DUF676 domain-containing protein	0.66
XP_023877286.1	unavailable	null	Zn(2)-C6 fungal-type domain-containing protein	0.19
XP_023877289.1	unavailable	null	Uncharacterized protein	0.53
XP_023877290.1	unavailable	null	Uncharacterized protein	0.51
XP_023877291.1	unavailable	null	Uncharacterized protein	0.49
XP_023877305.1	unavailable	null	Uncharacterized protein	0.3
XP_023877312.1	unavailable	null	J domain-containing protein	0.41
XP_023877325.1	unavailable	null	F-box domain-containing protein	0.5
XP_023877326.1	unavailable	null	Protein kinase domain-containing protein	0.25
XP_023877327.1	unavailable	null	Uncharacterized protein	0.5
XP_023877329.1	unavailable	null	Uncharacterized protein	0.52
XP_023877350.1	unavailable	null	Uncharacterized protein	0.53
XP_023877351.1	unavailable	null	Uncharacterized protein	0.37
XP_023877354.1	unavailable	null	LysM domain-containing protein	0.71
XP_023877361.1	unavailable	null	Uncharacterized protein	0.45
XP_023877362.1	unavailable	null	Uncharacterized protein	0.4
XP_023877363.1	unavailable	null	APH domain-containing protein	0.27
XP_023877364.1	unavailable	null		manual
XP_023877366.1	unavailable	null	Uncharacterized protein	0.51
XP_023877372.1	unavailable	null		manual
XP_023877375.1	unavailable	null	Uncharacterized protein	0.48
XP_023877378.1	unavailable	null	Uncharacterized protein	0.52
XP_023877379.1	unavailable	null	Uncharacterized protein	0.5
XP_023877381.1	unavailable	null	Uncharacterized protein	0.34
XP_023877383.1	unavailable	null	EST1_DNA_bind domain-containing protein	0.37
XP_023877384.1	unavailable	null	Uncharacterized protein	0.52
XP_023877388.1	unavailable	null		manual
XP_023877390.1	unavailable	null	UBA domain-containing protein	0.43
XP_023877391.1	unavailable	null	Uncharacterized protein	0.51
XP_023877394.1	unavailable	null	Iwr1 domain-containing protein	0.53
XP_023877396.1	unavailable	null	Uncharacterized protein	0.47			rejected
XP_023877408.1	unavailable	null	Uncharacterized protein	0.4
XP_023877409.1	unavailable	null	Robl_LC7 domain-containing protein	0.5
XP_023877425.1	unavailable	null	Uncharacterized protein	0.49
XP_023877426.1	unavailable	null	Uncharacterized protein	0.5
XP_023877433.1	unavailable	null	Uncharacterized protein	0.53
XP_023877435.1	unavailable	null	Uncharacterized protein	0.52
XP_023877442.1	unavailable	null	USP domain-containing protein	0.49
XP_023877449.1	unavailable	null	PIPK domain-containing protein	0.32
XP_023877452.1	unavailable	null	Uncharacterized protein	0.38
XP_023877453.1	unavailable	null	Zn(2)-C6 fungal-type domain-containing protein	0.38			rejected
XP_023877490.1	unavailable	null	Uncharacterized protein	0.53
XP_023877491.1	unavailable	null	MFS domain-containing protein	0.29
XP_023877494.1	unavailable	null	Uncharacterized protein	0.53
XP_023877495.1	unavailable	null	P4Hc domain-containing protein	0.44			rejected
XP_023877504.1	unavailable	null	SAGA-associated factor 11	0.53
XP_023877505.1	unavailable	null	Uncharacterized protein	0.53
XP_023877509.1	unavailable	null	Zn(2)-C6 fungal-type domain-containing protein	0.33
XP_023877511.1	unavailable	null	Uncharacterized protein	0.48
XP_023877512.1	unavailable	null	Uncharacterized protein	0.51
XP_023877517.1	unavailable	null	Arrestin_N domain-containing protein	0.34
XP_023877518.1	unavailable	null	F-box domain-containing protein	0.44
XP_023877524.1	unavailable	null	DH domain-containing protein	0.46
XP_023877538.1	unavailable	null	Uncharacterized protein	0.52
XP_023877539.1	unavailable	null	Uncharacterized protein	0.5
XP_023877540.1	unavailable	null	Uncharacterized protein	0.5
XP_023877553.1	unavailable	null	NmrA domain-containing protein	0.23
XP_023877556.1	unavailable	null	Clr5 domain-containing protein	0.46
XP_023877587.1	unavailable	null	Uncharacterized protein	0.7
XP_023877594.1	unavailable	null	Uncharacterized protein	0.7
XP_023877595.1	unavailable	null	Uncharacterized protein	0.33			rejected
XP_023877599.1	unavailable	null	Uncharacterized protein	0.25			rejected
XP_023877603.1	unavailable	null	Uncharacterized protein	0.7
XP_023877605.1	unavailable	null	Zn(2)-C6 fungal-type domain-containing protein	0.52
XP_023877610.1	unavailable	null		manual
XP_023877613.1	unavailable	null	Uncharacterized protein	0.5
XP_023877619.1	unavailable	null	Uncharacterized protein	0.39			rejected
XP_023877623.1	unavailable	null	Uncharacterized protein	0.38
XP_023877625.1	unavailable	null		manual
XP_023877630.1	unavailable	null	DRBM domain-containing protein	0.33
XP_023877632.1	unavailable	null	Uncharacterized protein	0.47
XP_023877640.1	unavailable	null		manual
XP_023877647.1	unavailable	null	Uncharacterized protein	0.82
XP_023877648.1	unavailable	null	BTB domain-containing protein	0.49
XP_023877653.1	unavailable	null	Uncharacterized protein	0.51
XP_023877654.1	unavailable	null	Uncharacterized protein	0.82
XP_023877657.1	unavailable	null	Senescence domain-containing protein	0.47
XP_023877662.1	unavailable	null	Uncharacterized protein	0.8
XP_023877668.1	unavailable	null	Uncharacterized protein	0.51
XP_023877670.1	unavailable	null	Uncharacterized protein	0.8
XP_023877675.1	unavailable	null	Uncharacterized protein	0.71
XP_023877676.1	unavailable	null	Uncharacterized protein	0.8
XP_023877681.1	unavailable	null	Uncharacterized protein	0.74
XP_023877682.1	unavailable	null	Uncharacterized protein	0.8
XP_023877686.1	unavailable	null	RWP-RK domain-containing protein	0.63
XP_023877692.1	unavailable	null	Uncharacterized protein	0.72
XP_023877693.1	unavailable	null	Uncharacterized protein	0.72
XP_023877694.1	unavailable	null	Uncharacterized protein	0.8
XP_023877695.1	unavailable	null	Uncharacterized protein	0.72
XP_023877699.1	unavailable	null	Uncharacterized protein	0.75
XP_023877702.1	unavailable	null		manual
XP_023877705.1	unavailable	null	Uncharacterized protein	0.63
XP_023877706.1	unavailable	null	SWIM-type domain-containing protein	0.82
XP_023877726.1	unavailable	null	Uncharacterized protein	0.71			B
XP_023877728.1	unavailable	null	Uncharacterized protein	0.81
XP_023877731.1	unavailable	null	Uncharacterized protein	0.84
XP_023877736.1	unavailable	null	Signal recognition particle subunit SRP68	0.82
XP_023877743.1	unavailable	null	J domain-containing protein	0.73
XP_023877745.1	unavailable	null	BED-type domain-containing protein	0.67
XP_023877747.1	unavailable	null	Uncharacterized protein	0.63
XP_023877748.1	unavailable	null	Uncharacterized protein	0.77
XP_023877755.1	unavailable	null	Uncharacterized protein	0.82
XP_023877756.1	unavailable	null	Uncharacterized protein	0.82
XP_023877764.1	unavailable	null	J domain-containing protein	0.72
XP_023877765.1	unavailable	null	J domain-containing protein	0.73
XP_023877770.1	unavailable	null	Uncharacterized protein	0.49
XP_023877775.1	unavailable	null	SWIM-type domain-containing protein	0.67
XP_023877776.1	unavailable	null	Uncharacterized protein	0.57
XP_023877777.1	unavailable	null	BED-type domain-containing protein	0.66			C
XP_023877779.1	unavailable	null	Reverse transcriptase domain-containing protein	0.61			rejected
XP_023877782.1	unavailable	null	Uncharacterized protein	0.31
XP_023877783.1	unavailable	null	Uncharacterized protein	0.74			rejected
XP_023877784.1	unavailable	null	Uncharacterized protein	0.74			rejected
XP_023877785.1	unavailable	null	Uncharacterized protein	0.74			rejected
XP_023877792.1	unavailable	null	Uncharacterized protein	0.78
XP_023877795.1	unavailable	null	BRO1 domain-containing protein	0.73
XP_023877796.1	unavailable	null	BRO1 domain-containing protein	0.73
XP_023877797.1	unavailable	null	Uncharacterized protein	0.79
XP_023877798.1	unavailable	null	Uncharacterized protein	0.79
XP_023877799.1	unavailable	null	Uncharacterized protein	0.79
XP_023877800.1	unavailable	null	Uncharacterized protein	0.79
XP_023877808.1	unavailable	null	Uncharacterized protein	0.83
XP_023877813.1	unavailable	null	Uncharacterized protein	0.59
XP_023877817.1	unavailable	null	SWIM-type domain-containing protein	0.7
XP_023877833.1	unavailable	null	SWIM-type domain-containing protein	0.66
XP_023877840.1	unavailable	null	Uncharacterized protein	0.7
XP_023877841.1	unavailable	null		manual
XP_023877853.1	unavailable	null	Uncharacterized protein	0.57
XP_023877854.1	unavailable	null	Uncharacterized protein	0.57
XP_023877858.1	unavailable	null	Uncharacterized protein	0.84
XP_023877869.1	unavailable	null	Uncharacterized protein	0.67
XP_023877885.1	unavailable	null	Uncharacterized protein	0.76
XP_023877886.1	unavailable	null	Uncharacterized protein	0.64			rejected
XP_023877887.1	unavailable	null	Uncharacterized protein	0.59			rejected
XP_023877895.1	unavailable	null	RRM domain-containing protein	0.66
XP_023877896.1	unavailable	null	Uncharacterized protein	0.67			rejected
XP_023877897.1	unavailable	null	Uncharacterized protein	0.59
XP_023877906.1	unavailable	null		manual
XP_023877910.1	unavailable	null	Uncharacterized protein	0.66
XP_023877914.1	unavailable	null	Thioredoxin-like_fold domain-containing protein	0.74
XP_023877927.1	unavailable	null	Uncharacterized protein	0.76
XP_023877929.1	unavailable	null		manual
XP_023877934.1	unavailable	null	Uncharacterized protein	0.67
XP_023877938.1	unavailable	null	Uncharacterized protein	0.56
XP_023877947.1	unavailable	null	Uncharacterized protein	0.31
XP_023877948.1	unavailable	null	Uncharacterized protein	0.44
XP_023877950.1	unavailable	null	SWIM-type domain-containing protein	0.64
XP_023877953.1	unavailable	null	SWIM-type domain-containing protein	0.53
XP_023877972.1	unavailable	null	Uncharacterized protein	0.83
XP_023877978.1	unavailable	null	Uncharacterized protein	0.74
XP_023877979.1	unavailable	null	Uncharacterized protein	0.73
XP_023877986.1	unavailable	null		manual
XP_023877987.1	unavailable	null	Uncharacterized protein	0.35
XP_023877989.1	unavailable	null	Uncharacterized protein	0.66
XP_023877994.1	unavailable	null	Uncharacterized protein	0.79
XP_023877995.1	unavailable	null	Uncharacterized protein	0.79
XP_023877996.1	unavailable	null	Uncharacterized protein	0.79
XP_023878023.1	unavailable	null	LEA_2 domain-containing protein	0.72
XP_023878033.1	unavailable	null	Uncharacterized protein	0.79
XP_023878035.1	unavailable	null	Uncharacterized protein	0.79
XP_023878036.1	unavailable	null	Uncharacterized protein	0.81
XP_023878037.1	unavailable	null	Uncharacterized protein	0.74
XP_023878039.1	unavailable	null		manual
XP_023878040.1	unavailable	null	Uncharacterized protein	0.83
XP_023878041.1	unavailable	null	Uncharacterized protein	0.81
XP_023878042.1	unavailable	null	Uncharacterized protein	0.8
XP_023878043.1	unavailable	null	Uncharacterized protein	0.82
XP_023878044.1	unavailable	null	Uncharacterized protein	0.75
XP_023878047.1	unavailable	null	Uncharacterized protein	0.84
XP_023878054.1	unavailable	null	Uncharacterized protein	0.69			rejected
XP_023878061.1	unavailable	null	Uncharacterized protein	0.76
XP_023878070.1	unavailable	null		manual
XP_023878071.1	unavailable	null	Uncharacterized protein	0.68
XP_023878093.1	unavailable	null		manual
XP_023878095.1	unavailable	null	Uncharacterized protein	0.65			C
XP_023878101.1	unavailable	null	Uncharacterized protein	0.76
XP_023878116.1	unavailable	null		manual
XP_023878118.1	unavailable	null	DUF4408 domain-containing protein	0.73			B
XP_023878119.1	unavailable	null		manual
XP_023878124.1	unavailable	null	Uncharacterized protein	0.62
XP_023878129.1	unavailable	null	Uncharacterized protein	0.79
XP_023878130.1	unavailable	null	Uncharacterized protein	0.79
XP_023878136.1	unavailable	null	Uncharacterized protein	0.82
XP_023878139.1	unavailable	null	SAM domain-containing protein	0.73			rejected
XP_023878151.1	unavailable	null	Uncharacterized protein	0.44
XP_023878159.1	unavailable	null	Uncharacterized protein	0.84
XP_023878165.1	unavailable	null	BSD domain-containing protein	0.75			rejected
XP_023878174.1	unavailable	null		manual
XP_023878175.1	unavailable	null		manual
XP_023878179.1	unavailable	null		manual
XP_023878180.1	unavailable	null	Uncharacterized protein	0.8
XP_023878182.1	unavailable	null	Uncharacterized protein	0.53
XP_023878190.1	unavailable	null	BRO1 domain-containing protein	0.73
XP_023878191.1	unavailable	null	Methyltransf_11 domain-containing protein	0.64
XP_023878202.1	unavailable	null	Uncharacterized protein	0.8
XP_023878204.1	unavailable	null	Uncharacterized protein	0.83
XP_023878208.1	unavailable	null	Uncharacterized protein	0.66			rejected
XP_023878212.1	unavailable	null	Cellulase domain-containing protein	0.29
XP_023878216.1	unavailable	null	Uncharacterized protein	0.5
XP_023878222.1	unavailable	null	Uncharacterized protein	0.53
XP_023878224.1	unavailable	null		manual
XP_023878225.1	unavailable	null	Uncharacterized protein	0.36
XP_023878226.1	unavailable	null	Uncharacterized protein	0.53
XP_023878237.1	unavailable	null	Uncharacterized protein	0.53
XP_023878239.1	unavailable	null	Uncharacterized protein	0.51			rejected
XP_023878248.1	unavailable	null		manual
XP_023878249.1	unavailable	null	Abhydrolase_3 domain-containing protein	0.52
XP_023878253.1	unavailable	null	Uncharacterized protein	0.25			rejected
XP_023878254.1	unavailable	null	Uncharacterized protein	0.68
XP_023878266.1	unavailable	null	Uncharacterized protein	0.67
XP_023878274.1	unavailable	null	Uncharacterized protein	0.59			rejected
XP_023878276.1	unavailable	null	SWIM-type domain-containing protein	0.7			C
XP_023878277.1	unavailable	null	Uncharacterized protein	0.71			rejected
XP_023878278.1	unavailable	null	Uncharacterized protein	0.76
XP_023878279.1	unavailable	null	Uncharacterized protein	0.76
XP_023878280.1	unavailable	null	Uncharacterized protein	0.7
XP_023878282.1	unavailable	null	Uncharacterized protein	0.71
XP_023878292.1	unavailable	null		manual
XP_023878296.1	unavailable	null	Uncharacterized protein	0.74
XP_023878315.1	unavailable	null		manual
XP_023878322.1	unavailable	null		manual
XP_023878324.1	unavailable	null	4HBT domain-containing protein	0.4
XP_023878325.1	unavailable	null	Uncharacterized protein	0.44
XP_023878328.1	unavailable	null	Uncharacterized protein	0.41
XP_023878335.1	unavailable	null	Uncharacterized protein	0.28
XP_023878336.1	unavailable	null		manual
XP_023878337.1	unavailable	null	Protein kinase domain-containing protein	0.28
XP_023878341.1	unavailable	null		manual
XP_023878348.1	unavailable	null		manual
XP_023878357.1	unavailable	null	Ubiquitin-like domain-containing protein	0.34
XP_023878362.1	unavailable	null	WAPL domain-containing protein	0.49
XP_023878365.1	unavailable	null	T5orf172 domain-containing protein	0.31
XP_023878367.1	unavailable	null	USP domain-containing protein	0.31
XP_023878370.1	unavailable	null	NmrA domain-containing protein	0.43
XP_023878380.1	unavailable	null	Glutaredoxin-like protein	0.92
XP_023878381.1	unavailable	null	Uncharacterized protein	0.71
XP_023878386.1	unavailable	null		manual
XP_023878390.1	unavailable	null	Uncharacterized protein	0.53
XP_023878397.1	unavailable	null		manual
XP_023878411.1	unavailable	null		manual
XP_023878412.1	unavailable	null	Myb_DNA-bind_3 domain-containing protein	0.74
XP_023878418.1	unavailable	null	Uncharacterized protein	0.51
XP_023878419.1	unavailable	null	Protein kinase domain-containing protein	0.63			rejected
XP_023878424.1	unavailable	null	Uncharacterized protein	0.81
XP_023878425.1	unavailable	null	Uncharacterized protein	0.81
XP_023878427.1	unavailable	null	Uncharacterized protein	0.81
XP_023878428.1	unavailable	null		manual
XP_023878431.1	unavailable	null	Uncharacterized protein	0.66			rejected
XP_023878441.1	unavailable	null	Uncharacterized protein	0.75
XP_023878444.1	unavailable	null	Uncharacterized protein	0.62
XP_023878446.1	unavailable	null	Uncharacterized protein	0.62
XP_023878461.1	unavailable	null	Uncharacterized protein	0.67
XP_023878468.1	unavailable	null	Uncharacterized protein	0.86
XP_023878469.1	unavailable	null	Uncharacterized protein	0.78
XP_023878471.1	unavailable	null	PMEI domain-containing protein	0.78
XP_023878473.1	unavailable	null	NAM-associated domain-containing protein	0.83
XP_023878478.1	unavailable	null	Uncharacterized protein	0.59
XP_023878479.1	unavailable	null	Uncharacterized protein	0.54			rejected
XP_023878480.1	unavailable	null		manual
XP_023878481.1	unavailable	null	LEA_2 domain-containing protein	0.72
XP_023878484.1	unavailable	null		manual
XP_023878497.1	unavailable	null	Uncharacterized protein	0.67
XP_023878499.1	unavailable	null	Uncharacterized protein	0.75
XP_023878503.1	unavailable	null	GCK domain-containing protein	0.76
XP_023878504.1	unavailable	null	Reverse transcriptase domain-containing protein	0.57			rejected
XP_023878505.1	unavailable	null	Uncharacterized protein	0.76
XP_023878506.1	unavailable	null	Uncharacterized protein	0.76
XP_023878507.1	unavailable	null	Uncharacterized protein	0.76
XP_023878508.1	unavailable	null	Uncharacterized protein	0.76
XP_023878514.1	unavailable	null		manual
XP_023878528.1	unavailable	null		manual
XP_023878530.1	unavailable	null		manual
XP_023878531.1	unavailable	null	Uncharacterized protein	0.3
XP_023878540.1	unavailable	null	DDE Tnp4 domain-containing protein	0.59
XP_023878542.1	unavailable	null	Uncharacterized protein	0.82
XP_023878543.1	unavailable	null	Uncharacterized protein	0.6			rejected
XP_023878544.1	unavailable	null	Uncharacterized protein	0.72
XP_023878546.1	unavailable	null		manual
XP_023878547.1	unavailable	null	Uncharacterized protein	0.67
XP_023878549.1	unavailable	null	Uncharacterized protein	0.57
XP_023878559.1	unavailable	null	Uncharacterized protein	0.66
XP_023878561.1	unavailable	null	SWIM-type domain-containing protein	0.75
XP_023878562.1	unavailable	null	BED-type domain-containing protein	0.61			rejected
XP_023878563.1	unavailable	null	BED-type domain-containing protein	0.55
XP_023878565.1	unavailable	null	Uncharacterized protein	0.63
XP_023878566.1	unavailable	null	Uncharacterized protein	0.67
XP_023878567.1	unavailable	null		manual
XP_023878569.1	unavailable	null	Uncharacterized protein	0.77
XP_023878570.1	unavailable	null	Uncharacterized protein	0.6
XP_023878571.1	unavailable	null	Usp domain-containing protein	0.77
XP_023878575.1	unavailable	null		manual
XP_023878584.1	unavailable	null	Uncharacterized protein	0.68
XP_023878591.1	unavailable	null	Dimer_Tnp_hAT domain-containing protein	0.58
XP_023878594.1	unavailable	null	Uncharacterized protein	0.8
XP_023878602.1	unavailable	null	Uncharacterized protein	0.8
XP_023878613.1	unavailable	null	Uncharacterized protein	0.82
XP_023878614.1	unavailable	null	AAI domain-containing protein	0.74
XP_023878617.1	unavailable	null		manual
XP_023878626.1	unavailable	null	AB hydrolase-1 domain-containing protein	0.66			B
XP_023878634.1	unavailable	null	Uncharacterized protein	0.6
XP_023878635.1	unavailable	null	Uncharacterized protein	0.6
XP_023878642.1	unavailable	null	Uncharacterized protein	0.78
XP_023878644.1	unavailable	null	Uncharacterized protein	0.65
XP_023878646.1	unavailable	null	Uncharacterized protein	0.74
XP_023878650.1	unavailable	null	Uncharacterized protein	0.77
XP_023878651.1	unavailable	null	Uncharacterized protein	0.77
XP_023878672.1	unavailable	null	NmrA domain-containing protein	0.29
XP_023878689.1	unavailable	null	Uncharacterized protein	0.53
XP_023878696.1	unavailable	null	Uncharacterized protein	0.49
XP_023878697.1	unavailable	null	Uncharacterized protein	0.5
XP_023878698.1	unavailable	null	Uncharacterized protein	0.34
XP_023878702.1	unavailable	null	Sulf_transp domain-containing protein	0.44
XP_023878706.1	unavailable	null	Uncharacterized protein	0.68
XP_023878707.1	unavailable	null	Uncharacterized protein	0.53
XP_023878708.1	unavailable	null	Uncharacterized protein	0.44
XP_023878711.1	unavailable	null	Glyco_hydro_114 domain-containing protein	0.35
XP_023878712.1	unavailable	null	APH domain-containing protein	0.42
XP_023878715.1	unavailable	null	APH domain-containing protein	0.31
XP_023878723.1	unavailable	null	SGL domain-containing protein	0.26
XP_023878725.1	unavailable	null	Zn(2)-C6 fungal-type domain-containing protein	0.33
XP_023878728.1	unavailable	null		manual
XP_023878733.1	unavailable	null	Zn(2)-C6 fungal-type domain-containing protein	0.53
XP_023878734.1	unavailable	null	Protein kinase domain-containing protein	0.44
XP_023878736.1	unavailable	null	Abhydrolase_3 domain-containing protein	0.32			rejected
XP_023878738.1	unavailable	null	AIG1-type G domain-containing protein	0.35
XP_023878739.1	unavailable	null	AB hydrolase-1 domain-containing protein	0.61
XP_023878740.1	unavailable	null	Uncharacterized protein	0.37
XP_023878741.1	unavailable	null	AB hydrolase-1 domain-containing protein	0.23
XP_023878748.1	unavailable	null	GGACT domain-containing protein	0.44
XP_023878749.1	unavailable	null		manual
XP_023878751.1	unavailable	null	Clavaminate synthase-like protein	0.28
XP_023878753.1	unavailable	null	PLP-dependent transferase	0.22			rejected
XP_023878756.1	unavailable	null	Zn(2)-C6 fungal-type domain-containing protein	0.41
XP_023878757.1	unavailable	null		manual
XP_023878758.1	unavailable	null	Zn(2)-C6 fungal-type domain-containing protein	0.39
XP_023878761.1	unavailable	null	DUF971 domain-containing protein	0.74
XP_023878768.1	unavailable	null	DUF971 domain-containing protein	0.73
XP_023878770.1	unavailable	null	APH domain-containing protein	0.42			rejected
XP_023878774.1	unavailable	null	Uncharacterized protein	0.52
XP_023878775.1	unavailable	null	Uncharacterized protein	0.5
XP_023878781.1	unavailable	null	Uncharacterized protein	0.35
XP_023878782.1	unavailable	null	NB-ARC domain-containing protein	0.22
XP_023878790.1	unavailable	null	RED_N domain-containing protein	0.48
XP_023878791.1	unavailable	null	Zn(2)-C6 fungal-type domain-containing protein	0.42
XP_023878799.1	unavailable	null	Uncharacterized protein	0.52
XP_023878800.1	unavailable	null	WW domain-containing protein	0.36
XP_023878830.1	unavailable	null	Uncharacterized protein	0.37
XP_023878846.1	unavailable	null	Uncharacterized protein	0.87
XP_023878852.1	unavailable	null	Septin-type G domain-containing protein	0.49
XP_023878854.1	unavailable	null	Protein kinase domain-containing protein	0.27			rejected
XP_023878856.1	unavailable	null	Endo/exonuclease/phosphatase domain-containing protein	0.4
XP_023878860.1	unavailable	null	SET domain-containing protein	0.48
XP_023878862.1	unavailable	null	Uncharacterized protein	0.24
XP_023878868.1	unavailable	null	Uncharacterized protein	0.57
XP_023878873.1	unavailable	null	Uncharacterized protein	0.46
XP_023878884.1	unavailable	null	Uncharacterized protein	0.51
XP_023878886.1	unavailable	null	Uncharacterized protein	0.49
XP_023878887.1	unavailable	null	Uncharacterized protein	0.33
XP_023878888.1	unavailable	null	Uncharacterized protein	0.39
XP_023878889.1	unavailable	null	Uncharacterized protein	0.61
XP_023878890.1	unavailable	null	Uncharacterized protein	0.51
XP_023878893.1	unavailable	null	Uncharacterized protein	0.36
XP_023878895.1	unavailable	null	Uncharacterized protein	0.51
XP_023878901.1	unavailable	null	Uncharacterized protein	0.52
XP_023878902.1	unavailable	null		manual
XP_023878904.1	unavailable	null	Sm domain-containing protein	0.47
XP_023878906.1	unavailable	null	Uncharacterized protein	0.49
XP_023878907.1	unavailable	null	Uncharacterized protein	0.5
XP_023878911.1	unavailable	null	Uncharacterized protein	0.46
XP_023878931.1	unavailable	null	Uncharacterized protein	0.71			rejected
XP_023878932.1	unavailable	null	Thioredoxin-like protein	0.47
XP_023878937.1	unavailable	null	BHLH domain-containing protein	0.53
XP_023878939.1	unavailable	null	RRN9 domain-containing protein	0.51
XP_023878946.1	unavailable	null	Uncharacterized protein	0.46
XP_023878950.1	unavailable	null	Uncharacterized protein	0.3
XP_023878952.1	unavailable	null	Aa_trans domain-containing protein	0.35
XP_023878953.1	unavailable	null	F-box domain-containing protein	0.69
XP_023878959.1	unavailable	null	FAD-binding FR-type domain-containing protein	0.38
XP_023878962.1	unavailable	null	Uncharacterized protein	0.35			rejected
XP_023878963.1	unavailable	null	Myb-like domain-containing protein	0.5
XP_023878978.1	unavailable	null		manual
XP_023878980.1	unavailable	null	Uncharacterized protein	0.44
XP_023878985.1	unavailable	null	Uncharacterized protein	0.44
XP_023879004.1	unavailable	null	Uncharacterized protein	0.8
XP_023879005.1	unavailable	null		manual
XP_023879006.1	unavailable	null		manual
XP_023879007.1	unavailable	null	Protein kinase domain-containing protein	0.68			rejected
XP_023879015.1	unavailable	null	Uncharacterized protein	0.78
XP_023879018.1	unavailable	null	G-patch domain-containing protein	0.71
XP_023879019.1	unavailable	null	G-patch domain-containing protein	0.72
XP_023879020.1	unavailable	null	G-patch domain-containing protein	0.71
XP_023879021.1	unavailable	null	G-patch domain-containing protein	0.72
XP_023879032.1	unavailable	null	Uncharacterized protein	0.8
XP_023879046.1	unavailable	null	Uncharacterized protein	0.56
XP_023879051.1	unavailable	null	Uncharacterized protein	0.6
XP_023879052.1	unavailable	null	Uncharacterized protein	0.63			rejected
XP_023879053.1	unavailable	null		manual
XP_023879054.1	unavailable	null	Uncharacterized protein	0.75
XP_023879055.1	unavailable	null	Phytocyanin domain-containing protein	0.76
XP_023879056.1	unavailable	null	Uncharacterized protein	0.51
XP_023879058.1	unavailable	null	SWIM-type domain-containing protein	0.61			C
XP_023879059.1	unavailable	null	Uncharacterized protein	0.74			rejected
XP_023879114.1	unavailable	null	AAI domain-containing protein	0.71
XP_023879115.1	unavailable	null	AAI domain-containing protein	0.7
XP_023879116.1	unavailable	null	AAI domain-containing protein	0.71
XP_023879117.1	unavailable	null	AAI domain-containing protein	0.7
XP_023879123.1	unavailable	null	BED-type domain-containing protein	0.62
XP_023879125.1	unavailable	null	Uncharacterized protein	0.78
XP_023879133.1	unavailable	null	Uncharacterized protein	0.68
XP_023879152.1	unavailable	null	Uncharacterized protein	0.85
XP_023879163.1	unavailable	null	DUF659 domain-containing protein	0.6
XP_023879164.1	unavailable	null	4HBT domain-containing protein	0.7			rejected
XP_023879177.1	unavailable	null	Uncharacterized protein	0.82
XP_023879180.1	unavailable	null	4HBT domain-containing protein	0.71			rejected
XP_023879181.1	unavailable	null	Uncharacterized protein	0.67
XP_023879185.1	unavailable	null	Uncharacterized protein	0.71
XP_023879186.1	unavailable	null	Uncharacterized protein	0.78
XP_023879200.1	unavailable	null	Uncharacterized protein	0.8
XP_023879212.1	unavailable	null	N-acetyltransferase domain-containing protein	0.77			B
XP_023879221.1	unavailable	null	Uncharacterized protein	0.71
XP_023879223.1	unavailable	null	Uncharacterized protein	0.62
XP_023879224.1	unavailable	null	Uncharacterized protein	0.81
XP_023879227.1	unavailable	null	Uncharacterized protein	0.6
XP_023879237.1	unavailable	null	Cellulase domain-containing protein	0.74			rejected
XP_023879240.1	unavailable	null	Uncharacterized protein	0.52
XP_023879242.1	unavailable	null	AB hydrolase-1 domain-containing protein	0.58			rejected
XP_023879259.1	unavailable	null	Uncharacterized protein	0.77
XP_023879261.1	unavailable	null	Uncharacterized protein	0.72
XP_023879263.1	unavailable	null		manual
XP_023879264.1	unavailable	null		manual
XP_023879268.1	unavailable	null	Uncharacterized protein	0.77			B
XP_023879273.1	unavailable	null	Uncharacterized protein	0.59
XP_023879274.1	unavailable	null	Reverse transcriptase domain-containing protein	0.54			rejected
XP_023879275.1	unavailable	null	Uncharacterized protein	0.75
XP_023879289.1	unavailable	null	Uncharacterized protein	0.68			B
XP_023879290.1	unavailable	null	Uncharacterized protein	0.7
XP_023879291.1	unavailable	null	Uncharacterized protein	0.65			rejected
XP_023879298.1	unavailable	null	Uncharacterized protein	0.67
XP_023879301.1	unavailable	null	Uncharacterized protein	0.67
XP_023879302.1	unavailable	null	Uncharacterized protein	0.58
XP_023879304.1	unavailable	null	Uncharacterized protein	0.59			rejected
XP_023879317.1	unavailable	null	Uncharacterized protein	0.83
XP_023879318.1	unavailable	null	Uncharacterized protein	0.85
XP_023879327.1	unavailable	null	Uncharacterized protein	0.76
XP_023879328.1	unavailable	null	Uncharacterized protein	0.6
XP_023879330.1	unavailable	null	Reverse transcriptase domain-containing protein	0.56			rejected
XP_023879331.1	unavailable	null	Uncharacterized protein	0.67
XP_023879356.1	unavailable	null	SWIM-type domain-containing protein	0.64			C
XP_023879357.1	unavailable	null	TTF-type domain-containing protein	0.5			B
XP_023879358.1	unavailable	null	Uncharacterized protein	0.62
XP_023879360.1	unavailable	null	Uncharacterized protein	0.67
XP_023879365.1	unavailable	null	Uncharacterized protein	0.62
XP_023879366.1	unavailable	null	Uncharacterized protein	0.62
XP_023879380.1	unavailable	null	RING-type domain-containing protein	0.76
XP_023879391.1	unavailable	null	Uncharacterized protein	0.63
XP_023879394.1	unavailable	null	SWIM-type domain-containing protein	0.64			rejected
XP_023879400.1	unavailable	null	Uncharacterized protein	0.82
XP_023879402.1	unavailable	null		manual
XP_023879404.1	unavailable	null	Uncharacterized protein	0.65
XP_023879405.1	unavailable	null	Uncharacterized protein	0.81
XP_023879408.1	unavailable	null	Uncharacterized protein	0.75
XP_023879415.1	unavailable	null	Uncharacterized protein	0.83
XP_023879424.1	unavailable	null	Uncharacterized protein	0.72
XP_023879425.1	unavailable	null	Uncharacterized protein	0.74
XP_023879426.1	unavailable	null	SLT domain-containing protein	0.68
XP_023879427.1	unavailable	null	SLT domain-containing protein	0.67
XP_023879434.1	unavailable	null	Uncharacterized protein	0.76
XP_023879438.1	unavailable	null		manual
XP_023879441.1	unavailable	null	Uncharacterized protein	0.83
XP_023879442.1	unavailable	null	Uncharacterized protein	0.83
XP_023879443.1	unavailable	null	Uncharacterized protein	0.83
XP_023879444.1	unavailable	null	Uncharacterized protein	0.83
XP_023879445.1	unavailable	null		manual
XP_023879450.1	unavailable	null	Uncharacterized protein	0.66
XP_023879454.1	unavailable	null	C2 domain-containing protein	0.74
XP_023879455.1	unavailable	null	C2 domain-containing protein	0.74
XP_023879456.1	unavailable	null	C2 domain-containing protein	0.74
XP_023879457.1	unavailable	null	C2 domain-containing protein	0.74
XP_023879469.1	unavailable	null	Uncharacterized protein	0.77
XP_023879471.1	unavailable	null	Uncharacterized protein	0.72
XP_023879479.1	unavailable	null		manual
XP_023879482.1	unavailable	null	Uncharacterized protein	0.77
XP_023879489.1	unavailable	null	N-acetyltransferase domain-containing protein	0.74
XP_023879490.1	unavailable	null	N-acetyltransferase domain-containing protein	0.74
XP_023879491.1	unavailable	null		manual
XP_023879493.1	unavailable	null	Uncharacterized protein	0.77
[truncated: 10,416 more rows]

## Sheet: Table D
										SWISS-PROT				TrEMBL				Total (Swiss-Prot + TreMBL)						EC class	Swiss-Prot	TrEMBL
									Quercus suber	A	0		Quercus	A	0			0						1	3392	0
									Quercus	B	209		Arabidopsis thaliana	B	216			209						2	7123	8
			Enzymatic	Non-Enzymatic	Total				Arabidopsis thaliana	C	16703		Oryza sativa subsp. japonica	C	108			16919						3	5122	40
		SWISS-PROT	20255	26944	47199				Vitis vinifera	D	21		Zea mays	D	13			21						4	654	0
		TrEMBL	1416	10409	12415				Nicotiana tabacum	E	6		Any other organism	Rejected	1079			6						5	512	0
		Total	21671	37353	59614				Solanum tuberosum	F	20							20						6	551	0
									Oryza sativa subsp. japonica	G	63							171						7	248	0
				Without Similarities	590				Zea mays	H	18							31
									Other organism	I	3214							3214						Incomplete	5437	2
