# Supplementary material for: The first multi-tissue genome-scale metabolic model of a woody plant highlights suberin biosynthesis pathways in Quercus suber
Source: PLoS Comput Biol. 2023 Sep 20;19(9):e1011499. doi: 10.1371/journal.pcbi.1011499 (PMC10545120; doi:10.1371/journal.pcbi.1011499)
Supplement: S2 File — (XLSX) [file pcbi.1011499.s002.xlsx]

## Sheet: Summary
	Table A	Reactions in the Cork Oak general Model: equation, reversibility, and source.
	Table B	Reactions in the iEC7871, and A. thaliana and Z. mays models developed by Seaver et al, Saha et al and Chung et al. with MetaNetX and KEGG IDs
	Table C	Metabolites in the iEC7871, and A. thaliana and Z. mays models developed by Seaver et al, Saha et al and Chung et al. with MetaNetX and KEGG IDs
	Table D	Comparison of the reactions included in iEC7871 and the evidence-based models developed by Seaver et al.
	Table E	Comparison of the metabolites included in iEC7871 and the evidence-based models developed by Seaver et al.
	Table F	Comparison of the reactions included in iEC7871 and the evidence-based models developed by Saha et al and Chung et al
	Table G	Comparison of the metabolites included in iEC7871 and the evidence-based models developed by Saha et al and Chung et al
	Table H	Gene annotation source of unique reactions (comparing with Seaver et al models) found in the Cork Oak model
	Table I	Gene annotation source of unique reactions (comparing with Saha et al and Chung et al models) found in the Cork Oak model
	Table J	Number of unique reactions (comparing with Saha et al and Chung et al models) by pathway in each tissue-specific model
	Table K	Number of reactions by pathway in each tissue-specific model
	Table L	ID mapping of the enzymes and reactions in Figure 4
	Table M	Gene IDs for Cytochromes P450
	Table N	Source of all reactions in the model
	Table O	Protein compartment annotation with WoLFPSORT and LocTree3
	References
	Seaver SMD, Bradbury LMT, Frelin O, Zarecki R, Ruppin E, Hanson AD, Henry CS. 2015. Improved evidence-based genome-scale metabolic models for maize leaf, embryo, and endosperm. Frontiers in Plant Science 6
	Saha R, Suthers PF, Maranas CD. 2011. Zea mays iRS1563: A Comprehensive Genome-Scale Metabolic Reconstruction of Maize Metabolism (MR Andersen, Ed.). PLoS ONE 6: e21784.
	Chung BK-S, Lakshmanan M, Klement M, Mohanty B, Lee D-Y. 2013. Genome-scale in silico modeling and analysis for designing synthetic terpenoid-producing microbial cell factories. Chemical Engineering Science 103: 100–108

## Sheet: Table A
identifier	equation	localisation	reversible	Source
5DOAP	5-Deoxyadenosine + Orthophosphate => 5-Deoxyribose 1-phosphate + Adenine	cytoplasmic	false	BiGG
5DORI	5-Deoxyribose 1-phosphate <=> 5-Deoxy-D-ribulose 1-phosphate	cytoplasmic	true	BiGG
5DORK	5-Deoxy-D-ribose + ATP => 5-Deoxy-alpha-ribose 1-phosphate + ADP	cytoplasmic	false	BiGG
AcylCoA_FA	ATP + CoA + Fatty Acid => Diphosphate + AMP + Acyl-CoA	cytoplasmic	false	MANUAL
AcylCoA_FA_e_r_	ATP + CoA + Fatty Acid => Diphosphate + AMP + Acyl-CoA	endoplasmic_reticulum	false	MANUAL
AcylCoA_FA_plst	ATP + CoA + Fatty Acid => Diphosphate + AMP + Acyl-CoA	plastid	false	MANUAL
AMOBR	S-Adenosyl-4-methylthio-2-oxobutanoate + NADH => 2-Oxobutanoate + NAD+ + 5-Methylthioadenosine	cytoplasmic	false	BiGG
ATP Synthase	ADP (mitochondria) + Orthophosphate (mitochondria) + 3H+ (pmf) <=> ATP (mitochondria) + H2O (mitochondria) + 3H+ (mitochondria)	mitochondria	true	MANUAL
ATPase	3 Orthophosphate (plst) + 3 ADP (plst) + 11H+ (lumen) <=> 3 H2O (plst) + 11H+ (plst) + 3 ATP (plst)	plastid	true	MANUAL
Cytochrome b6f	2H+ (plst) + Plastoquinol-9 (plst) + 2 Oxidized Plastocyanin (plst) => Plastoquinone-9 (plst) + 4H+ (lumen) + 2 Reduced Plastocyanin (plst)	plastid	false	MANUAL
Cytochrome C Oxidase	8H+ (mitochondria) + 4 Ferrocytochrome c (mitochondria) + Oxygen (mitochondria) => 2 H2O (mitochondria) + 4 Ferricytochrome c (mitochondria) + 4H+ (pmf)	mitochondria	false	MANUAL
Cytochrome C Reductase	2H+ (mitochondria) + Ubiquinol (mitochondria) + 2 Ferricytochrome C (mitochondria) => Ubiquinone (mitochondria) + 4H+ (pmf) + 2 Ferrocytochrome C (mitochondria)	mitochondria	false	MANUAL
DDDP	Dehydrodolichol diphosphate + H2O => Polyprenol + Diphosphate	cytoplasmic	false	BiGG
e-Biomass_Ibark	e-Biomass Inner Bark	cytoplasmic	false	BIOMASS
e-Biomass_Leaf	e-Biomass Leaf	cytoplasmic	false	BIOMASS
e-Biomass_Phellogen	e-Biomass Phellogen	cytoplasmic	false	BIOMASS
e-Carbohydrate_Ibark	Carbohydrate Inner Bark	cytoplasmic	false	BIOMASS
e-Carbohydrate_Leaf	Carbohydrate Leaf	cytoplasmic	false	BIOMASS
e-Carbohydrate_Phellogen	Carbohydrate Phellogen	cytoplasmic	false	BIOMASS
e-CofactoIbark	Cofactors Inner Bark	cytoplasmic	false	BIOMASS
e-CofactoLeaf	Cofactors Leaf	cytoplasmic	false	BIOMASS
e-CofactoPhellogen	Cofactors Phellogen	cytoplasmic	false	BIOMASS
e-DNA	DNA	cytoplasmic	false	BIOMASS
e-FattyAcid	Fatty Acid	plastid	false	BIOMASS
e-Lignin_Ibark	Lignin Inner Bark	cytoplasmic	false	BIOMASS
e-Lignin_Leaf	Lignin Leaf	cytoplasmic	false	BIOMASS
e-Lignin_Phellogen	Lignin Phellogen	cytoplasmic	false	BIOMASS
e-Lipid	Lipid	cytoplasmic	false	BIOMASS
e-Protein	Protein	cytoplasmic	false	BIOMASS
e-RNA	RNA	cytoplasmic	false	BIOMASS
e-Suberin_Phellogen	e-Suberin reaction Phellogen	cytoplasmic	false	BIOMASS
e-Waxes_Phellogen	Waxes Phellogen	cytoplasmic	false	BIOMASS
EX_Biomass	Drain to e-Biomass	cytoplasmic	false	DRAINS
EX_C00001_H2O_H2O	Drain to C00001_H2O_H2O	drains	true	DRAINS
EX_C00002_ATP_C10H16N5O13P3	Drain to C00002_ATP_C10H16N5O13P3	drains	false	DRAINS
EX_C00003_NAD+_C21H28N7O14P2	Drain to C00003_NAD+_C21H28N7O14P2	drains	false	DRAINS
EX_C00004_NADH_C21H29N7O14P2	Drain to C00004_NADH_C21H29N7O14P2	drains	false	DRAINS
EX_C00005_NADPH_C21H30N7O17P3	Drain to C00005_NADPH_C21H30N7O17P3	drains	false	DRAINS
EX_C00006_NADP+_C21H29N7O17P3	Drain to C00006_NADP+_C21H29N7O17P3	drains	false	DRAINS
EX_C00007_Oxygen_O2	Drain to C00007_Oxygen_O2	drains	true	DRAINS
EX_C00009_Orthophosphate_H3PO4	Drain to C00009_Orthophosphate_H3PO4	drains	true	DRAINS
EX_C00010_CoA_C21H36N7O16P3S	Drain to C00010_CoA_C21H36N7O16P3S	drains	false	DRAINS
EX_C00011_CO2_CO2	Drain to C00011_CO2_CO2	drains	true	DRAINS
EX_C00013_Diphosphate_H4P2O7	Drain to C00013_Diphosphate_H4P2O7	drains	false	DRAINS
EX_C00014_Ammonia_NH3	Drain to C00014_Ammonia_NH3	drains	false	DRAINS
EX_C00015_UDP_C9H14N2O12P2	Drain to C00015_UDP_C9H14N2O12P2	drains	false	DRAINS
EX_C00018_Pyridoxal phosphate_C8H10NO6P	Drain to C00018_Pyridoxal phosphate_C8H10NO6P	drains	false	DRAINS
EX_C00019_S-Adenosyl-L-methionine_C15H22N6O5S	Drain to C00019_S-Adenosyl-L-methionine_C15H22N6O5S	drains	false	DRAINS
EX_C00020_AMP_C10H14N5O7P	Drain to C00020_AMP_C10H14N5O7P	drains	false	DRAINS
EX_C00022_Pyruvate_C3H4O3	Drain to C00022_Pyruvate_C3H4O3	drains	false	DRAINS
EX_C00025_L-Glutamate_C5H9NO4	Drain to C00025_L-Glutamate_C5H9NO4	drains	false	DRAINS
EX_C00027_Hydrogen peroxide_H2O2	Drain to C00027_Hydrogen peroxide_H2O2	drains	false	DRAINS
EX_C00029_UDP-glucose_C15H24N2O17P2	Drain to C00029_UDP-glucose_C15H24N2O17P2	drains	false	DRAINS
EX_C00033_Acetate_C2H4O2	Drain to C00033_Acetate_C2H4O2	drains	false	DRAINS
EX_C00037_Glycine_C2H5NO2	Drain to C00037_Glycine_C2H5NO2	drains	false	DRAINS
EX_C00040_Acyl-CoA_C3846H6486O1700N700P300S100	Drain to C00040_Acyl-CoA_C3846H6486O1700N700P300S100	drains	false	DRAINS
EX_C00041_L-Alanine_C3H7NO2	Drain to C00041_L-Alanine_C3H7NO2	drains	false	DRAINS
EX_C00043_UDP-N-acetyl-alpha-D-glucosamine_C17H27N3O17P2	Drain to C00043_UDP-N-acetyl-alpha-D-glucosamine_C17H27N3O17P2	drains	false	DRAINS
EX_C00044_GTP_C10H16N5O14P3	Drain to C00044_GTP_C10H16N5O14P3	drains	false	DRAINS
EX_C00047_L-Lysine_C6H14N2O2	Drain to C00047_L-Lysine_C6H14N2O2	drains	false	DRAINS
EX_C00049_L-Aspartate_C4H7NO4	Drain to C00049_L-Aspartate_C4H7NO4	drains	false	DRAINS
EX_C00051_Glutathione_C10H17N3O6S	Drain to C00051_Glutathione_C10H17N3O6S	drains	false	DRAINS
EX_C00052_UDP-alpha-D-galactose_C15H24N2O17P2	Drain to C00052_UDP-alpha-D-galactose_C15H24N2O17P2	drains	false	DRAINS
EX_C00055_CMP_C9H14N3O8P	Drain to C00055_CMP_C9H14N3O8P	drains	false	DRAINS
EX_C00059_Sulfate_H2SO4	Drain to C00059_Sulfate_H2SO4	drains	true	DRAINS
EX_C00061_FMN_C17H21N4O9P	Drain to C00061_FMN_C17H21N4O9P	drains	false	DRAINS
EX_C00062_L-Arginine_C6H14N4O2	Drain to C00062_L-Arginine_C6H14N4O2	drains	false	DRAINS
EX_C00063_CTP_C9H16N3O14P3	Drain to C00063_CTP_C9H16N3O14P3	drains	false	DRAINS
EX_C00064_L-Glutamine_C5H10N2O3	Drain to C00064_L-Glutamine_C5H10N2O3	drains	false	DRAINS
EX_C00065_L-Serine_C3H7NO3	Drain to C00065_L-Serine_C3H7NO3	drains	false	DRAINS
EX_C00067_Formaldehyde_CH2O	Drain to C00067_Formaldehyde_CH2O	drains	false	DRAINS
EX_C00068_Thiamin diphosphate_C12H19N4O7P2S	Drain to C00068_Thiamin diphosphate_C12H19N4O7P2S	drains	false	DRAINS
EX_C00073_L-Methionine_C5H11NO2S	Drain to C00073_L-Methionine_C5H11NO2S	drains	false	DRAINS
EX_C00074_Phosphoenolpyruvate_C3H5O6P	Drain to C00074_Phosphoenolpyruvate_C3H5O6P	drains	false	DRAINS
EX_C00077_L-Ornithine_C5H12N2O2	Drain to C00077_L-Ornithine_C5H12N2O2	drains	false	DRAINS
EX_C00078_L-Tryptophan_C11H12N2O2	Drain to C00078_L-Tryptophan_C11H12N2O2	drains	false	DRAINS
EX_C00079_L-Phenylalanine_C9H11NO2	Drain to C00079_L-Phenylalanine_C9H11NO2	drains	false	DRAINS
EX_C00080_H+_H	Drain to C00080_H+_H	drains	true	DRAINS
EX_C00082_L-Tyrosine_C9H11NO3	Drain to C00082_L-Tyrosine_C9H11NO3	drains	false	DRAINS
EX_C00083_Malonyl-CoA_C24H38N7O19P3S	Drain to C00083_Malonyl-CoA_C24H38N7O19P3S	drains	false	DRAINS
EX_C00086_Urea_CH4N2O	Drain to C00086_Urea_CH4N2O	drains	false	DRAINS
EX_C00088_Nitrite_HNO2	Drain to C00088_Nitrite_HNO2	drains	false	DRAINS
EX_C00089_Sucrose_C12H22O11	Drain to C00089_Sucrose_C12H22O11	drains	false	DRAINS
EX_C00090_Catechol_C6H6O2	Drain to C00090_Catechol_C6H6O2	drains	false	DRAINS
EX_C00093_sn-Glycerol 3-phosphate_C3H9O6P	Drain to C00093_sn-Glycerol 3-phosphate_C3H9O6P	drains	false	DRAINS
EX_C00097_L-Cysteine_C3H7NO2S	Drain to C00097_L-Cysteine_C3H7NO2S	drains	false	DRAINS
EX_C00099_beta-Alanine_C3H7NO2	Drain to C00099_beta-Alanine_C3H7NO2	drains	false	DRAINS
EX_C00106_Uracil_C4H4N2O2	Drain to C00106_Uracil_C4H4N2O2	drains	false	DRAINS
EX_C00111_Glycerone phosphate_C3H7O6P	Drain to C00111_Glycerone phosphate_C3H7O6P	drains	false	DRAINS
EX_C00112_CDP_C9H15N3O11P2	Drain to C00112_CDP_C9H15N3O11P2	drains	false	DRAINS
EX_C00114_Choline_C5H14NO	Drain to C00114_Choline_C5H14NO	drains	false	DRAINS
EX_C00116_Glycerol_C3H8O3	Drain to C00116_Glycerol_C3H8O3	drains	false	DRAINS
EX_C00120_Biotin_C10H16N2O3S	Drain to C00120_Biotin_C10H16N2O3S	drains	false	DRAINS
EX_C00121_D-Ribose_C5H10O5	Drain to C00121_D-Ribose_C5H10O5	drains	false	DRAINS
EX_C00123_L-Leucine_C6H13NO2	Drain to C00123_L-Leucine_C6H13NO2	drains	false	DRAINS
EX_C00132_Methanol_CH4O	Drain to C00132_Methanol_CH4O	drains	false	DRAINS
EX_C00133_D-Alanine_C3H7NO2	Drain to C00133_D-Alanine_C3H7NO2	drains	false	DRAINS
EX_C00134_Putrescine_C4H12N2	Drain to C00134_Putrescine_C4H12N2	drains	false	DRAINS
EX_C00135_L-Histidine_C6H9N3O2	Drain to C00135_L-Histidine_C6H9N3O2	drains	false	DRAINS
EX_C00137_myo-Inositol_C6H12O6	Drain to C00137_myo-Inositol_C6H12O6	drains	false	DRAINS
EX_C00147_Adenine_C5H5N5	Drain to C00147_Adenine_C5H5N5	drains	false	DRAINS
EX_C00148_L-Proline_C5H9NO2	Drain to C00148_L-Proline_C5H9NO2	drains	false	DRAINS
EX_C00149_(S)-Malate_C4H6O5	Drain to C00149_(S)-Malate_C4H6O5	drains	false	DRAINS
EX_C00152_L-Asparagine_C4H8N2O3	Drain to C00152_L-Asparagine_C4H8N2O3	drains	false	DRAINS
EX_C00153_Nicotinamide_C6H6N2O	Drain to C00153_Nicotinamide_C6H6N2O	drains	false	DRAINS
EX_C00154_Palmitoyl-CoA_C37H66N7O17P3S	Drain to C00154_Palmitoyl-CoA_C37H66N7O17P3S	drains	false	DRAINS
EX_C00155_L-Homocysteine_C4H9NO2S	Drain to C00155_L-Homocysteine_C4H9NO2S	drains	false	DRAINS
EX_C00157_Phosphatidylcholine_C4292H7772N100O800P100	Drain to C00157_Phosphatidylcholine_C4292H7772N100O800P100	drains	false	DRAINS
EX_C00159_D-Mannose_C6H12O6	Drain to C00159_D-Mannose_C6H12O6	drains	false	DRAINS
EX_C00162_Fatty acid_C1746H3086O200	Drain to C00162_Fatty acid_C1746H3086O200	drains	false	DRAINS
EX_C00163_Propanoate_C3H6O2	Drain to C00163_Propanoate_C3H6O2	drains	false	DRAINS
EX_C00166_Phenylpyruvate_C9H8O3	Drain to C00166_Phenylpyruvate_C9H8O3	drains	false	DRAINS
EX_C00177_Cyanide ion_CN	Drain to C00177_Cyanide ion_CN	drains	false	DRAINS
EX_C00178_Thymine_C5H6N2O2	Drain to C00178_Thymine_C5H6N2O2	drains	false	DRAINS
EX_C00179_Agmatine_C5H14N4	Drain to C00179_Agmatine_C5H14N4	drains	false	DRAINS
EX_C00180_Benzoate_C7H6O2	Drain to C00180_Benzoate_C7H6O2	drains	false	DRAINS
EX_C00181_D-Xylose_C5H10O5	Drain to C00181_D-Xylose_C5H10O5	drains	false	DRAINS
EX_C00183_L-Valine_C5H11NO2	Drain to C00183_L-Valine_C5H11NO2	drains	false	DRAINS
EX_C00184_Glycerone_C3H6O3	Drain to C00184_Glycerone_C3H6O3	drains	false	DRAINS
EX_C00185_Cellobiose_C12H22O11	Drain to C00185_Cellobiose_C12H22O11	drains	false	DRAINS
EX_C00186_(S)-Lactate_C3H6O3	Drain to C00186_(S)-Lactate_C3H6O3	drains	false	DRAINS
EX_C00187_Cholesterol_C27H46O	Drain to C00187_Cholesterol_C27H46O	drains	false	DRAINS
EX_C00188_L-Threonine_C4H9NO3	Drain to C00188_L-Threonine_C4H9NO3	drains	false	DRAINS
EX_C00189_Ethanolamine_C2H7NO	Drain to C00189_Ethanolamine_C2H7NO	drains	false	DRAINS
EX_C00191_D-Glucuronate_C6H10O7	Drain to C00191_D-Glucuronate_C6H10O7	drains	false	DRAINS
EX_C00195_N-Acylsphingosine_C3546H6586O300N100	Drain to C00195_N-Acylsphingosine_C3546H6586O300N100	drains	false	DRAINS
EX_C00198_D-Glucono-1,5-lactone_C6H10O6	Drain to C00198_D-Glucono-1,5-lactone_C6H10O6	drains	false	DRAINS
EX_C00199_D-Ribulose 5-phosphate_C5H11O8P	Drain to C00199_D-Ribulose 5-phosphate_C5H11O8P	drains	false	DRAINS
EX_C00203_UDP-N-acetyl-D-galactosamine_C17H27N3O17P2	Drain to C00203_UDP-N-acetyl-D-galactosamine_C17H27N3O17P2	drains	false	DRAINS
EX_C00205_hn_null	Drain to C00205_hn_null	drains	true	DRAINS
EX_C00208_Maltose_C12H22O11	Drain to C00208_Maltose_C12H22O11	drains	false	DRAINS
EX_C00209_Oxalate_C2H2O4	Drain to C00209_Oxalate_C2H2O4	drains	false	DRAINS
EX_C00212_Adenosine_C10H13N5O4	Drain to C00212_Adenosine_C10H13N5O4	drains	false	DRAINS
EX_C00214_Thymidine_C10H14N2O5	Drain to C00214_Thymidine_C10H14N2O5	drains	false	DRAINS
EX_C00217_D-Glutamate_C5H9NO4	Drain to C00217_D-Glutamate_C5H9NO4	drains	false	DRAINS
EX_C00218_Methylamine_CH5N	Drain to C00218_Methylamine_CH5N	drains	false	DRAINS
EX_C00219_Arachidonate_C20H32O2	Drain to C00219_Arachidonate_C20H32O2	drains	false	DRAINS
EX_C00221_beta-D-Glucose_C6H12O6	Drain to C00221_beta-D-Glucose_C6H12O6	drains	false	DRAINS
EX_C00223_p-Coumaroyl-CoA_C30H42N7O18P3S	Drain to C00223_p-Coumaroyl-CoA_C30H42N7O18P3S	drains	false	DRAINS
EX_C00237_CO_CO	Drain to C00237_CO_CO	drains	false	DRAINS
EX_C00242_Guanine_C5H5N5O	Drain to C00242_Guanine_C5H5N5O	drains	false	DRAINS
EX_C00243_Lactose_C12H22O11	Drain to C00243_Lactose_C12H22O11	drains	false	DRAINS
EX_C00244_Nitrate_HNO3	Drain to C00244_Nitrate_HNO3	drains	true	DRAINS
EX_C00245_Taurine_C2H7NO3S	Drain to C00245_Taurine_C2H7NO3S	drains	false	DRAINS
EX_C00247_L-Sorbose_C6H12O6	Drain to C00247_L-Sorbose_C6H12O6	drains	false	DRAINS
EX_C00250_Pyridoxal_C8H9NO3	Drain to C00250_Pyridoxal_C8H9NO3	drains	false	DRAINS
EX_C00253_Nicotinate_C6H5NO2	Drain to C00253_Nicotinate_C6H5NO2	drains	false	DRAINS
EX_C00254_Prephenate_C10H10O6	Drain to C00254_Prephenate_C10H10O6	drains	false	DRAINS
EX_C00255_Riboflavin_C17H20N4O6	Drain to C00255_Riboflavin_C17H20N4O6	drains	false	DRAINS
EX_C00256_(R)-Lactate_C3H6O3	Drain to C00256_(R)-Lactate_C3H6O3	drains	false	DRAINS
EX_C00257_D-Gluconic acid_C6H12O7	Drain to C00257_D-Gluconic acid_C6H12O7	drains	false	DRAINS
EX_C00258_D-Glycerate_C3H6O4	Drain to C00258_D-Glycerate_C3H6O4	drains	false	DRAINS
EX_C00259_L-Arabinose_C5H10O5	Drain to C00259_L-Arabinose_C5H10O5	drains	false	DRAINS
EX_C00262_Hypoxanthine_C5H4N4O	Drain to C00262_Hypoxanthine_C5H4N4O	drains	false	DRAINS
EX_C00267_alpha-D-Glucose_C6H12O6	Drain to C00267_alpha-D-Glucose_C6H12O6	drains	false	DRAINS
EX_C00268_Dihydrobiopterin_C9H13N5O3	Drain to C00268_Dihydrobiopterin_C9H13N5O3	drains	false	DRAINS
EX_C00269_CDP-diacylglycerol_C4692H7872O1500N300P200	Drain to C00269_CDP-diacylglycerol_C4692H7872O1500N300P200	drains	false	DRAINS
EX_C00272_Tetrahydrobiopterin_C9H15N5O3	Drain to C00272_Tetrahydrobiopterin_C9H15N5O3	drains	false	DRAINS
EX_C00283_Hydrogen sulfide_H2S	Drain to C00283_Hydrogen sulfide_H2S	drains	false	DRAINS
EX_C00288_HCO3-_HCO3	Drain to C00288_HCO3-_HCO3	drains	false	DRAINS
EX_C00294_Inosine_C10H12N4O5	Drain to C00294_Inosine_C10H12N4O5	drains	false	DRAINS
EX_C00295_Orotate_C5H4N2O4	Drain to C00295_Orotate_C5H4N2O4	drains	false	DRAINS
EX_C00296_Quinate_C7H12O6	Drain to C00296_Quinate_C7H12O6	drains	false	DRAINS
EX_C00299_Uridine_C9H12N2O6	Drain to C00299_Uridine_C9H12N2O6	drains	false	DRAINS
EX_C00301_ADP-ribose_C15H23N5O14P2	Drain to C00301_ADP-ribose_C15H23N5O14P2	drains	false	DRAINS
EX_C00305_Magnesium cation_Mg	Drain to C00305_Magnesium cation_Mg	drains	true	DRAINS
EX_C00307_CDP-choline_C14H26N4O11P2	Drain to C00307_CDP-choline_C14H26N4O11P2	drains	false	DRAINS
EX_C00309_D-Ribulose_C5H10O5	Drain to C00309_D-Ribulose_C5H10O5	drains	false	DRAINS
EX_C00310_D-Xylulose_C5H10O5	Drain to C00310_D-Xylulose_C5H10O5	drains	false	DRAINS
EX_C00312_L-Xylulose_C5H10O5	Drain to C00312_L-Xylulose_C5H10O5	drains	false	DRAINS
EX_C00313_Oxalyl-CoA_C23H36N7O19P3S	Drain to C00313_Oxalyl-CoA_C23H36N7O19P3S	drains	false	DRAINS
EX_C00314_Pyridoxine_C8H11NO3	Drain to C00314_Pyridoxine_C8H11NO3	drains	false	DRAINS
EX_C00315_Spermidine_C7H19N3	Drain to C00315_Spermidine_C7H19N3	drains	false	DRAINS
EX_C00318_L-Carnitine_C7H15NO3	Drain to C00318_L-Carnitine_C7H15NO3	drains	false	DRAINS
EX_C00319_Sphingosine_C18H37NO2	Drain to C00319_Sphingosine_C18H37NO2	drains	false	DRAINS
EX_C00320_Thiosulfate_HS2O3	Drain to C00320_Thiosulfate_HS2O3	drains	false	DRAINS
EX_C00322_2-Oxoadipate_C6H8O5	Drain to C00322_2-Oxoadipate_C6H8O5	drains	false	DRAINS
EX_C00323_Caffeoyl-CoA_C30H42N7O19P3S	Drain to C00323_Caffeoyl-CoA_C30H42N7O19P3S	drains	false	DRAINS
EX_C00327_L-Citrulline_C6H13N3O3	Drain to C00327_L-Citrulline_C6H13N3O3	drains	false	DRAINS
EX_C00329_D-Glucosamine_C6H13NO5	Drain to C00329_D-Glucosamine_C6H13NO5	drains	false	DRAINS
EX_C00330_Deoxyguanosine_C10H13N5O4	Drain to C00330_Deoxyguanosine_C10H13N5O4	drains	false	DRAINS
EX_C00333_D-Galacturonate_C6H10O7	Drain to C00333_D-Galacturonate_C6H10O7	drains	false	DRAINS
EX_C00334_4-Aminobutanoate_C4H9NO2	Drain to C00334_4-Aminobutanoate_C4H9NO2	drains	false	DRAINS
EX_C00337_(S)-Dihydroorotate_C5H6N2O4	Drain to C00337_(S)-Dihydroorotate_C5H6N2O4	drains	false	DRAINS
EX_C00342_Thioredoxin_C10H16N4O4S2Tx2	Drain to C00342_Thioredoxin_C10H16N4O4S2Tx2	drains	false	DRAINS
EX_C00343_Thioredoxin disulfide_C10H14N4O4S2Tx2	Drain to C00343_Thioredoxin disulfide_C10H14N4O4S2Tx2	drains	false	DRAINS
EX_C00344_Phosphatidylglycerol_C4092H7272O1000P100	Drain to C00344_Phosphatidylglycerol_C4092H7272O1000P100	drains	false	DRAINS
EX_C00345_6-Phospho-D-gluconate_C6H13O10P	Drain to C00345_6-Phospho-D-gluconate_C6H13O10P	drains	false	DRAINS
EX_C00346_Ethanolamine phosphate_C2H8NO4P	Drain to C00346_Ethanolamine phosphate_C2H8NO4P	drains	false	DRAINS
EX_C00350_Phosphatidylethanolamine_C3992H7172O800N100P100	Drain to C00350_Phosphatidylethanolamine_C3992H7172O800N100P100	drains	false	DRAINS
EX_C00355_3,4-Dihydroxy-L-phenylalanine_C9H11NO4	Drain to C00355_3,4-Dihydroxy-L-phenylalanine_C9H11NO4	drains	false	DRAINS
EX_C00366_Urate_C5H4N4O3	Drain to C00366_Urate_C5H4N4O3	drains	false	DRAINS
EX_C00376_Retinal_C20H28O	Drain to C00376_Retinal_C20H28O	drains	false	DRAINS
EX_C00378_Thiamine_C12H17N4OS	Drain to C00378_Thiamine_C12H17N4OS	drains	false	DRAINS
EX_C00379_Xylitol_C5H12O5	Drain to C00379_Xylitol_C5H12O5	drains	false	DRAINS
EX_C00380_Cytosine_C4H5N3O	Drain to C00380_Cytosine_C4H5N3O	drains	false	DRAINS
EX_C00385_Xanthine_C5H4N4O2	Drain to C00385_Xanthine_C5H4N4O2	drains	false	DRAINS
EX_C00386_Carnosine_C9H14N4O3	Drain to C00386_Carnosine_C9H14N4O3	drains	false	DRAINS
EX_C00387_Guanosine_C10H13N5O5	Drain to C00387_Guanosine_C10H13N5O5	drains	false	DRAINS
EX_C00388_Histamine_C5H9N3	Drain to C00388_Histamine_C5H9N3	drains	false	DRAINS
EX_C00389_Quercetin_C15H10O7	Drain to C00389_Quercetin_C15H10O7	drains	false	DRAINS
EX_C00392_Mannitol_C6H14O6	Drain to C00392_Mannitol_C6H14O6	drains	false	DRAINS
EX_C00402_D-Aspartate_C4H7NO4	Drain to C00402_D-Aspartate_C4H7NO4	drains	false	DRAINS
EX_C00406_Feruloyl-CoA_C31H44N7O19P3S	Drain to C00406_Feruloyl-CoA_C31H44N7O19P3S	drains	false	DRAINS
EX_C00407_L-Isoleucine_C6H13NO2	Drain to C00407_L-Isoleucine_C6H13NO2	drains	false	DRAINS
EX_C00410_Progesterone_C21H30O2	Drain to C00410_Progesterone_C21H30O2	drains	false	DRAINS
EX_C00411_Sinapoyl-CoA_C32H46N7O20P3S	Drain to C00411_Sinapoyl-CoA_C32H46N7O20P3S	drains	false	DRAINS
EX_C00415_Dihydrofolate_C19H21N7O6	Drain to C00415_Dihydrofolate_C19H21N7O6	drains	false	DRAINS
EX_C00416_Phosphatidate_C3792H6672O800P100	Drain to C00416_Phosphatidate_C3792H6672O800P100	drains	false	DRAINS
EX_C00422_Triacylglycerol_C5538H9458O600	Drain to C00422_Triacylglycerol_C5538H9458O600	drains	false	DRAINS
EX_C00437_N-Acetylornithine_C7H14N2O3	Drain to C00437_N-Acetylornithine_C7H14N2O3	drains	false	DRAINS
EX_C00438_N-Carbamoyl-L-aspartate_C5H8N2O5	Drain to C00438_N-Carbamoyl-L-aspartate_C5H8N2O5	drains	false	DRAINS
EX_C00441_L-Aspartate 4-semialdehyde_C4H7NO3	Drain to C00441_L-Aspartate 4-semialdehyde_C4H7NO3	drains	false	DRAINS
EX_C00468_Estrone_C18H22O2	Drain to C00468_Estrone_C18H22O2	drains	false	DRAINS
EX_C00470_Pectate_C30H32O37	Drain to C00470_Pectate_C30H32O37	drains	false	DRAINS
EX_C00472_p-Benzoquinone_C6H4O2	Drain to C00472_p-Benzoquinone_C6H4O2	drains	false	DRAINS
EX_C00473_Retinol_C20H30O	Drain to C00473_Retinol_C20H30O	drains	false	DRAINS
EX_C00474_Ribitol_C5H12O5	Drain to C00474_Ribitol_C5H12O5	drains	false	DRAINS
EX_C00475_Cytidine_C9H13N3O5	Drain to C00475_Cytidine_C9H13N3O5	drains	false	DRAINS
EX_C00482_Sinapate_C11H12O5	Drain to C00482_Sinapate_C11H12O5	drains	false	DRAINS
EX_C00483_Tyramine_C8H11NO	Drain to C00483_Tyramine_C8H11NO	drains	false	DRAINS
EX_C00491_L-Cystine_C6H12N2O4S2	Drain to C00491_L-Cystine_C6H12N2O4S2	drains	false	DRAINS
EX_C00492_Raffinose_C18H32O16	Drain to C00492_Raffinose_C18H32O16	drains	false	DRAINS
EX_C00497_(R)-Malate_C4H6O5	Drain to C00497_(R)-Malate_C4H6O5	drains	false	DRAINS
EX_C00499_Allantoate_C4H8N4O4	Drain to C00499_Allantoate_C4H8N4O4	drains	false	DRAINS
EX_C00504_Folate_C19H19N7O6	Drain to C00504_Folate_C19H19N7O6	drains	false	DRAINS
EX_C00506_L-Cysteate_C3H7NO5S	Drain to C00506_L-Cysteate_C3H7NO5S	drains	false	DRAINS
EX_C00509_Naringenin_C15H12O5	Drain to C00509_Naringenin_C15H12O5	drains	false	DRAINS
EX_C00515_D-Ornithine_C5H12N2O2	Drain to C00515_D-Ornithine_C5H12N2O2	drains	false	DRAINS
EX_C00523_Androsterone_C19H30O2	Drain to C00523_Androsterone_C19H30O2	drains	false	DRAINS
EX_C00525_D-Tryptophan_C11H12N2O2	Drain to C00525_D-Tryptophan_C11H12N2O2	drains	false	DRAINS
EX_C00526_Deoxyuridine_C9H12N2O5	Drain to C00526_Deoxyuridine_C9H12N2O5	drains	false	DRAINS
EX_C00530_Hydroquinone_C6H6O2	Drain to C00530_Hydroquinone_C6H6O2	drains	false	DRAINS
EX_C00534_Pyridoxamine_C8H12N2O2	Drain to C00534_Pyridoxamine_C8H12N2O2	drains	false	DRAINS
EX_C00535_Testosterone_C19H28O2	Drain to C00535_Testosterone_C19H28O2	drains	false	DRAINS
EX_C00536_Triphosphate_H5P3O10	Drain to C00536_Triphosphate_H5P3O10	drains	false	DRAINS
EX_C00542_Cystathionine_C7H14N2O4S	Drain to C00542_Cystathionine_C7H14N2O4S	drains	false	DRAINS
EX_C00546_Methylglyoxal_C3H4O2	Drain to C00546_Methylglyoxal_C3H4O2	drains	false	DRAINS
EX_C00550_Sphingomyelin_C4046H7886O600N200P100	Drain to C00550_Sphingomyelin_C4046H7886O600N200P100	drains	false	DRAINS
EX_C00555_4-Aminobutyraldehyde_C4H9NO	Drain to C00555_4-Aminobutyraldehyde_C4H9NO	drains	false	DRAINS
EX_C00556_Benzyl alcohol_C7H8O	Drain to C00556_Benzyl alcohol_C7H8O	drains	false	DRAINS
EX_C00559_Deoxyadenosine_C10H13N5O3	Drain to C00559_Deoxyadenosine_C10H13N5O3	drains	false	DRAINS
EX_C00561_Mandelonitrile_C8H7NO	Drain to C00561_Mandelonitrile_C8H7NO	drains	false	DRAINS
EX_C00565_Trimethylamine_C3H9N	Drain to C00565_Trimethylamine_C3H9N	drains	false	DRAINS
EX_C00570_CDP-ethanolamine_C11H20N4O11P2	Drain to C00570_CDP-ethanolamine_C11H20N4O11P2	drains	false	DRAINS
EX_C00575_3',5'-Cyclic AMP_C10H12N5O6P	Drain to C00575_3',5'-Cyclic AMP_C10H12N5O6P	drains	false	DRAINS
EX_C00584_Prostaglandin E2_C20H32O5	Drain to C00584_Prostaglandin E2_C20H32O5	drains	false	DRAINS
EX_C00588_Choline phosphate_C5H15NO4P	Drain to C00588_Choline phosphate_C5H15NO4P	drains	false	DRAINS
EX_C00590_Coniferyl alcohol_C10H12O3	Drain to C00590_Coniferyl alcohol_C10H12O3	drains	false	DRAINS
EX_C00593_Sulfoacetaldehyde_C2H4O4S	Drain to C00593_Sulfoacetaldehyde_C2H4O4S	drains	false	DRAINS
EX_C00601_Phenylacetaldehyde_C8H8O	Drain to C00601_Phenylacetaldehyde_C8H8O	drains	false	DRAINS
EX_C00606_3-Sulfino-L-alanine_C3H7NO4S	Drain to C00606_3-Sulfino-L-alanine_C3H7NO4S	drains	false	DRAINS
EX_C00612_N1-Acetylspermidine_C9H21N3O	Drain to C00612_N1-Acetylspermidine_C9H21N3O	drains	false	DRAINS
EX_C00627_Pyridoxine phosphate_C8H12NO6P	Drain to C00627_Pyridoxine phosphate_C8H12NO6P	drains	false	DRAINS
EX_C00628_2,5-Dihydroxybenzoate_C7H6O4	Drain to C00628_2,5-Dihydroxybenzoate_C7H6O4	drains	false	DRAINS
EX_C00631_2-Phospho-D-glycerate_C3H7O7P	Drain to C00631_2-Phospho-D-glycerate_C3H7O7P	drains	false	DRAINS
EX_C00632_3-Hydroxyanthranilate_C7H7NO3	Drain to C00632_3-Hydroxyanthranilate_C7H7NO3	drains	false	DRAINS
EX_C00637_Indole-3-acetaldehyde_C10H9NO	Drain to C00637_Indole-3-acetaldehyde_C10H9NO	drains	false	DRAINS
EX_C00641_1,2-Diacyl-sn-glycerol_C3792H6572O500	Drain to C00641_1,2-Diacyl-sn-glycerol_C3792H6572O500	drains	false	DRAINS
EX_C00647_Pyridoxamine phosphate_C8H13N2O5P	Drain to C00647_Pyridoxamine phosphate_C8H13N2O5P	drains	false	DRAINS
EX_C00666_LL-2,6-Diaminoheptanedioate_C7H14N2O4	Drain to C00666_LL-2,6-Diaminoheptanedioate_C7H14N2O4	drains	false	DRAINS
EX_C00669_gamma-L-Glutamyl-L-cysteine_C8H14N2O5S	Drain to C00669_gamma-L-Glutamyl-L-cysteine_C8H14N2O5S	drains	false	DRAINS
EX_C00670_sn-Glycero-3-phosphocholine_C8H20NO6P	Drain to C00670_sn-Glycero-3-phosphocholine_C8H20NO6P	drains	false	DRAINS
EX_C00680_meso-2,6-Diaminoheptanedioate_C7H14N2O4	Drain to C00680_meso-2,6-Diaminoheptanedioate_C7H14N2O4	drains	false	DRAINS
EX_C00681_1-Acyl-sn-glycerol 3-phosphate_C2046H3786O700P100	Drain to C00681_1-Acyl-sn-glycerol 3-phosphate_C2046H3786O700P100	drains	false	DRAINS
EX_C00689_alpha,alpha'-Trehalose 6-phosphate_C12H23O14P	Drain to C00689_alpha,alpha'-Trehalose 6-phosphate_C12H23O14P	drains	false	DRAINS
EX_C00695_Cholic acid_C24H40O5	Drain to C00695_Cholic acid_C24H40O5	drains	false	DRAINS
EX_C00704_O2.-_O2	Drain to C00704_O2.-_O2	drains	false	DRAINS
EX_C00705_dCDP_C9H15N3O10P2	Drain to C00705_dCDP_C9H15N3O10P2	drains	false	DRAINS
EX_C00712_(9Z)-Octadecenoic acid_C18H34O2	Drain to C00712_(9Z)-Octadecenoic acid_C18H34O2	drains	false	DRAINS
EX_C00714_Pectin_C36H50O37	Drain to C00714_Pectin_C36H50O37	drains	false	DRAINS
EX_C00719_Betaine_C5H11NO2	Drain to C00719_Betaine_C5H11NO2	drains	false	DRAINS
EX_C00734_Chitosan_C28H52N4O19	Drain to C00734_Chitosan_C28H52N4O19	drains	false	DRAINS
EX_C00735_Cortisol_C21H30O5	Drain to C00735_Cortisol_C21H30O5	drains	false	DRAINS
EX_C00740_D-Serine_C3H7NO3	Drain to C00740_D-Serine_C3H7NO3	drains	false	DRAINS
EX_C00750_Spermine_C10H26N4	Drain to C00750_Spermine_C10H26N4	drains	false	DRAINS
EX_C00763_D-Proline_C5H9NO2	Drain to C00763_D-Proline_C5H9NO2	drains	false	DRAINS
EX_C00766_Flavanone_C15H12O2	Drain to C00766_Flavanone_C15H12O2	drains	false	DRAINS
EX_C00774_Phloretin_C15H14O5	Drain to C00774_Phloretin_C15H14O5	drains	false	DRAINS
EX_C00777_Retinoate_C20H28O2	Drain to C00777_Retinoate_C20H28O2	drains	false	DRAINS
EX_C00780_Serotonin_C10H12N2O	Drain to C00780_Serotonin_C10H12N2O	drains	false	DRAINS
EX_C00792_D-Arginine_C6H14N4O2	Drain to C00792_D-Arginine_C6H14N4O2	drains	false	DRAINS
EX_C00793_D-Cysteine_C3H7NO2S	Drain to C00793_D-Cysteine_C3H7NO2S	drains	false	DRAINS
EX_C00794_D-Sorbitol_C6H14O6	Drain to C00794_D-Sorbitol_C6H14O6	drains	false	DRAINS
EX_C00795_D-Tagatose_C6H12O6	Drain to C00795_D-Tagatose_C6H12O6	drains	false	DRAINS
EX_C00811_4-Coumarate_C9H8O3	Drain to C00811_4-Coumarate_C9H8O3	drains	false	DRAINS
EX_C00819_D-Glutamine_C5H10N2O3	Drain to C00819_D-Glutamine_C5H10N2O3	drains	false	DRAINS
EX_C00822_Dopaquinone_C9H9NO4	Drain to C00822_Dopaquinone_C9H9NO4	drains	false	DRAINS
EX_C00828_Menaquinone_C21H24O2	Drain to C00828_Menaquinone_C21H24O2	drains	false	DRAINS
EX_C00836_Sphinganine_C18H39NO2	Drain to C00836_Sphinganine_C18H39NO2	drains	false	DRAINS
EX_C00842_dTDP-glucose_C16H26N2O16P2	Drain to C00842_dTDP-glucose_C16H26N2O16P2	drains	false	DRAINS
EX_C00844_Prunasin_C14H17NO6	Drain to C00844_Prunasin_C14H17NO6	drains	false	DRAINS
EX_C00847_4-Pyridoxate_C8H9NO4	Drain to C00847_4-Pyridoxate_C8H9NO4	drains	false	DRAINS
EX_C00857_Deamino-NAD+_C21H27N6O15P2	Drain to C00857_Deamino-NAD+_C21H27N6O15P2	drains	false	DRAINS
EX_C00859_Gibberellin A1_C19H24O6	Drain to C00859_Gibberellin A1_C19H24O6	drains	false	DRAINS
EX_C00864_Pantothenate_C9H17NO5	Drain to C00864_Pantothenate_C9H17NO5	drains	false	DRAINS
EX_C00870_4-Nitrophenol_C6H5NO3	Drain to C00870_4-Nitrophenol_C6H5NO3	drains	false	DRAINS
EX_C00881_Deoxycytidine_C9H13N3O4	Drain to C00881_Deoxycytidine_C9H13N3O4	drains	false	DRAINS
EX_C00903_Cinnamaldehyde_C9H8O	Drain to C00903_Cinnamaldehyde_C9H8O	drains	false	DRAINS
EX_C00916_Cephalosporin C_C16H21N3O8S	Drain to C00916_Cephalosporin C_C16H21N3O8S	drains	false	DRAINS
EX_C00919_Choline sulfate_C5H13NO4S	Drain to C00919_Choline sulfate_C5H13NO4S	drains	false	DRAINS
EX_C00933_Sinapine_C16H24NO5	Drain to C00933_Sinapine_C16H24NO5	drains	false	DRAINS
EX_C00937_(R)-Lactaldehyde_C3H6O2	Drain to C00937_(R)-Lactaldehyde_C3H6O2	drains	false	DRAINS
EX_C00942_3',5'-Cyclic GMP_C10H12N5O7P	Drain to C00942_3',5'-Cyclic GMP_C10H12N5O7P	drains	false	DRAINS
EX_C00951_Estradiol-17beta_C18H24O2	Drain to C00951_Estradiol-17beta_C18H24O2	drains	false	DRAINS
EX_C00954_Indole-3-acetate_C10H9NO2	Drain to C00954_Indole-3-acetate_C10H9NO2	drains	false	DRAINS
EX_C00962_beta-D-Galactose_C6H12O6	Drain to C00962_beta-D-Galactose_C6H12O6	drains	false	DRAINS
EX_C00974_Dihydrokaempferol_C15H12O6	Drain to C00974_Dihydrokaempferol_C15H12O6	drains	false	DRAINS
EX_C00978_N-Acetylserotonin_C12H14N2O2	Drain to C00978_N-Acetylserotonin_C12H14N2O2	drains	false	DRAINS
EX_C00984_alpha-D-Galactose_C6H12O6	Drain to C00984_alpha-D-Galactose_C6H12O6	drains	false	DRAINS
EX_C00986_1,3-Diaminopropane_C3H10N2	Drain to C00986_1,3-Diaminopropane_C3H10N2	drains	false	DRAINS
EX_C00993_D-Alanyl-D-alanine_C6H12N2O3	Drain to C00993_D-Alanyl-D-alanine_C6H12N2O3	drains	false	DRAINS
EX_C01005_O-Phospho-L-serine_C3H8NO6P	Drain to C01005_O-Phospho-L-serine_C3H8NO6P	drains	false	DRAINS
EX_C01019_6-Deoxy-L-galactose_C6H12O5	Drain to C01019_6-Deoxy-L-galactose_C6H12O5	drains	false	DRAINS
EX_C01042_N-Acetyl-L-aspartate_C6H9NO5	Drain to C01042_N-Acetyl-L-aspartate_C6H9NO5	drains	false	DRAINS
EX_C01054_(S)-2,3-Epoxysqualene_C30H50O	Drain to C01054_(S)-2,3-Epoxysqualene_C30H50O	drains	false	DRAINS
EX_C01081_Thiamin monophosphate_C12H18N4O4PS	Drain to C01081_Thiamin monophosphate_C12H18N4O4PS	drains	false	DRAINS
EX_C01083_alpha,alpha-Trehalose_C12H22O11	Drain to C01083_alpha,alpha-Trehalose_C12H22O11	drains	false	DRAINS
EX_C01112_D-Arabinose 5-phosphate_C5H11O8P	Drain to C01112_D-Arabinose 5-phosphate_C5H11O8P	drains	false	DRAINS
EX_C01132_N-Acetyl-D-galactosamine_C8H15NO6	Drain to C01132_N-Acetyl-D-galactosamine_C8H15NO6	drains	false	DRAINS
EX_C01158_1-O-Galloyl-beta-D-glucose_C13H16O10	Drain to C01158_1-O-Galloyl-beta-D-glucose_C13H16O10	drains	false	DRAINS
EX_C01164_7-Dehydrocholesterol_C27H44O	Drain to C01164_7-Dehydrocholesterol_C27H44O	drains	false	DRAINS
EX_C01165_L-Glutamate 5-semialdehyde_C5H9NO3	Drain to C01165_L-Glutamate 5-semialdehyde_C5H9NO3	drains	false	DRAINS
EX_C01175_1-O-Sinapoyl-beta-D-glucose_C17H22O10	Drain to C01175_1-O-Sinapoyl-beta-D-glucose_C17H22O10	drains	false	DRAINS
EX_C01181_4-Trimethylammoniobutanoate_C7H16NO2	Drain to C01181_4-Trimethylammoniobutanoate_C7H16NO2	drains	false	DRAINS
EX_C01189_Lathosterol_C27H46O	Drain to C01189_Lathosterol_C27H46O	drains	false	DRAINS
EX_C01190_Glucosylceramide_C4146H7586O800N100	Drain to C01190_Glucosylceramide_C4146H7586O800N100	drains	false	DRAINS
EX_C01194_1-Phosphatidyl-D-myo-inositol_C4392H7672O1300P100	Drain to C01194_1-Phosphatidyl-D-myo-inositol_C4392H7672O1300P100	drains	false	DRAINS
EX_C01197_Caffeate_C9H8O4	Drain to C01197_Caffeate_C9H8O4	drains	false	DRAINS
EX_C01204_Phytic acid_C6H18O24P6	Drain to C01204_Phytic acid_C6H18O24P6	drains	false	DRAINS
EX_C01205_(R)-3-Amino-2-methylpropanoate_C4H9NO2	Drain to C01205_(R)-3-Amino-2-methylpropanoate_C4H9NO2	drains	false	DRAINS
EX_C01217_5,6,7,8-Tetrahydromethanopterin_C30H45N6O16P	Drain to C01217_5,6,7,8-Tetrahydromethanopterin_C30H45N6O16P	drains	false	DRAINS
EX_C01227_Dehydroepiandrosterone_C19H28O2	Drain to C01227_Dehydroepiandrosterone_C19H28O2	drains	false	DRAINS
EX_C01233_sn-Glycero-3-phosphoethanolamine_C5H14NO6P	Drain to C01233_sn-Glycero-3-phosphoethanolamine_C5H14NO6P	drains	false	DRAINS
EX_C01234_1-Aminocyclopropane-1-carboxylate_C4H7NO2	Drain to C01234_1-Aminocyclopropane-1-carboxylate_C4H7NO2	drains	false	DRAINS
EX_C01235_alpha-D-Galactosyl-(1->3)-1D-myo-inositol_C12H22O11	Drain to C01235_alpha-D-Galactosyl-(1->3)-1D-myo-inositol_C12H22O11	drains	false	DRAINS
EX_C01236_D-Glucono-1,5-lactone 6-phosphate_C6H11O9P	Drain to C01236_D-Glucono-1,5-lactone 6-phosphate_C6H11O9P	drains	false	DRAINS
EX_C01259_(3S)-3-Hydroxy-N6,N6,N6-trimethyl-L-lysine_C9H21N2O3	Drain to C01259_(3S)-3-Hydroxy-N6,N6,N6-trimethyl-L-lysine_C9H21N2O3	drains	false	DRAINS
EX_C01262_beta-Alanyl-N(pi)-methyl-L-histidine_C10H16N4O3	Drain to C01262_beta-Alanyl-N(pi)-methyl-L-histidine_C10H16N4O3	drains	false	DRAINS
EX_C01277_1-Phosphatidyl-1D-myo-inositol 4-phosphate_C4392H7772O1600P200	Drain to C01277_1-Phosphatidyl-1D-myo-inositol 4-phosphate_C4392H7772O1600P200	drains	false	DRAINS
EX_C01288_N-Acetyl-D-glucosaminylphosphatidylinositol_C5192H8972O1800N100P100	Drain to C01288_N-Acetyl-D-glucosaminylphosphatidylinositol_C5192H8972O1800N100P100	drains	false	DRAINS
EX_C01290_Lactosylceramide_C4746H8586N100O1300	Drain to C01290_Lactosylceramide_C4746H8586N100O1300	drains	false	DRAINS
EX_C01327_Hydrochloric acid_HCl	Drain to C01327_Hydrochloric acid_HCl	drains	false	DRAINS
EX_C01346_dUDP_C9H14N2O11P2	Drain to C01346_dUDP_C9H14N2O11P2	drains	false	DRAINS
EX_C01353_Carbonic acid_H2CO3	Drain to C01353_Carbonic acid_H2CO3	drains	false	DRAINS
EX_C01380_Ethylene glycol_C2H6O2	Drain to C01380_Ethylene glycol_C2H6O2	drains	false	DRAINS
EX_C01416_Cocaine_C17H21NO4	Drain to C01416_Cocaine_C17H21NO4	drains	false	DRAINS
EX_C01419_Cys-Gly_C5H10N2O3S	Drain to C01419_Cys-Gly_C5H10N2O3S	drains	false	DRAINS
EX_C01477_Apigenin_C15H10O5	Drain to C01477_Apigenin_C15H10O5	drains	false	DRAINS
EX_C01494_Ferulate_C10H10O4	Drain to C01494_Ferulate_C10H10O4	drains	false	DRAINS
EX_C01495_Flavonol_C15H10O3	Drain to C01495_Flavonol_C15H10O3	drains	false	DRAINS
EX_C01527_Scopolin_C16H18O9	Drain to C01527_Scopolin_C16H18O9	drains	false	DRAINS
EX_C01563_Carbamate_CH3NO2	Drain to C01563_Carbamate_CH3NO2	drains	false	DRAINS
EX_C01592_Licodione_C15H12O5	Drain to C01592_Licodione_C15H12O5	drains	false	DRAINS
EX_C01594_Linamarin_C10H17NO6	Drain to C01594_Linamarin_C10H17NO6	drains	false	DRAINS
EX_C01595_Linoleate_C18H32O2	Drain to C01595_Linoleate_C18H32O2	drains	false	DRAINS
EX_C01613_Stachyose_C24H42O21	Drain to C01613_Stachyose_C24H42O21	drains	false	DRAINS
EX_C01617_Taxifolin_C15H12O7	Drain to C01617_Taxifolin_C15H12O7	drains	false	DRAINS
EX_C01672_Cadaverine_C5H14N2	Drain to C01672_Cadaverine_C5H14N2	drains	false	DRAINS
EX_C01674_Chitobiose_C16H28N2O11	Drain to C01674_Chitobiose_C16H28N2O11	drains	false	DRAINS
EX_C01693_L-Dopachrome_C9H7NO4	Drain to C01693_L-Dopachrome_C9H7NO4	drains	false	DRAINS
EX_C01697_Galactitol_C6H14O6	Drain to C01697_Galactitol_C6H14O6	drains	false	DRAINS
EX_C01724_Lanosterol_C30H50O	Drain to C01724_Lanosterol_C30H50O	drains	false	DRAINS
EX_C01752_Scopoletin_C10H8O4	Drain to C01752_Scopoletin_C10H8O4	drains	false	DRAINS
EX_C01753_beta-Sitosterol_C29H50O	Drain to C01753_beta-Sitosterol_C29H50O	drains	false	DRAINS
EX_C01780_Aldosterone_C21H28O5	Drain to C01780_Aldosterone_C21H28O5	drains	false	DRAINS
EX_C01785_Benzenediol_C6H6O2	Drain to C01785_Benzenediol_C6H6O2	drains	false	DRAINS
EX_C01789_Campesterol_C28H48O	Drain to C01789_Campesterol_C28H48O	drains	false	DRAINS
EX_C01794_Choloyl-CoA_C45H74N7O20P3S	Drain to C01794_Choloyl-CoA_C45H74N7O20P3S	drains	false	DRAINS
EX_C01801_Deoxyribose_C5H10O4	Drain to C01801_Deoxyribose_C5H10O4	drains	false	DRAINS
EX_C01802_Desmosterol_C27H44O	Drain to C01802_Desmosterol_C27H44O	drains	false	DRAINS
EX_C01825_L-Galactose_C6H12O6	Drain to C01825_L-Galactose_C6H12O6	drains	false	DRAINS
EX_C01879_5-Oxoproline_C5H7NO3	Drain to C01879_5-Oxoproline_C5H7NO3	drains	false	DRAINS
EX_C01885_1-Acylglycerol_C2046H3686O400	Drain to C01885_1-Acylglycerol_C2046H3686O400	drains	false	DRAINS
EX_C01888_Aminoacetone_C3H7NO	Drain to C01888_Aminoacetone_C3H7NO	drains	false	DRAINS
EX_C01898_Cellodextrin_C12H22O11	Drain to C01898_Cellodextrin_C12H22O11	drains	false	DRAINS
EX_C01904_D-Arabitol_C5H12O5	Drain to C01904_D-Arabitol_C5H12O5	drains	false	DRAINS
EX_C01935_Maltodextrin_C24H42O21	Drain to C01935_Maltodextrin_C24H42O21	drains	false	DRAINS
EX_C01962_Thiocysteine_C3H7NO2S2	Drain to C01962_Thiocysteine_C3H7NO2S2	drains	false	DRAINS
EX_C02004_Aristolochene_C15H24	Drain to C02004_Aristolochene_C15H24	drains	false	DRAINS
EX_C02035_Gibberellin A20_C19H24O5	Drain to C02035_Gibberellin A20_C19H24O5	drains	false	DRAINS
EX_C02059_Phylloquinone_C31H46O2	Drain to C02059_Phylloquinone_C31H46O2	drains	false	DRAINS
EX_C02097_dTDP-galactose_C16H26N2O16P2	Drain to C02097_dTDP-galactose_C16H26N2O16P2	drains	false	DRAINS
EX_C02099_(2S)-Flavanone_C15H12O2	Drain to C02099_(2S)-Flavanone_C15H12O2	drains	false	DRAINS
EX_C02112_2-Acylglycerol_C2046H3686O400	Drain to C02112_2-Acylglycerol_C2046H3686O400	drains	false	DRAINS
EX_C02140_Corticosterone_C21H30O4	Drain to C02140_Corticosterone_C21H30O4	drains	false	DRAINS
EX_C02153_Glucotropaeolin_C14H19NO9S2	Drain to C02153_Glucotropaeolin_C14H19NO9S2	drains	false	DRAINS
EX_C02222_2-Maleylacetate_C6H6O5	Drain to C02222_2-Maleylacetate_C6H6O5	drains	false	DRAINS
EX_C02265_D-Phenylalanine_C9H11NO2	Drain to C02265_D-Phenylalanine_C9H11NO2	drains	false	DRAINS
EX_C02273_Digalacturonate_C12H18O13	Drain to C02273_Digalacturonate_C12H18O13	drains	false	DRAINS
EX_C02291_L-Cystathionine_C7H14N2O4S	Drain to C02291_L-Cystathionine_C7H14N2O4S	drains	false	DRAINS
EX_C02301_O-Acylcarnitine_C2446H4386O400N100	Drain to C02301_O-Acylcarnitine_C2446H4386O400N100	drains	false	DRAINS
EX_C02325_Sinapyl alcohol_C11H14O4	Drain to C02325_Sinapyl alcohol_C11H14O4	drains	false	DRAINS
EX_C02336_beta-D-Fructose_C6H12O6	Drain to C02336_beta-D-Fructose_C6H12O6	drains	false	DRAINS
EX_C02345_(2S)-Flavan-4-ol_C15H14O2	Drain to C02345_(2S)-Flavan-4-ol_C15H14O2	drains	false	DRAINS
EX_C02348_(R)(-)-Allantoin_C4H6N4O3	Drain to C02348_(R)(-)-Allantoin_C4H6N4O3	drains	false	DRAINS
EX_C02350_(S)-Allantoin_C4H6N4O3	Drain to C02350_(S)-Allantoin_C4H6N4O3	drains	false	DRAINS
EX_C02351_o-Benzoquinone_C6H4O2	Drain to C02351_o-Benzoquinone_C6H4O2	drains	false	DRAINS
EX_C02356_(S)-2-Aminobutanoate_C4H9NO2	Drain to C02356_(S)-2-Aminobutanoate_C4H9NO2	drains	false	DRAINS
EX_C02380_6-Mercaptopurine_C5H4N4S	Drain to C02380_6-Mercaptopurine_C5H4N4S	drains	false	DRAINS
EX_C02394_Cinnamyl alcohol_C9H10O	Drain to C02394_Cinnamyl alcohol_C9H10O	drains	false	DRAINS
EX_C02474_Arabinan_C15H26O13	Drain to C02474_Arabinan_C15H26O13	drains	false	DRAINS
EX_C02477_alpha-Tocopherol_C29H50O2	Drain to C02477_alpha-Tocopherol_C29H50O2	drains	false	DRAINS
EX_C02483_gamma-Tocopherol_C28H48O2	Drain to C02483_gamma-Tocopherol_C28H48O2	drains	false	DRAINS
EX_C02492_1,4-beta-D-Mannan_C6H10O5	Drain to C02492_1,4-beta-D-Mannan_C6H10O5	drains	false	DRAINS
EX_C02512_3-Cyano-L-alanine_C4H6N2O2	Drain to C02512_3-Cyano-L-alanine_C4H6N2O2	drains	false	DRAINS
EX_C02528_Chenodeoxycholate_C24H40O4	Drain to C02528_Chenodeoxycholate_C24H40O4	drains	false	DRAINS
EX_C02567_N1-Acetylspermine_C12H28N4O	Drain to C02567_N1-Acetylspermine_C12H28N4O	drains	false	DRAINS
EX_C02571_O-Acetylcarnitine_C9H18NO4	Drain to C02571_O-Acetylcarnitine_C9H18NO4	drains	false	DRAINS
EX_C02646_4-Coumaryl alcohol_C9H10O2	Drain to C02646_4-Coumaryl alcohol_C9H10O2	drains	false	DRAINS
EX_C02659_Acetone cyanohydrin_C4H7NO	Drain to C02659_Acetone cyanohydrin_C4H7NO	drains	false	DRAINS
EX_C02666_Coniferyl aldehyde_C10H10O3	Drain to C02666_Coniferyl aldehyde_C10H10O3	drains	false	DRAINS
EX_C02679_Dodecanoic acid_C12H24O2	Drain to C02679_Dodecanoic acid_C12H24O2	drains	false	DRAINS
EX_C02686_Galactosylceramide_C4246H7686O1000N100	Drain to C02686_Galactosylceramide_C4246H7686O1000N100	drains	false	DRAINS
EX_C02714_N-Acetylputrescine_C6H14N2O	Drain to C02714_N-Acetylputrescine_C6H14N2O	drains	false	DRAINS
EX_C02720_Hydroxylaminobenzene_C6H7NO	Drain to C02720_Hydroxylaminobenzene_C6H7NO	drains	false	DRAINS
EX_C02723_N-Methylputrescine_C5H14N2	Drain to C02723_N-Methylputrescine_C5H14N2	drains	false	DRAINS
EX_C02737_Phosphatidylserine_C4092H7172O1000N100P100	Drain to C02737_Phosphatidylserine_C4092H7172O1000N100P100	drains	false	DRAINS
EX_C02814_Benzene-1,2,4-triol_C6H6O3	Drain to C02814_Benzene-1,2,4-triol_C6H6O3	drains	false	DRAINS
EX_C02906_Dihydromyricetin_C15H12O8	Drain to C02906_Dihydromyricetin_C15H12O8	drains	false	DRAINS
EX_C02953_7,8-Dihydrobiopterin_C9H13N5O3	Drain to C02953_7,8-Dihydrobiopterin_C9H13N5O3	drains	false	DRAINS
EX_C03081_4-Methylumbelliferone_C10H8O3	Drain to C03081_4-Methylumbelliferone_C10H8O3	drains	false	DRAINS
EX_C03082_4-Phospho-L-aspartate_C4H8NO7P	Drain to C03082_4-Phospho-L-aspartate_C4H8NO7P	drains	false	DRAINS
EX_C03197_(S)-3-Hydroxybutanoate_C4H8O3	Drain to C03197_(S)-3-Hydroxybutanoate_C4H8O3	drains	false	DRAINS
EX_C03242_Dihomo-gamma-linolenate_C20H34O2	Drain to C03242_Dihomo-gamma-linolenate_C20H34O2	drains	false	DRAINS
EX_C03272_Globoside_C6146H10886N200O2300	Drain to C03272_Globoside_C6146H10886N200O2300	drains	false	DRAINS
EX_C03298_Nalpha-Methylhistidine_C7H11N3O2	Drain to C03298_Nalpha-Methylhistidine_C7H11N3O2	drains	false	DRAINS
EX_C03313_Phylloquinol_C31H48O2	Drain to C03313_Phylloquinol_C31H48O2	drains	false	DRAINS
EX_C03360_4-Nitrophenyl phosphate_C6H6NO6P	Drain to C03360_4-Nitrophenyl phosphate_C6H6NO6P	drains	false	DRAINS
EX_C03440_cis-4-Hydroxy-D-proline_C5H9NO3	Drain to C03440_cis-4-Hydroxy-D-proline_C5H9NO3	drains	false	DRAINS
EX_C03479_Folinic acid_C20H23N7O7	Drain to C03479_Folinic acid_C20H23N7O7	drains	false	DRAINS
EX_C03579_Gibberellin A8_C19H24O7	Drain to C03579_Gibberellin A8_C19H24O7	drains	false	DRAINS
EX_C03582_Resveratrol_C14H12O3	Drain to C03582_Resveratrol_C14H12O3	drains	false	DRAINS
EX_C03640_Sphingosyl-phosphocholine_C23H50N2O5P	Drain to C03640_Sphingosyl-phosphocholine_C23H50N2O5P	drains	false	DRAINS
EX_C03641_Sterol 3-beta-D-glucoside_C23H38O6	Drain to C03641_Sterol 3-beta-D-glucoside_C23H38O6	drains	false	DRAINS
EX_C03648_cis-3,4-Leucopelargonidin_C15H14O6	Drain to C03648_cis-3,4-Leucopelargonidin_C15H14O6	drains	false	DRAINS
EX_C03676_3-Hydroxy-cis,cis-muconate_C6H6O5	Drain to C03676_3-Hydroxy-cis,cis-muconate_C6H6O5	drains	false	DRAINS
EX_C03692_1,2-Diacyl-3-beta-D-galactosyl-sn-glycerol_C4392H7572O1000	Drain to C03692_1,2-Diacyl-3-beta-D-galactosyl-sn-glycerol_C4392H7572O1000	drains	false	DRAINS
EX_C03742_(S)-4-Hydroxymandelonitrile_C8H7NO2	Drain to C03742_(S)-4-Hydroxymandelonitrile_C8H7NO2	drains	false	DRAINS
EX_C03758_Dopamine_C8H11NO2	Drain to C03758_Dopamine_C8H11NO2	drains	false	DRAINS
EX_C03765_4-Hydroxyphenylacetaldehyde_C8H8O2	Drain to C03765_4-Hydroxyphenylacetaldehyde_C8H8O2	drains	false	DRAINS
EX_C03793_N6,N6,N6-Trimethyl-L-lysine_C9H20N2O2	Drain to C03793_N6,N6,N6-Trimethyl-L-lysine_C9H20N2O2	drains	false	DRAINS
EX_C03845_5alpha-Cholest-8-en-3beta-ol_C27H46O	Drain to C03845_5alpha-Cholest-8-en-3beta-ol_C27H46O	drains	false	DRAINS
EX_C03855_Cholesteryl-beta-D-glucoside_C33H56O6	Drain to C03855_Cholesteryl-beta-D-glucoside_C33H56O6	drains	false	DRAINS
EX_C03892_Phosphatidylglycerophosphate_C4092H7372O1300P200	Drain to C03892_Phosphatidylglycerophosphate_C4092H7372O1300P200	drains	false	DRAINS
EX_C03917_Dihydrotestosterone_C19H30O2	Drain to C03917_Dihydrotestosterone_C19H30O2	drains	false	DRAINS
EX_C03946_Flavonol 3-O-beta-D-glucoside_C21H20O8	Drain to C03946_Flavonol 3-O-beta-D-glucoside_C21H20O8	drains	false	DRAINS
EX_C03974_2-Acyl-sn-glycerol 3-phosphate_C2046H3786O700P100	Drain to C03974_2-Acyl-sn-glycerol 3-phosphate_C2046H3786O700P100	drains	false	DRAINS
EX_C04043_3,4-Dihydroxyphenylacetaldehyde_C8H8O3	Drain to C04043_3,4-Dihydroxyphenylacetaldehyde_C8H8O3	drains	false	DRAINS
EX_C04144_Tetrahydropteroyltri-L-glutamate_C29H37N9O12	Drain to C04144_Tetrahydropteroyltri-L-glutamate_C29H37N9O12	drains	false	DRAINS
EX_C04188_S-Methyl-5-thio-D-ribose 1-phosphate_C6H13O7PS	Drain to C04188_S-Methyl-5-thio-D-ribose 1-phosphate_C6H13O7PS	drains	false	DRAINS
EX_C04230_1-Acyl-sn-glycero-3-phosphocholine_C2546H4986N100O700P100	Drain to C04230_1-Acyl-sn-glycero-3-phosphocholine_C2546H4986N100O700P100	drains	false	DRAINS
EX_C04233_2-Acyl-sn-glycero-3-phosphocholine_C2546H4986N100O700P100	Drain to C04233_2-Acyl-sn-glycero-3-phosphocholine_C2546H4986N100O700P100	drains	false	DRAINS
EX_C04248_6-(alpha-D-Glucosaminyl)-1-phosphatidyl-1D-myo-inositol_C4992H8772O1700N100P100	Drain to C04248_6-(alpha-D-Glucosaminyl)-1-phosphatidyl-1D-myo-inositol_C4992H8772O1700N100P100	drains	false	DRAINS
EX_C04259_N,N-Dimethylhistidine_C8H13N3O2	Drain to C04259_N,N-Dimethylhistidine_C8H13N3O2	drains	false	DRAINS
EX_C04293_Chrysoeriol_C16H12O6	Drain to C04293_Chrysoeriol_C16H12O6	drains	false	DRAINS
EX_C04373_Etiocholanolone_C19H30O2	Drain to C04373_Etiocholanolone_C19H30O2	drains	false	DRAINS
EX_C04377_5,10-Methylenetetrahydromethanopterin_C31H45N6O16P	Drain to C04377_5,10-Methylenetetrahydromethanopterin_C31H45N6O16P	drains	false	DRAINS
EX_C04438_1-Acyl-sn-glycero-3-phosphoethanolamine_C2246H4286O700N100P100	Drain to C04438_1-Acyl-sn-glycero-3-phosphoethanolamine_C2246H4286O700N100P100	drains	false	DRAINS
EX_C04478_3-Deoxy-D-manno-octulosonate 8-phosphate_C8H15O11P	Drain to C04478_3-Deoxy-D-manno-octulosonate 8-phosphate_C8H15O11P	drains	false	DRAINS
EX_C04489_5-Methyltetrahydropteroyltri-L-glutamate_C30H39N9O12	Drain to C04489_5-Methyltetrahydropteroyltri-L-glutamate_C30H39N9O12	drains	false	DRAINS
EX_C04501_N-Acetyl-alpha-D-glucosamine 1-phosphate_C8H16NO9P	Drain to C04501_N-Acetyl-alpha-D-glucosamine 1-phosphate_C8H16NO9P	drains	false	DRAINS
EX_C04549_1-Phosphatidyl-1D-myo-inositol 3-phosphate_C4392H7772O1600P200	Drain to C04549_1-Phosphatidyl-1D-myo-inositol 3-phosphate_C4392H7772O1600P200	drains	false	DRAINS
EX_C04563_D-myo-Inositol 1,2,4,5,6-pentakisphosphate_C6H17O21P5	Drain to C04563_D-myo-Inositol 1,2,4,5,6-pentakisphosphate_C6H17O21P5	drains	false	DRAINS
EX_C04582_S-Methyl-5-thio-D-ribulose 1-phosphate_C6H13O7PS	Drain to C04582_S-Methyl-5-thio-D-ribulose 1-phosphate_C6H13O7PS	drains	false	DRAINS
EX_C04637_1-Phosphatidyl-D-myo-inositol 4,5-bisphosphate_C4392H7872O1900P300	Drain to C04637_1-Phosphatidyl-D-myo-inositol 4,5-bisphosphate_C4392H7872O1900P300	drains	false	DRAINS
EX_C04672_(9Z,15Z)-(13S)-12,13-Epoxyoctadeca-9,11,15-trienoic acid_C18H28O3	Drain to C04672_(9Z,15Z)-(13S)-12,13-Epoxyoctadeca-9,11,15-trienoic acid_C18H28O3	drains	false	DRAINS
EX_C04712_(7R)-7-(5-Carboxy-5-oxopentanoyl)aminocephalosporinate_C16H18N2O9S	Drain to C04712_(7R)-7-(5-Carboxy-5-oxopentanoyl)aminocephalosporinate_C16H18N2O9S	drains	false	DRAINS
EX_C04717_(9Z,11E)-(13S)-13-Hydroperoxyoctadeca-9,11-dienoic acid_C18H32O4	Drain to C04717_(9Z,11E)-(13S)-13-Hydroperoxyoctadeca-9,11-dienoic acid_C18H32O4	drains	false	DRAINS
EX_C04737_alpha-D-Galactosyl-(1->4)-beta-D-galactosyl-(1->4)-beta-D-glucosyl-(1<->1)-ceramide_C5346H9586O1800N100	Drain to C04737_alpha-D-Galactosyl-(1->4)-beta-D-galactosyl-(1->4)-beta-D-glucosyl-(1<->1)-ceramide_C5346H9586O1800N100	drains	false	DRAINS
EX_C04780_8-[(1R,2R)-3-Oxo-2-{(Z)-pent-2-enyl}cyclopentyl]octanoate_C18H30O3	Drain to C04780_8-[(1R,2R)-3-Oxo-2-{(Z)-pent-2-enyl}cyclopentyl]octanoate_C18H30O3	drains	false	DRAINS
EX_C04785_13(S)-HPOT_C18H30O4	Drain to C04785_13(S)-HPOT_C18H30O4	drains	false	DRAINS
EX_C04840_3beta-Hydroxy-4beta-methyl-5alpha-cholest-7-ene-4alpha-carboxylate_C29H48O3	Drain to C04840_3beta-Hydroxy-4beta-methyl-5alpha-cholest-7-ene-4alpha-carboxylate_C29H48O3	drains	false	DRAINS
EX_C04900_Luteolin 7-O-[beta-D-glucuronosyl-(1->2)-beta-D-glucuronide]-4'-O-beta-D-glucuronide_C33H34O24	Drain to C04900_Luteolin 7-O-[beta-D-glucuronosyl-(1->2)-beta-D-glucuronide]-4'-O-beta-D-glucuronide_C33H34O24	drains	false	DRAINS
EX_C05103_4alpha-Methylzymosterol_C28H46O	Drain to C05103_4alpha-Methylzymosterol_C28H46O	drains	false	DRAINS
EX_C05107_7-Dehydrodesmosterol_C27H42O	Drain to C05107_7-Dehydrodesmosterol_C27H42O	drains	false	DRAINS
EX_C05108_14-Demethyllanosterol_C29H48O	Drain to C05108_14-Demethyllanosterol_C29H48O	drains	false	DRAINS
EX_C05109_24,25-Dihydrolanosterol_C30H52O	Drain to C05109_24,25-Dihydrolanosterol_C30H52O	drains	false	DRAINS
EX_C05110_4alpha-Methylcholesta-8-en-3beta-ol_C28H48O	Drain to C05110_4alpha-Methylcholesta-8-en-3beta-ol_C28H48O	drains	false	DRAINS
EX_C05123_2-Hydroxyethanesulfonate_C2H6O4S	Drain to C05123_2-Hydroxyethanesulfonate_C2H6O4S	drains	false	DRAINS
EX_C05141_Estriol_C18H24O3	Drain to C05141_Estriol_C18H24O3	drains	false	DRAINS
EX_C05143_Dhurrin_C14H17NO7	Drain to C05143_Dhurrin_C14H17NO7	drains	false	DRAINS
EX_C05293_5beta-Dihydrotestosterone_C19H30O2	Drain to C05293_5beta-Dihydrotestosterone_C19H30O2	drains	false	DRAINS
EX_C05309_Semiquinone_C6H5O2	Drain to C05309_Semiquinone_C6H5O2	drains	false	DRAINS
EX_C05324_Nicotianamine_C12H21N3O6	Drain to C05324_Nicotianamine_C12H21N3O6	drains	false	DRAINS
EX_C05332_Phenethylamine_C8H11N	Drain to C05332_Phenethylamine_C8H11N	drains	false	DRAINS
EX_C05335_L-Selenomethionine_C5H11NO2Se	Drain to C05335_L-Selenomethionine_C5H11NO2Se	drains	false	DRAINS
EX_C05337_Chenodeoxycholoyl-CoA_C45H74N7O19P3S	Drain to C05337_Chenodeoxycholoyl-CoA_C45H74N7O19P3S	drains	false	DRAINS
EX_C05356_5(S)-HPETE_C20H32O4	Drain to C05356_5(S)-HPETE_C20H32O4	drains	false	DRAINS
EX_C05361_Hydrazine_N2H4	Drain to C05361_Hydrazine_N2H4	drains	false	DRAINS
EX_C05394_3-Keto-beta-D-galactose_C6H10O6	Drain to C05394_3-Keto-beta-D-galactose_C6H10O6	drains	false	DRAINS
EX_C05399_Melibiitol_C12H24O11	Drain to C05399_Melibiitol_C12H24O11	drains	false	DRAINS
EX_C05400_Epimelibiose_C12H22O11	Drain to C05400_Epimelibiose_C12H22O11	drains	false	DRAINS
EX_C05401_3-beta-D-Galactosyl-sn-glycerol_C9H18O8	Drain to C05401_3-beta-D-Galactosyl-sn-glycerol_C9H18O8	drains	false	DRAINS
EX_C05402_Melibiose_C12H22O11	Drain to C05402_Melibiose_C12H22O11	drains	false	DRAINS
EX_C05403_3-Ketolactose_C12H20O11	Drain to C05403_3-Ketolactose_C12H20O11	drains	false	DRAINS
EX_C05404_D-Gal alpha 1->6D-Gal alpha 1->6D-Glucose_C18H32O16	Drain to C05404_D-Gal alpha 1->6D-Gal alpha 1->6D-Glucose_C18H32O16	drains	false	DRAINS
EX_C05427_Phytyl diphosphate_C20H42O7P2	Drain to C05427_Phytyl diphosphate_C20H42O7P2	drains	false	DRAINS
EX_C05437_Zymosterol_C27H44O	Drain to C05437_Zymosterol_C27H44O	drains	false	DRAINS
EX_C05439_5alpha-Cholesta-7,24-dien-3beta-ol_C27H44O	Drain to C05439_5alpha-Cholesta-7,24-dien-3beta-ol_C27H44O	drains	false	DRAINS
EX_C05440_Ergosta-5,7,22,24(28)-tetraen-3beta-ol_C28H42O	Drain to C05440_Ergosta-5,7,22,24(28)-tetraen-3beta-ol_C28H42O	drains	false	DRAINS
EX_C05441_Vitamin D2_C28H44O	Drain to C05441_Vitamin D2_C28H44O	drains	false	DRAINS
EX_C05442_Stigmasterol_C29H48O	Drain to C05442_Stigmasterol_C29H48O	drains	false	DRAINS
EX_C05512_Deoxyinosine_C10H12N4O4	Drain to C05512_Deoxyinosine_C10H12N4O4	drains	false	DRAINS
EX_C05519_L-Allothreonine_C4H9NO3	Drain to C05519_L-Allothreonine_C4H9NO3	drains	false	DRAINS
EX_C05528_3-Sulfopyruvate_C3H4O6S	Drain to C05528_3-Sulfopyruvate_C3H4O6S	drains	false	DRAINS
EX_C05551_Penicillin G_C16H18N2O4S	Drain to C05551_Penicillin G_C16H18N2O4S	drains	false	DRAINS
EX_C05557_Isopenicillin N_C14H21N3O6S	Drain to C05557_Isopenicillin N_C14H21N3O6S	drains	false	DRAINS
EX_C05578_5,6-Dihydroxyindole_C8H7NO2	Drain to C05578_5,6-Dihydroxyindole_C8H7NO2	drains	false	DRAINS
EX_C05579_Indole-5,6-quinone_C8H5NO2	Drain to C05579_Indole-5,6-quinone_C8H5NO2	drains	false	DRAINS
EX_C05604_2-Carboxy-2,3-dihydro-5,6-dihydroxyindole_C9H9NO4	Drain to C05604_2-Carboxy-2,3-dihydro-5,6-dihydroxyindole_C9H9NO4	drains	false	DRAINS
EX_C05608_4-Hydroxycinnamyl aldehyde_C9H8O2	Drain to C05608_4-Hydroxycinnamyl aldehyde_C9H8O2	drains	false	DRAINS
EX_C05610_Sinapoyl aldehyde_C11H12O4	Drain to C05610_Sinapoyl aldehyde_C11H12O4	drains	false	DRAINS
EX_C05619_5-Hydroxyferulic acid methyl ester_C10H10O5	Drain to C05619_5-Hydroxyferulic acid methyl ester_C10H10O5	drains	false	DRAINS
EX_C05623_Quercetin 3-O-glucoside_C21H20O12	Drain to C05623_Quercetin 3-O-glucoside_C21H20O12	drains	false	DRAINS
EX_C05631_Eriodictyol_C15H12O6	Drain to C05631_Eriodictyol_C15H12O6	drains	false	DRAINS
EX_C05640_Cinnavalininate_C14H8N2O6	Drain to C05640_Cinnavalininate_C14H8N2O6	drains	false	DRAINS
EX_C05642_Formyl-N-acetyl-5-methoxykynurenamine_C13H16N2O4	Drain to C05642_Formyl-N-acetyl-5-methoxykynurenamine_C13H16N2O4	drains	false	DRAINS
EX_C05665_3-Aminopropanal_C3H7NO	Drain to C05665_3-Aminopropanal_C3H7NO	drains	false	DRAINS
EX_C05670_3-Aminopropiononitrile_C3H6N2	Drain to C05670_3-Aminopropiononitrile_C3H6N2	drains	false	DRAINS
EX_C05684_Selenite_SeO3	Drain to C05684_Selenite_SeO3	drains	false	DRAINS
EX_C05688_L-Selenocysteine_C3H7NO2Se	Drain to C05688_L-Selenocysteine_C3H7NO2Se	drains	false	DRAINS
EX_C05697_Selenate_H2SeO4	Drain to C05697_Selenate_H2SeO4	drains	false	DRAINS
EX_C05711_gamma-Glutamyl-beta-cyanoalanine_C9H13N3O5	Drain to C05711_gamma-Glutamyl-beta-cyanoalanine_C9H13N3O5	drains	false	DRAINS
EX_C05837_Glucobrassicin_C16H20N2O9S2	Drain to C05837_Glucobrassicin_C16H20N2O9S2	drains	false	DRAINS
EX_C05838_cis-2-Hydroxycinnamate_C9H8O3	Drain to C05838_cis-2-Hydroxycinnamate_C9H8O3	drains	false	DRAINS
EX_C05839_cis-beta-D-Glucosyl-2-hydroxycinnamate_C15H18O8	Drain to C05839_cis-beta-D-Glucosyl-2-hydroxycinnamate_C15H18O8	drains	false	DRAINS
EX_C05848_4-Hydroxy-3-decaprenylbenzoate_C57H86O3	Drain to C05848_4-Hydroxy-3-decaprenylbenzoate_C57H86O3	drains	false	DRAINS
EX_C05903_Kaempferol_C15H10O6	Drain to C05903_Kaempferol_C15H10O6	drains	false	DRAINS
EX_C05904_Pelargonidin_C15H11O5	Drain to C05904_Pelargonidin_C15H11O5	drains	false	DRAINS
EX_C05905_Cyanidin_C15H11O6	Drain to C05905_Cyanidin_C15H11O6	drains	false	DRAINS
EX_C05906_Leucocyanidin_C15H14O7	Drain to C05906_Leucocyanidin_C15H14O7	drains	false	DRAINS
EX_C05907_Luteoforol_C15H14O6	Drain to C05907_Luteoforol_C15H14O6	drains	false	DRAINS
EX_C05908_Delphinidin_C15H11O7	Drain to C05908_Delphinidin_C15H11O7	drains	false	DRAINS
EX_C05909_Leucodelphinidin_C15H14O8	Drain to C05909_Leucodelphinidin_C15H14O8	drains	false	DRAINS
EX_C05911_Pentahydroxyflavanone_C15H12O7	Drain to C05911_Pentahydroxyflavanone_C15H12O7	drains	false	DRAINS
EX_C05938_L-4-Hydroxyglutamate semialdehyde_C5H9NO4	Drain to C05938_L-4-Hydroxyglutamate semialdehyde_C5H9NO4	drains	false	DRAINS
EX_C05966_15(S)-HPETE_C20H32O4	Drain to C05966_15(S)-HPETE_C20H32O4	drains	false	DRAINS
EX_C05973_2-Acyl-sn-glycero-3-phosphoethanolamine_C2246H4286O700N100P100	Drain to C05973_2-Acyl-sn-glycero-3-phosphoethanolamine_C2246H4286O700N100P100	drains	false	DRAINS
EX_C05974_2-Acyl-sn-glycero-3-phosphoserine_C2346H4286O900N100P100	Drain to C05974_2-Acyl-sn-glycero-3-phosphoserine_C2346H4286O900N100P100	drains	false	DRAINS
EX_C05980_Cardiolipin_C7884H13744O1700P200	Drain to C05980_Cardiolipin_C7884H13744O1700P200	drains	false	DRAINS
EX_C05981_Phosphatidylinositol-3,4,5-trisphosphate_C4392H7972O2200P400	Drain to C05981_Phosphatidylinositol-3,4,5-trisphosphate_C4392H7972O2200P400	drains	false	DRAINS
EX_C05983_Propionyladenylate_C13H18N5O8P	Drain to C05983_Propionyladenylate_C13H18N5O8P	drains	false	DRAINS
EX_C05993_Acetyl adenylate_C12H16N5O8P	Drain to C05993_Acetyl adenylate_C12H16N5O8P	drains	false	DRAINS
EX_C06023_D-Glucosaminide_C14H27N2O10	Drain to C06023_D-Glucosaminide_C14H27N2O10	drains	false	DRAINS
EX_C06037_Digalactosyl-diacylglycerol_C4992H8572O1500	Drain to C06037_Digalactosyl-diacylglycerol_C4992H8572O1500	drains	false	DRAINS
EX_C06082_Abscisate_C15H20O4	Drain to C06082_Abscisate_C15H20O4	drains	false	DRAINS
EX_C06093_Gibberellin A12 aldehyde_C20H28O3	Drain to C06093_Gibberellin A12 aldehyde_C20H28O3	drains	false	DRAINS
EX_C06096_Gibberellin A29_C19H24O6	Drain to C06096_Gibberellin A29_C19H24O6	drains	false	DRAINS
EX_C06108_Fluoroacetate_C2H3FO2	Drain to C06108_Fluoroacetate_C2H3FO2	drains	false	DRAINS
EX_C06114_gamma-Glutamyl-beta-aminopropiononitrile_C8H13N3O3	Drain to C06114_gamma-Glutamyl-beta-aminopropiononitrile_C8H13N3O3	drains	false	DRAINS
EX_C06124_Sphingosine 1-phosphate_C18H38NO5P	Drain to C06124_Sphingosine 1-phosphate_C18H38NO5P	drains	false	DRAINS
EX_C06126_Digalactosylceramide_C4846H8686O1500N100	Drain to C06126_Digalactosylceramide_C4846H8686O1500N100	drains	false	DRAINS
EX_C06174_Codeine_C18H21NO3	Drain to C06174_Codeine_C18H21NO3	drains	false	DRAINS
EX_C06178_1-Methylpyrrolinium_C5H10N	Drain to C06178_1-Methylpyrrolinium_C5H10N	drains	false	DRAINS
EX_C06197_P1,P3-Bis(5'-adenosyl) triphosphate_C20H27N10O16P3	Drain to C06197_P1,P3-Bis(5'-adenosyl) triphosphate_C20H27N10O16P3	drains	false	DRAINS
EX_C06232_Molybdate_H2MoO4	Drain to C06232_Molybdate_H2MoO4	drains	false	DRAINS
EX_C06393_2,3-Diaminopropanoate_C3H8N2O2	Drain to C06393_2,3-Diaminopropanoate_C3H8N2O2	drains	false	DRAINS
EX_C06423_Octanoic acid_C8H16O2	Drain to C06423_Octanoic acid_C8H16O2	drains	false	DRAINS
EX_C06429_(4Z,7Z,10Z,13Z,16Z,19Z)-Docosahexaenoic acid_C22H32O2	Drain to C06429_(4Z,7Z,10Z,13Z,16Z,19Z)-Docosahexaenoic acid_C22H32O2	drains	false	DRAINS
EX_C06548_Ethylene oxide_C2H4O	Drain to C06548_Ethylene oxide_C2H4O	drains	false	DRAINS
EX_C06561_Naringenin chalcone_C15H12O5	Drain to C06561_Naringenin chalcone_C15H12O5	drains	false	DRAINS
EX_C06564_Penicillin N_C14H21N3O6S	Drain to C06564_Penicillin N_C14H21N3O6S	drains	false	DRAINS
EX_C06697_Arsenite_AsO3	Drain to C06697_Arsenite_AsO3	drains	false	DRAINS
EX_C06714_3-Hydroxypimeloyl-CoA_C28H46N7O20P3S	Drain to C06714_3-Hydroxypimeloyl-CoA_C28H46N7O20P3S	drains	false	DRAINS
EX_C06715_3-Oxopimeloyl-CoA_C28H44N7O20P3S	Drain to C06715_3-Oxopimeloyl-CoA_C28H44N7O20P3S	drains	false	DRAINS
EX_C06800_Aflatoxin B1_C17H12O6	Drain to C06800_Aflatoxin B1_C17H12O6	drains	false	DRAINS
EX_C07054_Isoniazid_C6H7N3O	Drain to C07054_Isoniazid_C6H7N3O	drains	false	DRAINS
EX_C07073_Lidocaine_C14H22N2O	Drain to C07073_Lidocaine_C14H22N2O	drains	false	DRAINS
EX_C07086_Phenylacetic acid_C8H8O2	Drain to C07086_Phenylacetic acid_C8H8O2	drains	false	DRAINS
EX_C07108_Tamoxifen_C26H29NO	Drain to C07108_Tamoxifen_C26H29NO	drains	false	DRAINS
EX_C07118_Benzoylacetyl-CoA_C30H42N7O18P3S	Drain to C07118_Benzoylacetyl-CoA_C30H42N7O18P3S	drains	false	DRAINS
EX_C07330_3-Methyl-2-butenal_C5H8O	Drain to C07330_3-Methyl-2-butenal_C5H8O	drains	false	DRAINS
EX_C07345_Betaine aldehyde hydrate_C5H14NO2	Drain to C07345_Betaine aldehyde hydrate_C5H14NO2	drains	false	DRAINS
EX_C07446_Isonicotinic acid_C6H5NO2	Drain to C07446_Isonicotinic acid_C6H5NO2	drains	false	DRAINS
EX_C07447_Acetylhydrazine_C2H6N2O	Drain to C07447_Acetylhydrazine_C2H6N2O	drains	false	DRAINS
EX_C07481_Caffeine_C8H10N4O2	Drain to C07481_Caffeine_C8H10N4O2	drains	false	DRAINS
EX_C07572_Citalopram_C20H21FN2O	Drain to C07572_Citalopram_C20H21FN2O	drains	false	DRAINS
EX_C07585_N-Acetylisoniazid_C8H9N3O2	Drain to C07585_N-Acetylisoniazid_C8H9N3O2	drains	false	DRAINS
EX_C07649_5-FU_C4H3FN2O2	Drain to C07649_5-FU_C4H3FN2O2	drains	false	DRAINS
EX_C08325_Amygdalin_C20H27NO11	Drain to C08325_Amygdalin_C20H27NO11	drains	false	DRAINS
EX_C08334_Lotaustralin_C11H19NO6	Drain to C08334_Lotaustralin_C11H19NO6	drains	false	DRAINS
EX_C08491_(-)-Jasmonic acid_C12H18O3	Drain to C08491_(-)-Jasmonic acid_C12H18O3	drains	false	DRAINS
EX_C08578_Butein_C15H12O5	Drain to C08578_Butein_C15H12O5	drains	false	DRAINS
EX_C08615_alpha-Amyrin_C30H50O	Drain to C08615_alpha-Amyrin_C30H50O	drains	false	DRAINS
EX_C08616_beta-Amyrin_C30H50O	Drain to C08616_beta-Amyrin_C30H50O	drains	false	DRAINS
EX_C08626_Friedelin_C30H50O	Drain to C08626_Friedelin_C30H50O	drains	false	DRAINS
EX_C08628_Lupeol_C30H50O	Drain to C08628_Lupeol_C30H50O	drains	false	DRAINS
EX_C08650_Isoliquiritigenin_C15H12O4	Drain to C08650_Isoliquiritigenin_C15H12O4	drains	false	DRAINS
EX_C08813_Brassicasterol_C28H46O	Drain to C08813_Brassicasterol_C28H46O	drains	false	DRAINS
EX_C08825_Lophenol_C28H48O	Drain to C08825_Lophenol_C28H48O	drains	false	DRAINS
EX_C09614_Butin_C15H12O5	Drain to C09614_Butin_C15H12O5	drains	false	DRAINS
EX_C09627_Capsidiol_C15H24O2	Drain to C09627_Capsidiol_C15H24O2	drains	false	DRAINS
EX_C09727_(-)-Epicatechin_C15H14O6	Drain to C09727_(-)-Epicatechin_C15H14O6	drains	false	DRAINS
EX_C09736_Fisetinidol-4beta-ol_C15H14O6	Drain to C09736_Fisetinidol-4beta-ol_C15H14O6	drains	false	DRAINS
EX_C09762_Liquiritigenin_C15H12O4	Drain to C09762_Liquiritigenin_C15H12O4	drains	false	DRAINS
EX_C09826_Pinobanksin_C15H12O5	Drain to C09826_Pinobanksin_C15H12O5	drains	false	DRAINS
EX_C09827_Pinocembrin_C15H12O4	Drain to C09827_Pinocembrin_C15H12O4	drains	false	DRAINS
EX_C10044_Galangin_C15H10O5	Drain to C10044_Galangin_C15H10O5	drains	false	DRAINS
EX_C10107_Myricetin_C15H10O8	Drain to C10107_Myricetin_C15H10O8	drains	false	DRAINS
EX_C10646_Lariciresinol_C20H24O6	Drain to C10646_Lariciresinol_C20H24O6	drains	false	DRAINS
EX_C10945_Caffeic aldehyde_C9H8O3	Drain to C10945_Caffeic aldehyde_C9H8O3	drains	false	DRAINS
EX_C11004_2,6-Dimethylaniline_C8H11N	Drain to C11004_2,6-Dimethylaniline_C8H11N	drains	false	DRAINS
EX_C11038_2'-Deoxy-5-hydroxymethylcytidine-5'-diphosphate_C10H17N3O11P2	Drain to C11038_2'-Deoxy-5-hydroxymethylcytidine-5'-diphosphate_C10H17N3O11P2	drains	false	DRAINS
EX_C11145_Methanesulfonic acid_CH4SO3	Drain to C11145_Methanesulfonic acid_CH4SO3	drains	false	DRAINS
EX_C11173_SN-38_C22H20N2O5	Drain to C11173_SN-38_C22H20N2O5	drains	false	DRAINS
EX_C11376_SN38 glucuronide_C28H28N2O11	Drain to C11376_SN38 glucuronide_C28H28N2O11	drains	false	DRAINS
EX_C11435_4-(Cytidine 5'-diphospho)-2-C-methyl-D-erythritol_C14H25N3O14P2	Drain to C11435_4-(Cytidine 5'-diphospho)-2-C-methyl-D-erythritol_C14H25N3O14P2	drains	false	DRAINS
EX_C11436_2-Phospho-4-(cytidine 5'-diphospho)-2-C-methyl-D-erythritol_C14H26N3O17P3	Drain to C11436_2-Phospho-4-(cytidine 5'-diphospho)-2-C-methyl-D-erythritol_C14H26N3O17P3	drains	false	DRAINS
EX_C11537_(2R)-3-Sulfolactate_C3H6O6S	Drain to C11537_(2R)-3-Sulfolactate_C3H6O6S	drains	false	DRAINS
EX_C11554_1-Phosphatidyl-1D-myo-inositol 3,4-bisphosphate_C4392H7872O1900P300	Drain to C11554_1-Phosphatidyl-1D-myo-inositol 3,4-bisphosphate_C4392H7872O1900P300	drains	false	DRAINS
EX_C11556_1-Phosphatidyl-1D-myo-inositol 3,5-bisphosphate_C4392H7872O1900P300	Drain to C11556_1-Phosphatidyl-1D-myo-inositol 3,5-bisphosphate_C4392H7872O1900P300	drains	false	DRAINS
EX_C11557_1-Phosphatidyl-1D-myo-inositol 5-phosphate_C4392H7772O1600P200	Drain to C11557_1-Phosphatidyl-1D-myo-inositol 5-phosphate_C4392H7772O1600P200	drains	false	DRAINS
EX_C11695_Anandamide_C22H37NO2	Drain to C11695_Anandamide_C22H37NO2	drains	false	DRAINS
EX_C11735_N-Ethylglycine_C4H9NO2	Drain to C11735_N-Ethylglycine_C4H9NO2	drains	false	DRAINS
EX_C11821_5-Hydroxyisourate_C5H4N4O4	Drain to C11821_5-Hydroxyisourate_C5H4N4O4	drains	false	DRAINS
EX_C11854_Gibberellin A51-catabolite_C19H22O5	Drain to C11854_Gibberellin A51-catabolite_C19H22O5	drains	false	DRAINS
EX_C11855_Gibberellin A29-catabolite_C19H22O6	Drain to C11855_Gibberellin A29-catabolite_C19H22O6	drains	false	DRAINS
EX_C11857_Gibberellin A12_C20H28O4	Drain to C11857_Gibberellin A12_C20H28O4	drains	false	DRAINS
EX_C11863_Gibberellin A9_C19H24O4	Drain to C11863_Gibberellin A9_C19H24O4	drains	false	DRAINS
EX_C11864_Gibberellin A4_C19H24O5	Drain to C11864_Gibberellin A4_C19H24O5	drains	false	DRAINS
EX_C11865_Gibberellin A51_C19H24O5	Drain to C11865_Gibberellin A51_C19H24O5	drains	false	DRAINS
EX_C11868_Gibberellin A34_C19H24O6	Drain to C11868_Gibberellin A34_C19H24O6	drains	false	DRAINS
EX_C11869_Gibberellin A34-catabolite_C19H22O6	Drain to C11869_Gibberellin A34-catabolite_C19H22O6	drains	false	DRAINS
EX_C11870_Gibberellin A8-catabolite_C19H22O7	Drain to C11870_Gibberellin A8-catabolite_C19H22O7	drains	false	DRAINS
EX_C11924_Perillic acid_C10H14O2	Drain to C11924_Perillic acid_C10H14O2	drains	false	DRAINS
EX_C12124_Apiforol_C15H14O5	Drain to C12124_Apiforol_C15H14O5	drains	false	DRAINS
EX_C12126_Dihydroceramide_C3546H6786O300N100	Drain to C12126_Dihydroceramide_C3546H6786O300N100	drains	false	DRAINS
EX_C12128_(-)-Epiafzelechin_C15H14O5	Drain to C12128_(-)-Epiafzelechin_C15H14O5	drains	false	DRAINS
EX_C12136_(-)-Epigallocatechin_C15H14O7	Drain to C12136_(-)-Epigallocatechin_C15H14O7	drains	false	DRAINS
EX_C12144_Phytosphingosine_C18H39NO3	Drain to C12144_Phytosphingosine_C18H39NO3	drains	false	DRAINS
EX_C12145_Phytoceramide_C3546H6786O400N100	Drain to C12145_Phytoceramide_C3546H6786O400N100	drains	false	DRAINS
EX_C12204_5-Hydroxyconiferaldehyde_C10H10O4	Drain to C12204_5-Hydroxyconiferaldehyde_C10H10O4	drains	false	DRAINS
EX_C12205_5-Hydroxyconiferyl alcohol_C10H12O4	Drain to C12205_5-Hydroxyconiferyl alcohol_C10H12O4	drains	false	DRAINS
EX_C12206_Caffeyl alcohol_C9H10O3	Drain to C12206_Caffeyl alcohol_C9H10O3	drains	false	DRAINS
EX_C12248_5-Hydroxy-2-oxo-4-ureido-2,5-dihydro-1H-imidazole-5-carboxylate_C5H6N4O5	Drain to C12248_5-Hydroxy-2-oxo-4-ureido-2,5-dihydro-1H-imidazole-5-carboxylate_C5H6N4O5	drains	false	DRAINS
EX_C12249_Kaempferol 3-O-glucoside_C21H20O11	Drain to C12249_Kaempferol 3-O-glucoside_C21H20O11	drains	false	DRAINS
EX_C12270_N-Acetylaspartylglutamate_C11H16N2O8	Drain to C12270_N-Acetylaspartylglutamate_C11H16N2O8	drains	false	DRAINS
EX_C12305_Methyl salicylate_C8H8O3	Drain to C12305_Methyl salicylate_C8H8O3	drains	false	DRAINS
EX_C12316_cis-Dihydroquercetin_C15H12O7	Drain to C12316_cis-Dihydroquercetin_C15H12O7	drains	false	DRAINS
EX_C12448_Ecgonine methyl ester_C10H17NO3	Drain to C12448_Ecgonine methyl ester_C10H17NO3	drains	false	DRAINS
EX_C12455_5-Aminopentanal_C5H11NO	Drain to C12455_5-Aminopentanal_C5H11NO	drains	false	DRAINS
EX_C12632_Luteolin 7-O-[beta-D-glucuronosyl-(1->2)-beta-D-glucuronide]_C27H26O18	Drain to C12632_Luteolin 7-O-[beta-D-glucuronosyl-(1->2)-beta-D-glucuronide]_C27H26O18	drains	false	DRAINS
EX_C12650_Capecitabine_C15H22FN3O6	Drain to C12650_Capecitabine_C15H22FN3O6	drains	false	DRAINS
EX_C13050_Cyclic ADP-ribose_C15H21N5O13P2	Drain to C13050_Cyclic ADP-ribose_C15H21N5O13P2	drains	false	DRAINS
EX_C13455_Abscisic aldehyde_C15H20O3	Drain to C13455_Abscisic aldehyde_C15H20O3	drains	false	DRAINS
EX_C13508_Sulfoquinovosyldiacylglycerol_C4392H7572O1200S100	Drain to C13508_Sulfoquinovosyldiacylglycerol_C4392H7572O1200S100	drains	false	DRAINS
EX_C14151_delta-Tocopherol_C27H46O2	Drain to C14151_delta-Tocopherol_C27H46O2	drains	false	DRAINS
EX_C14152_beta-Tocopherol_C28H48O2	Drain to C14152_beta-Tocopherol_C28H48O2	drains	false	DRAINS
EX_C14153_alpha-Tocotrienol_C29H44O2	Drain to C14153_alpha-Tocotrienol_C29H44O2	drains	false	DRAINS
EX_C14154_beta-Tocotrienol_C28H42O2	Drain to C14154_beta-Tocotrienol_C28H42O2	drains	false	DRAINS
EX_C14155_gamma-Tocotrienol_C28H42O2	Drain to C14155_gamma-Tocotrienol_C28H42O2	drains	false	DRAINS
EX_C14156_delta-Tocotrienol_C27H40O2	Drain to C14156_delta-Tocotrienol_C27H40O2	drains	false	DRAINS
EX_C14768_5,6-EET_C20H32O3	Drain to C14768_5,6-EET_C20H32O3	drains	false	DRAINS
EX_C14769_8,9-EET_C20H32O3	Drain to C14769_8,9-EET_C20H32O3	drains	false	DRAINS
EX_C14770_11,12-EET_C20H32O3	Drain to C14770_11,12-EET_C20H32O3	drains	false	DRAINS
EX_C14771_14,15-EET_C20H32O3	Drain to C14771_14,15-EET_C20H32O3	drains	false	DRAINS
EX_C14772_5,6-DHET_C20H34O4	Drain to C14772_5,6-DHET_C20H34O4	drains	false	DRAINS
EX_C14773_8,9-DHET_C20H34O4	Drain to C14773_8,9-DHET_C20H34O4	drains	false	DRAINS
EX_C14774_11,12-DHET_C20H34O4	Drain to C14774_11,12-DHET_C20H34O4	drains	false	DRAINS
EX_C14775_14,15-DHET_C20H34O4	Drain to C14775_14,15-DHET_C20H34O4	drains	false	DRAINS
EX_C14818_Fe2+_Fe	Drain to C14818_Fe2+_Fe	drains	true	DRAINS
EX_C14819_Fe3+_Fe	Drain to C14819_Fe3+_Fe	drains	false	DRAINS
EX_C14831_8(R)-HPODE_C18H32O4	Drain to C14831_8(R)-HPODE_C18H32O4	drains	false	DRAINS
EX_C15493_9-cis-Retinoic acid_C20H28O2	Drain to C15493_9-cis-Retinoic acid_C20H28O2	drains	false	DRAINS
EX_C15514_8'-Hydroxyabscisate_C15H20O5	Drain to C15514_8'-Hydroxyabscisate_C15H20O5	drains	false	DRAINS
EX_C15525_Eriodictyol chalcone_C15H12O6	Drain to C15525_Eriodictyol chalcone_C15H12O6	drains	false	DRAINS
EX_C15532_N-Acetyl-L-citrulline_C8H15N3O4	Drain to C15532_N-Acetyl-L-citrulline_C8H15N3O4	drains	false	DRAINS
EX_C15570_Dihydroflavonol_C15H12O3	Drain to C15570_Dihydroflavonol_C15H12O3	drains	false	DRAINS
EX_C15580_Flavonol 7-O-beta-D-glucoside_C21H20O9	Drain to C15580_Flavonol 7-O-beta-D-glucoside_C21H20O9	drains	false	DRAINS
EX_C15777_Episterol_C28H46O	Drain to C15777_Episterol_C28H46O	drains	false	DRAINS
EX_C15778_5,7,24(28)-Ergostatrienol_C28H44O	Drain to C15778_5,7,24(28)-Ergostatrienol_C28H44O	drains	false	DRAINS
EX_C15782_Delta7-Avenasterol_C29H48O	Drain to C15782_Delta7-Avenasterol_C29H48O	drains	false	DRAINS
EX_C15783_5-Dehydroavenasterol_C29H46O	Drain to C15783_5-Dehydroavenasterol_C29H46O	drains	false	DRAINS
EX_C15786_5alpha-Campestan-3-one_C28H48O	Drain to C15786_5alpha-Campestan-3-one_C28H48O	drains	false	DRAINS
EX_C15795_22alpha-Hydroxy-campesterol_C28H48O2	Drain to C15795_22alpha-Hydroxy-campesterol_C28H48O2	drains	false	DRAINS
EX_C15797_22alpha-Hydroxy-5alpha-campestan-3-one_C28H48O2	Drain to C15797_22alpha-Hydroxy-5alpha-campestan-3-one_C28H48O2	drains	false	DRAINS
EX_C15800_3-Dehydro-6-deoxoteasterone_C28H48O3	Drain to C15800_3-Dehydro-6-deoxoteasterone_C28H48O3	drains	false	DRAINS
EX_C15801_6-Deoxotyphasterol_C28H50O3	Drain to C15801_6-Deoxotyphasterol_C28H50O3	drains	false	DRAINS
EX_C15804_p-Hydroxyphenyl lignin_C9H9O2	Drain to C15804_p-Hydroxyphenyl lignin_C9H9O2	drains	false	DRAINS
EX_C15805_Guaiacyl lignin_C10H11O3	Drain to C15805_Guaiacyl lignin_C10H11O3	drains	false	DRAINS
EX_C15806_Syringyl lignin_C11H13O4	Drain to C15806_Syringyl lignin_C11H13O4	drains	false	DRAINS
EX_C15807_5-Hydroxy-guaiacyl lignin_C10H11O4	Drain to C15807_5-Hydroxy-guaiacyl lignin_C10H11O4	drains	false	DRAINS
EX_C15808_4alpha-Methylzymosterol-4-carboxylate_C29H46O3	Drain to C15808_4alpha-Methylzymosterol-4-carboxylate_C29H46O3	drains	false	DRAINS
EX_C15853_Dehydrospermidine_C7H17N3	Drain to C15853_Dehydrospermidine_C7H17N3	drains	false	DRAINS
EX_C15915_4,4-Dimethyl-5alpha-cholesta-8-en-3beta-ol_C29H50O	Drain to C15915_4,4-Dimethyl-5alpha-cholesta-8-en-3beta-ol_C29H50O	drains	false	DRAINS
EX_C15970_Abscisic acid glucose ester_C21H30O9	Drain to C15970_Abscisic acid glucose ester_C21H30O9	drains	false	DRAINS
EX_C15988_(9S,10S)-9,10-Dihydroxyoctadecanoate_C18H36O4	Drain to C15988_(9S,10S)-9,10-Dihydroxyoctadecanoate_C18H36O4	drains	false	DRAINS
EX_C15989_(9S,10S)-10-Hydroxy-9-(phosphonooxy)octadecanoate_C18H37O7P	Drain to C15989_(9S,10S)-10-Hydroxy-9-(phosphonooxy)octadecanoate_C18H37O7P	drains	false	DRAINS
EX_C16216_3-Oxostearoyl-CoA_C39H68N7O18P3S	Drain to C16216_3-Oxostearoyl-CoA_C39H68N7O18P3S	drains	false	DRAINS
EX_C16251_3-epi-6-Deoxocathasterone_C28H50O2	Drain to C16251_3-epi-6-Deoxocathasterone_C28H50O2	drains	false	DRAINS
EX_C16252_(22R,23R)-22,23-Dihydroxycampesterol_C28H48O3	Drain to C16252_(22R,23R)-22,23-Dihydroxycampesterol_C28H48O3	drains	false	DRAINS
EX_C16253_(22R,23R)-22,23-Dihydroxy-campest-4-en-3-one_C28H46O3	Drain to C16253_(22R,23R)-22,23-Dihydroxy-campest-4-en-3-one_C28H46O3	drains	false	DRAINS
EX_C16321_9(S)-HPOT_C18H30O4	Drain to C16321_9(S)-HPOT_C18H30O4	drains	false	DRAINS
EX_C16430_trans-Zeatin riboside monophosphate_C15H22N5O8P	Drain to C16430_trans-Zeatin riboside monophosphate_C15H22N5O8P	drains	false	DRAINS
EX_C16543_NPC_C28H30N4O6	Drain to C16543_NPC_C28H30N4O6	drains	false	DRAINS
EX_C16561_Monoethylglycinexylidide_C12H18N2O	Drain to C16561_Monoethylglycinexylidide_C12H18N2O	drains	false	DRAINS
EX_C16565_Aminopropylcadaverine_C8H21N3	Drain to C16565_Aminopropylcadaverine_C8H21N3	drains	false	DRAINS
EX_C16635_5'-Deoxy-5-fluorocytidine_C9H12FN3O4	Drain to C16635_5'-Deoxy-5-fluorocytidine_C9H12FN3O4	drains	false	DRAINS
EX_C16641_Irinotecan_C33H38N4O6	Drain to C16641_Irinotecan_C33H38N4O6	drains	false	DRAINS
EX_C16647_N,N-Diethylglycine_C6H13NO2	Drain to C16647_N,N-Diethylglycine_C6H13NO2	drains	false	DRAINS
EX_C16681_9-cis-Retinal_C20H28O	Drain to C16681_9-cis-Retinal_C20H28O	drains	false	DRAINS
EX_C16828_Caffeoquinone_C9H6O4	Drain to C16828_Caffeoquinone_C9H6O4	drains	false	DRAINS
EX_C16834_1-Pentanol_C5H12O	Drain to C16834_1-Pentanol_C5H12O	drains	false	DRAINS
EX_C16836_1,4'-Bipiperidine-1'-carboxylic acid_C11H20N2O2	Drain to C16836_1,4'-Bipiperidine-1'-carboxylic acid_C11H20N2O2	drains	false	DRAINS
EX_C16837_4-Amino-1-piperidinecarboxylic acid_C6H12N2O2	Drain to C16837_4-Amino-1-piperidinecarboxylic acid_C6H12N2O2	drains	false	DRAINS
EX_C17252_7-Methylthioheptyl glucosinolate_C15H29NO9S3	Drain to C17252_7-Methylthioheptyl glucosinolate_C15H29NO9S3	drains	false	DRAINS
EX_C17254_8-Methylthiooctyl glucosinolate_C16H31NO9S3	Drain to C17254_8-Methylthiooctyl glucosinolate_C16H31NO9S3	drains	false	DRAINS
EX_C17658_Isolithocholate_C24H40O3	Drain to C17658_Isolithocholate_C24H40O3	drains	false	DRAINS
EX_C17937_Eumelanin_C8H3NO3	Drain to C17937_Eumelanin_C8H3NO3	drains	false	DRAINS
EX_C18021_Pheophorbide a_C35H36N4O5	Drain to C18021_Pheophorbide a_C35H36N4O5	drains	false	DRAINS
EX_C18060_N-Acetyl-alpha-D-galactosamine 1-phosphate_C8H16NO9P	Drain to C18060_N-Acetyl-alpha-D-galactosamine 1-phosphate_C8H16NO9P	drains	false	DRAINS
EX_C18217_16-Feruloyloxypalmitate_C26H40O6	Drain to C18217_16-Feruloyloxypalmitate_C26H40O6	drains	false	DRAINS
EX_C18218_16-Hydroxypalmitate_C16H32O3	Drain to C18218_16-Hydroxypalmitate_C16H32O3	drains	false	DRAINS
EX_C18229_Fusicocca-2,10(14)-diene_C20H32	Drain to C18229_Fusicocca-2,10(14)-diene_C20H32	drains	false	DRAINS
EX_C18796_(2R)-2-Hydroxy-2-methylbutanenitrile_C5H9NO	Drain to C18796_(2R)-2-Hydroxy-2-methylbutanenitrile_C5H9NO	drains	false	DRAINS
EX_C18870_Selenodiglutathione_C20H32N6O12S2Se	Drain to C18870_Selenodiglutathione_C20H32N6O12S2Se	drains	false	DRAINS
EX_C19418_cis-9,10-Epoxystearic acid_C18H34O3	Drain to C19418_cis-9,10-Epoxystearic acid_C18H34O3	drains	false	DRAINS
EX_C19620_9,10-Epoxy-18-hydroxystearate_C18H34O4	Drain to C19620_9,10-Epoxy-18-hydroxystearate_C18H34O4	drains	false	DRAINS
EX_C19669_Thermospermine_C10H26N4	Drain to C19669_Thermospermine_C10H26N4	drains	false	DRAINS
EX_C19670_Oleamide_C18H35NO	Drain to C19670_Oleamide_C18H35NO	drains	false	DRAINS
EX_C19691_Farnesylcysteine_C18H31NO2S	Drain to C19691_Farnesylcysteine_C18H31NO2S	drains	false	DRAINS
EX_C19708_5-Epiaristolochene_C15H24	Drain to C19708_5-Epiaristolochene_C15H24	drains	false	DRAINS
EX_C19783_(S)-Piperazine-2-carboxylate_C5H10N2O2	Drain to C19783_(S)-Piperazine-2-carboxylate_C5H10N2O2	drains	false	DRAINS
EX_C19835_Camelliol C_C30H50O	Drain to C19835_Camelliol C_C30H50O	drains	false	DRAINS
EX_C19873_26-Hydroxycastasterone_C28H48O6	Drain to C19873_26-Hydroxycastasterone_C28H48O6	drains	false	DRAINS
EX_C19933_Prosolanapyrone II_C18H24O4	Drain to C19933_Prosolanapyrone II_C18H24O4	drains	false	DRAINS
EX_C19934_Prosolanapyrone III_C18H22O4	Drain to C19934_Prosolanapyrone III_C18H22O4	drains	false	DRAINS
EX_C19937_(8E,10R,12Z)-10-Hydroperoxy-8,12-octadecadienoate_C18H32O4	Drain to C19937_(8E,10R,12Z)-10-Hydroperoxy-8,12-octadecadienoate_C18H32O4	drains	false	DRAINS
EX_C20201_(-)-Solanapyrone A_C18H22O4	Drain to C20201_(-)-Solanapyrone A_C18H22O4	drains	false	DRAINS
EX_C20267_4-Amino-5-aminomethyl-2-methylpyrimidine_C6H10N4	Drain to C20267_4-Amino-5-aminomethyl-2-methylpyrimidine_C6H10N4	drains	false	DRAINS
EX_C20455_(-)-Pinoresinol_C20H22O6	Drain to C20455_(-)-Pinoresinol_C20H22O6	drains	false	DRAINS
EX_C20635_Methyl (indol-3-yl)acetate_C11H11NO2	Drain to C20635_Methyl (indol-3-yl)acetate_C11H11NO2	drains	false	DRAINS
EX_C20645_Methyl benzoate_C8H8O2	Drain to C20645_Methyl benzoate_C8H8O2	drains	false	DRAINS
EX_C21028_(R)-5,6-Dihydrothymine_C5H8N2O2	Drain to C21028_(R)-5,6-Dihydrothymine_C5H8N2O2	drains	false	DRAINS
EX_C21029_(R)-3-Ureidoisobutyrate_C5H10N2O3	Drain to C21029_(R)-3-Ureidoisobutyrate_C5H10N2O3	drains	false	DRAINS
EX_C21748_5-Fluorouridine diphosphate_C9H13FN2O12P2	Drain to C21748_5-Fluorouridine diphosphate_C9H13FN2O12P2	drains	false	DRAINS
EX_C21750_5-Fluorodeoxyuridine diphosphate_C9H13FN2O11P2	Drain to C21750_5-Fluorodeoxyuridine diphosphate_C9H13FN2O11P2	drains	false	DRAINS
EX_M8441_Betulin_C30H50O2	Drain to M8441_Betulin_C30H50O2	drains	false	DRAINS
EX_M8443_Betulinate_C30H47O3	Drain to M8443_Betulinate_C30H47O3	drains	false	DRAINS
EX_M8456_beta-Sitostenone_C29H48O	Drain to M8456_beta-Sitostenone_C29H48O	drains	false	DRAINS
Ferredoxin-NADP Reductase	H+ (plst) + 2 Reduced Ferredoxin (plst) + NADP+ (plst) <=> 2 Oxidized Ferredoxin (plst) + NADPH (plst)	plastid	true	MANUAL
H-PPase	Diphosphate + H2O + H+ (cyto) = 2 Orthophosphate + H+ (golg)	golgi_apparatus_plasma_membrane	false	MANUAL
Jasmonic_acid_isomerization	(+)-7-Isojasmonic acid <=> (-)-Jasmonic acid	cytoplasmic	true	MANUAL
Maintenance	ATP + H2O => Orthophosphate + ADP	cytoplasmic	false	MANUAL
MNXR103450	Malonyl-CoA + Stearoyl-CoA => 3-Oxoicosanoyl-CoA + CoA + CO2	endoplasmic_reticulum	false	MetaNetX
MNXR103455	3-oxodocosanoyl-CoA + NADPH + H+ => (3R)-3-Hydroxydocosanoyl-CoA + NADP+	endoplasmic_reticulum	false	MetaNetX
MNXR103456	(3R)-3-Hydroxydocosanoyl-CoA => trans-2-docosenoyl-CoA+ H2O	endoplasmic_reticulum	false	MetaNetX
MNXR103457	trans-2-docosenoyl-CoA+ NADPH + H+ => Docosanoyl-CoA + NADP+	endoplasmic_reticulum	false	MetaNetX
MNXR103458	Malonyl-CoA + Docosanoyl-CoA => 3-Oxotetracosanoyl-CoA + CoA + CO2	endoplasmic_reticulum	false	MetaNetX
MNXR117362	3-Dehydroshikimate + NADP+ => 3,5-Didehydroshikimate + NADPH + H	cytoplasmic	false	MetaNetX
MNXR117363	3,5-Didehydroshikimate => Gallate	cytoplasmic	false	MetaNetX
MNXR118001	Malonyl-CoA + Eicosanoyl-CoA => 3-Oxodocosanoyl-CoA + CoA + CO2	endoplasmic_reticulum	false	MetaNetX
MNXR118002	Malonyl-CoA + Tetracosanoyl-CoA => 3-Oxohexacosanoyl-CoA + CoA + CO2	endoplasmic_reticulum	false	MetaNetX
MNXR118003	3-Oxoicosanoyl-CoA + NADPH + H+ => (3R)-3-Hydroxyicosanoyl-CoA + NADP+	endoplasmic_reticulum	false	MetaNetX
MNXR118005	3-oxotetracosanoyl-CoA + NADPH + H+ => (3R)-Hydroxytetracosanoyl-CoA + NADP+	endoplasmic_reticulum	false	MetaNetX
MNXR118006	3-Oxohexacosanoyl-CoA + NADPH + H+ => (3R)-3-Hydroxyhexacosanoyl-CoA + NADP+	endoplasmic_reticulum	false	MetaNetX
MNXR118007	(3R)-3-Hydroxyicosanoyl-CoA => trans-2-Icosenoyl-CoA + H2O	endoplasmic_reticulum	false	MetaNetX
MNXR118009	(3R)-3-Hydroxytetracosanoyl-CoA => trans-2-Tetracosenoyl-CoA + H2O	endoplasmic_reticulum	false	MetaNetX
MNXR118010	(3R)-3-Hydroxyhexacosanoyl-CoA => trans-2-Hexacosenoyl-CoA + H2O	endoplasmic_reticulum	true	MetaNetX
MNXR118011	trans-2-Icosenoyl-CoA + NADPH + H+ => Eicosanoyl-CoA + NADP+	endoplasmic_reticulum	false	MetaNetX
MNXR118012	trans-2-Tetracosenoyl-CoA + NADPH + H+ => Tetracosanoyl-CoA + NADP+	endoplasmic_reticulum	false	MetaNetX
MNXR118013	trans-2-Hexacosenoyl-CoA + NADPH + H+ => Hexacosanoyl-CoA + NADP+	endoplasmic_reticulum	false	MetaNetX
MNXR118124	Lupeol + [Reduced NADPH---hemoprotein reductase] + Oxygen => [Oxidized NADPH---hemoprotein reductase] + Betulin + H2O	endoplasmic_reticulum	false	MetaNetX
MNXR118125	Betulin + [Reduced NADPH---hemoprotein reductase] + Oxygen => [Oxidized NADPH---hemoprotein reductase] + Betulinic aldehyde + 2 H2O	endoplasmic_reticulum	false	MetaNetX
MNXR118126	Betulinic aldehyde + [Reduced NADPH---hemoprotein reductase] + Oxygen => [Oxidized NADPH---hemoprotein reductase] + Betulinate + H2O + H+	endoplasmic_reticulum	false	MetaNetX
MNXR152703	5'-Deoxyadenosine + H2O => 5-Deoxy-D-ribose + Adenine	cytoplasmic	false	MetaNetX
NADH Dehydrogenase	5 H+(mitochondria) + NADH (mitochondria) + Ubiquinone (mitochondria) => 4H+ (pmf) + NAD+ (mitochondria) + Ubiquinol (mitochondria)	mitochondria	false	MANUAL
PEROX	FADH2 + Oxygen => FAD + H2O2	peroxisome	false	MANUAL
Photosystem I	hn (plst) + Reduced Plastocyanin (plst) + Oxidized Ferredoxin (plst) => Oxidized Plastocyanin (plst) + Reduced Ferredoxin (plst)	plastid	false	MANUAL
Photosystem II	2 H2O (plst) + 4 hn (plst) + 2 Plastoquinone-9 (plst) + 4 H+ (plst) => 4 H+ (lumen) + Oxygen (plst) + 2 Plastoquinol-9 (plst)	plastid	false	MANUAL
Pimeloyl-CoA	2 H2O + 3 Malonyl-CoA => 2 O2 + 2 CoA + 2 CO2 + Pimeloyl-CoA	cytoplasmic	false	MANUAL
R00004	Diphosphate + H2O => 2 Orthophosphate	plastid	false	KEGG
R00006	2 Pyruvate => 2-Acetolactate + CO2	plastid	false	KEGG
R00008	Parapyruvate <=> 2 Pyruvate	plastid	true	KEGG
R00009	2 Hydrogen peroxide => Oxygen + 2 H2O	peroxisome	false	KEGG
R00010	alpha,alpha-Trehalose + H2O => alpha-D-Glucose + beta-D-Glucose	plastid	false	KEGG
R00014	Pyruvate + Thiamin diphosphate => 2-(alpha-Hydroxyethyl)thiamine diphosphate + CO2	cytoplasmic	false	KEGG
R00021	L-Glutamine + 2-Oxoglutarate + 2 Reduced ferredoxin + 2 H+ => 2 L-Glutamate + 2 Oxidized ferredoxin	plastid	false	KEGG
R00022	Chitobiose + H2O => 2 N-Acetyl-D-glucosamine	cytoplasmic	false	KEGG
R00024	D-Ribulose 1,5-bisphosphate + CO2 + H2O => 2 3-Phospho-D-glycerate	plastid	false	KEGG
R00025	Ethylnitronate + Oxygen + Reduced FMN + H+ => Acetaldehyde + Nitrite + FMN + H2O	cytoplasmic	false	KEGG
R00026	Cellobiose + H2O => 2 beta-D-Glucose	plastid	false	KEGG
R00028	Maltose + H2O => 2 alpha-D-Glucose	plastid	false	KEGG
R00031	Oxygen + 2 L-Tyrosine => 2 3,4-Dihydroxy-L-phenylalanine	cytoplasmic	false	KEGG
R00032	beta-Carotene + Oxygen => 2 Retinal	cytoplasmic	false	KEGG
R00036	2 5-Aminolevulinate => Porphobilinogen + 2 H2O	plastid	false	KEGG
R00045	Oxygen + 2 3,4-Dihydroxy-L-phenylalanine => 2 Dopaquinone + 2 H2O	cytoplasmic	false	KEGG
R00049	2 1-O-Galloyl-beta-D-glucose => beta-D-Glucose + 1-O,6-O-Digalloyl-beta-D-glucose	cytoplasmic	false	KEGG
R00049_V1	1-O,6-O-Digalloyl-beta-D-glucose + 2 => 1,2,3,6-Tetrakis-O-galloyl-beta-D-Glucose	cytoplasmic	false	KEGG
R00053	Digallate + H2O => 2 Gallate	plastid	false	KEGG
R00058	Oxygen + 2 Catechol => 2 o-Benzoquinone + 2 H2O	plastid	false	KEGG
R00059	N-(6-Aminohexanoyl)-6-aminohexanoate + H2O => 2 6-Aminohexanoate	plastid	false	KEGG
R00066	2 6,7-Dimethyl-8-(D-ribityl)lumazine => Riboflavin + 5-Amino-6-(1-D-ribitylamino)uracil	plastid	false	KEGG
R00068	Oxygen + 2 Ascorbate => 2 Dehydroascorbate + 2 H2O	plastid	false	KEGG
R00075	3 S-Adenosyl-L-methionine => 3 5'-Methylthioadenosine + Nicotianamine	cytoplasmic	false	KEGG
R00078	Oxygen + 4 Fe2+ + 4 H+ => 4 Fe3+ + 2 H2O	plastid	false	KEGG
R00080	4 Catechol + 3 Oxygen => 6 H2O + 2 Dibenzo[1,4]dioxin-2,3-dione	plastid	false	KEGG
R00083	Oxygen + 4 Benzenediol => 4 Semiquinone + 2 H2O	cytoplasmic	false	KEGG
R00084	4 Porphobilinogen + H2O => Hydroxymethylbilane + 4 Ammonia	plastid	false	KEGG
R00085	ATP + 2 H2O => AMP + 2 Orthophosphate	plastid	false	KEGG
R00086	ATP + H2O => ADP + Orthophosphate	cytoplasmic	false	KEGG
R00087	ATP + H2O => AMP + Diphosphate	plastid	false	KEGG
R00089	ATP => 3',5'-Cyclic AMP + Diphosphate	plastid	false	KEGG
R00092	NADH + 2 Fe3+ => NAD+ + 2 Fe2+ + H+	extracellular	false	KEGG
R00093	L-Glutamine + 2-Oxoglutarate + NADH + H+ => 2 L-Glutamate + NAD+	plastid	false	KEGG
R00094	Glutathione disulfide + NADH + H+ => 2 Glutathione + NAD+	plastid	false	KEGG
R00095	NADH + 2 Monodehydroascorbate + H+ => NAD+ + 2 Ascorbate	plastid	false	KEGG
R00100	NADH + 2 Ferricytochrome b5 => NAD+ + 2 Ferrocytochrome b5 + H+	endoplasmic_reticulum	false	KEGG
R00102	NAD+ + H2O => Nicotinamide + ADP-ribose + H+	cytoplasmic	false	KEGG
R00103	NAD+ + H2O => AMP + Nicotinamide D-ribonucleotide + H+	plastid	false	KEGG
R00104	ATP + NAD+ => ADP + NADP+	cytoplasmic	false	KEGG
R00105	ATP + NADH => ADP + NADPH	plastid	false	KEGG
R00111	NADPH + 2 N(omega)-Hydroxyarginine + 2 Oxygen + H+ => NADP+ + 2 Nitric oxide + 2 L-Citrulline + 2 H2O	plastid	false	KEGG
R00115	Glutathione disulfide + NADPH + H+ => 2 Glutathione + NADP+	plastid	false	KEGG
R00122	ADP + H2O => AMP + Orthophosphate	plastid	false	KEGG
R00127	ATP + AMP <=> 2 ADP	plastid	true	KEGG
R00129	ATP + (6S)-6beta-Hydroxy-1,4,5,6-tetrahydronicotinamide-adenine dinucleotide => ADP + Orthophosphate + NADH	plastid	false	KEGG
R00130	ATP + Dephospho-CoA => ADP + CoA	plastid	false	KEGG
R00131	Urea + H2O => CO2 + 2 Ammonia	cytoplasmic	false	KEGG
R00132	Carbonic acid <=> CO2 + H2O	plastid	true	KEGG
R00137	ATP + Nicotinamide D-ribonucleotide + H+ => Diphosphate + NAD+	plastid	false	KEGG
R00138	Triphosphate + H2O => Diphosphate + Orthophosphate	plastid	false	KEGG
R00139	2'-Deoxy-5-hydroxymethylcytidine-5'-diphosphate + ATP => 2'-Deoxy-5-hydroxymethylcytidine-5'-triphosphate + ADP	plastid	false	KEGG
R00155	UDP + H2O => UMP + Orthophosphate	cytoplasmic	false	KEGG
R00156	ATP + UDP <=> ADP + UTP	plastid	true	KEGG
R00158	ATP + UMP <=> ADP + UDP	cytoplasmic	true	KEGG
R00159	UTP + H2O => UDP + Orthophosphate	plastid	false	KEGG
R00160	FAD + H2O => AMP + FMN	plastid	false	KEGG
R00161	ATP + FMN => Diphosphate + FAD	plastid	false	KEGG
R00174	ATP + Pyridoxal => ADP + Pyridoxal phosphate	plastid	false	KEGG
R00177	ATP + L-Methionine + H2O => Orthophosphate + Diphosphate + S-Adenosyl-L-methionine	cytoplasmic	false	KEGG
R00178	S-Adenosyl-L-methionine + H+ => S-Adenosylmethioninamine + CO2	plastid	false	KEGG
R00179	S-Adenosyl-L-methionine => 1-Aminocyclopropane-1-carboxylate + 5'-Methylthioadenosine	cytoplasmic	false	KEGG
R00181	AMP + H2O => IMP + Ammonia	plastid	false	KEGG
R00183	AMP + H2O => Adenosine + Orthophosphate	plastid	false	KEGG
R00184	P1,P4-Bis(5'-adenosyl)tetraphosphate + H2O => ATP + AMP	cytoplasmic	false	KEGG
R00185	ATP + Adenosine => ADP + AMP	plastid	false	KEGG
R00187	P1,P3-Bis(5'-adenosyl) triphosphate + H2O => ADP + AMP	plastid	false	KEGG
R00188	Adenosine 3',5'-bisphosphate + H2O => AMP + Orthophosphate	plastid	false	KEGG
R00189	ATP + Deamino-NAD+ + Ammonia => AMP + Diphosphate + NAD+	cytoplasmic	false	KEGG
R00190	Adenine + 5-Phospho-alpha-D-ribose 1-diphosphate => AMP + Diphosphate	plastid	false	KEGG
R00191	3',5'-Cyclic AMP + H2O => AMP	cytoplasmic	false	KEGG
R00192	S-Adenosyl-L-homocysteine + H2O => Adenosine + L-Homocysteine	cytoplasmic	false	KEGG
R00193	S-Adenosyl-L-homocysteine + H2O => S-Inosyl-L-homocysteine + Ammonia	plastid	false	KEGG
R00194	S-Adenosyl-L-homocysteine + H2O <=> S-Ribosyl-L-homocysteine + Adenine	cytoplasmic	true	KEGG
R00195	2,3-Diaminopropanoate + H2O => Pyruvate + 2 Ammonia	plastid	false	KEGG
R00197	(R)-Lactate + 2 Ferricytochrome c => Pyruvate + 2 Ferrocytochrome c + 2 H+	mitochondria	false	KEGG
R00200	ADP + Phosphoenolpyruvate => ATP + Pyruvate	plastid	false	KEGG
R00206	ATP + Pyruvate + Orthophosphate <=> AMP + Phosphoenolpyruvate + Diphosphate	plastid	true	KEGG
R00209	Pyruvate + CoA + NAD+ => Acetyl-CoA + CO2 + NADH + H+	plastid	false	KEGG
R00214	(S)-Malate + NAD+ => Pyruvate + CO2 + NADH + H+	cytoplasmic	false	KEGG
R00215	(R)-Malate + NAD+ => Pyruvate + CO2 + NADH + H+	cytoplasmic	false	KEGG
R00216	(S)-Malate + NADP+ => Pyruvate + CO2 + NADPH + H+	plastid	false	KEGG
R00217	Oxaloacetate => Pyruvate + CO2	cytoplasmic	false	KEGG
R00220	L-Serine => Pyruvate + Ammonia	plastid	false	KEGG
R00221	D-Serine => Pyruvate + Ammonia	plastid	false	KEGG
R00224	Pyruvate => Acetaldehyde + CO2	cytoplasmic	false	KEGG
R00226	2 Pyruvate => (S)-2-Acetolactate + CO2	plastid	false	KEGG
R00227	Acetyl-CoA + H2O => CoA + Acetate	plastid	false	KEGG
R00233	Malonyl-CoA => Acetyl-CoA + CO2	plastid	false	KEGG
R00235	ATP + Acetate + CoA => AMP + Diphosphate + Acetyl-CoA	plastid	false	KEGG
R00236	Acetyl adenylate + CoA => AMP + Acetyl-CoA	plastid	false	KEGG
R00237	(3S)-Citramalyl-CoA <=> Acetyl-CoA + Pyruvate	mitochondria	true	KEGG
R00238	2 Acetyl-CoA <=> CoA + Acetoacetyl-CoA	plastid	true	KEGG
R00239	ATP + L-Glutamate => ADP + L-Glutamyl 5-phosphate	plastid	false	KEGG
R00243	L-Glutamate + NAD+ + H2O => 2-Oxoglutarate + Ammonia + NADH + H+	cytoplasmic	false	KEGG
R00245	L-Glutamate 5-semialdehyde + NAD+ + H2O => L-Glutamate + NADH + H+	cytoplasmic	false	KEGG
R00248	L-Glutamate + NADP+ + H2O => 2-Oxoglutarate + Ammonia + NADPH + H+	cytoplasmic	false	KEGG
R00251	ATP + 5-Oxoproline + 2 H2O => ADP + Orthophosphate + L-Glutamate	cytoplasmic	false	KEGG
R00253	ATP + L-Glutamate + Ammonia => ADP + Orthophosphate + L-Glutamine	plastid	false	KEGG
R00256	L-Glutamine + H2O => L-Glutamate + Ammonia	cytoplasmic	false	KEGG
R00257	ATP + Deamino-NAD+ + L-Glutamine + H2O => AMP + Diphosphate + NAD+ + L-Glutamate	plastid	false	KEGG
R00258	L-Alanine + 2-Oxoglutarate <=> Pyruvate + L-Glutamate	mitochondria	true	KEGG
R00259	Acetyl-CoA + L-Glutamate => CoA + N-Acetyl-L-glutamate	plastid	false	KEGG
R00261	L-Glutamate => 4-Aminobutanoate + CO2	plastid	false	KEGG
R00264	2,5-Dioxopentanoate + NADP+ + H2O => 2-Oxoglutarate + NADPH + H+	cytoplasmic	false	KEGG
R00267	Isocitrate + NADP+ => 2-Oxoglutarate + CO2 + NADPH + H+	plastid	false	KEGG
R00268	Oxalosuccinate => 2-Oxoglutarate + CO2	plastid	false	KEGG
R00269	2-Oxoglutaramate + H2O => 2-Oxoglutarate + Ammonia	plastid	false	KEGG
R00270	2-Oxoglutarate + Ammonia => 4-Oxoglutaramate + H2O	cytoplasmic	false	KEGG
R00271	Acetyl-CoA + H2O + 2-Oxoglutarate => (R)-2-Hydroxybutane-1,2,4-tricarboxylate + CoA	mitochondria	false	KEGG
R00274	Hydrogen peroxide + 2 Glutathione => Glutathione disulfide + 2 H2O	plastid	false	KEGG
R00275	2 O2.- + 2 H+ => Hydrogen peroxide + Oxygen	plastid	false	KEGG
R00277	Pyridoxamine phosphate + H2O + Oxygen => Pyridoxal phosphate + Ammonia + Hydrogen peroxide	plastid	false	KEGG
R00278	Pyridoxine phosphate + Oxygen => Hydrogen peroxide + Pyridoxal phosphate	plastid	false	KEGG
R00286	UDP-glucose + H2O + 2 NAD+ => UDP-glucuronate + 2 NADH + 2 H+	plastid	false	KEGG
R00287	UDP-glucose + H2O => UMP + D-Glucose 1-phosphate	plastid	false	KEGG
R00289	UTP + alpha-D-Glucose 1-phosphate <=> Diphosphate + UDP-glucose	plastid	true	KEGG
R00291	UDP-glucose <=> UDP-alpha-D-galactose	plastid	true	KEGG
R00292	2 UDP-glucose + H2O => 2 UDP + Amylose	cytoplasmic	false	KEGG
R00293	UDP-glucose <=> UDP-4-dehydro-6-deoxy-D-glucose + H2O	plastid	true	KEGG
R00307	beta-D-Glucose <=> beta-D-Fructose	plastid	true	KEGG
R00310	Protoporphyrin + Fe2+ => Heme + 2 H+	plastid	false	KEGG
R00311	Heme + 3 [Reduced NADPH---hemoprotein reductase] + 3 Oxygen + 2 H+ => Biliverdin + CO + Fe2+ + 3 [Oxidized NADPH---hemoprotein reductase] + 3 H2O	plastid	false	KEGG
R00315	ADP + Acetyl phosphate => ATP + Acetate	plastid	false	KEGG
R00316	ATP + Acetate => Diphosphate + Acetyl adenylate	plastid	false	KEGG
R00321	Acetamide + H2O => Acetate + Ammonia	plastid	false	KEGG
R00328	GDP + H2O => GMP + Orthophosphate	cytoplasmic	false	KEGG
R00330	ATP + GDP <=> ADP + GTP	plastid	true	KEGG
R00332	ATP + GMP <=> ADP + GDP	plastid	true	KEGG
R00335	GTP + H2O => GDP + Orthophosphate	plastid	false	KEGG
R00341	ATP + Oxaloacetate => ADP + Phosphoenolpyruvate + CO2	cytoplasmic	false	KEGG
R00342	(S)-Malate + NAD+ <=> Oxaloacetate + NADH + H+	plastid	true	KEGG
R00343	Oxaloacetate + NADPH + H+ => (S)-Malate + NADP+	plastid	false	KEGG
R00345	H2O + Phosphoenolpyruvate + CO2 => Orthophosphate + Oxaloacetate	cytoplasmic	false	KEGG
R00348	2-Oxosuccinamate + H2O => Oxaloacetate + Ammonia	cytoplasmic	false	KEGG
R00350	4-Carboxy-4-hydroxy-2-oxoadipate => Oxaloacetate + Pyruvate	cytoplasmic	false	KEGG
R00351	Acetyl-CoA + H2O + Oxaloacetate => Citrate + CoA	plastid	false	KEGG
R00352	ATP + Citrate + CoA => ADP + Orthophosphate + Acetyl-CoA + Oxaloacetate	plastid	false	KEGG
R00355	L-Aspartate + 2-Oxoglutarate <=> Oxaloacetate + L-Glutamate	plastid	true	KEGG
R00357	L-Aspartate + H2O + Oxygen => Oxaloacetate + Ammonia + Hydrogen peroxide	plastid	false	KEGG
R00366	Glycine + H2O + Oxygen => Glyoxylate + Ammonia + Hydrogen peroxide	cytoplasmic	false	KEGG
R00369	L-Alanine + Glyoxylate => Pyruvate + Glycine	mitochondria	false	KEGG
R00372	Glycine + 2-Oxoglutarate <=> Glyoxylate + L-Glutamate	mitochondria	true	KEGG
R00383	Butanoyl-CoA + H2O => Butanoic acid + CoA	plastid	false	KEGG
R00402	Fumarate + NADH + H+ => Succinate + NAD+	plastid	false	KEGG
R00405	ATP + Succinate + CoA <=> ADP + Orthophosphate + Succinyl-CoA	plastid	true	KEGG
R00407	Succinyl-CoA + H2O => CoA + Succinate	plastid	false	KEGG
R00410	Succinyl-CoA + Acetoacetate <=> Succinate + Acetoacetyl-CoA	plastid	true	KEGG
R00416	UTP + N-Acetyl-alpha-D-glucosamine 1-phosphate <=> Diphosphate + UDP-N-acetyl-alpha-D-glucosamine	plastid	true	KEGG
R00418	UDP-N-acetyl-alpha-D-glucosamine <=> UDP-N-acetyl-D-galactosamine	plastid	true	KEGG
R00425	GTP + 3 H2O => Formate + 2,5-Diamino-6-(5-phospho-D-ribosylamino)pyrimidin-4(3H)-one + Diphosphate	plastid	false	KEGG
R00428	GTP + H2O => Formamidopyrimidine nucleoside triphosphate	cytoplasmic	false	KEGG
R00429	ATP + GTP <=> AMP + Guanosine 3'-diphosphate 5'-triphosphate	plastid	true	KEGG
R00430	GDP + Phosphoenolpyruvate => GTP + Pyruvate	plastid	false	KEGG
R00434	GTP <=> 3',5'-Cyclic GMP + Diphosphate	plastid	true	KEGG
R00451	meso-2,6-Diaminoheptanedioate => L-Lysine + CO2	plastid	false	KEGG
R00461	L-Lysine => (3S)-3,6-Diaminohexanoate	plastid	false	KEGG
R00465	Glyoxylate + NADPH + H+ => Glycolate + NADP+	plastid	false	KEGG
R00469	(S)-Ureidoglycolate + H2O => Glyoxylate + 2 Ammonia + CO2	endoplasmic_reticulum	false	KEGG
R00470	4-Hydroxy-2-oxoglutarate <=> Pyruvate + Glyoxylate	plastid	true	KEGG
R00471	(4R)-4-Hydroxy-2-oxoglutarate <=> Pyruvate + Glyoxylate	plastid	true	KEGG
R00472	Acetyl-CoA + H2O + Glyoxylate => (S)-Malate + CoA	mitochondria	false	KEGG
R00475	Glycolate + Oxygen => Glyoxylate + Hydrogen peroxide	plastid	false	KEGG
R00479	Isocitrate => Succinate + Glyoxylate	plastid	false	KEGG
R00480	ATP + L-Aspartate => ADP + 4-Phospho-L-aspartate	plastid	false	KEGG
R00481	L-Aspartate + Oxygen => Iminoaspartate + Hydrogen peroxide	plastid	false	KEGG
R00483	ATP + L-Aspartate + Ammonia => AMP + Diphosphate + L-Asparagine	cytoplasmic	false	KEGG
R00485	L-Asparagine + H2O => L-Aspartate + Ammonia	cytoplasmic	false	KEGG
R00486	3-Cyano-L-alanine + 2 H2O => L-Aspartate + Ammonia	cytoplasmic	false	KEGG
R00489	L-Aspartate => beta-Alanine + CO2	plastid	false	KEGG
R00494	Glutathione + H2O => Cys-Gly + L-Glutamate	vacuole	false	KEGG
R00497	ATP + gamma-L-Glutamyl-L-cysteine + Glycine => ADP + Orthophosphate + Glutathione	plastid	false	KEGG
R00502	UTP + alpha-D-Galactose 1-phosphate <=> Diphosphate + UDP-alpha-D-galactose	plastid	true	KEGG
R00508	3'-Phosphoadenylyl sulfate + H2O => Adenylyl sulfate + Orthophosphate	plastid	false	KEGG
R00509	ATP + Adenylyl sulfate => ADP + 3'-Phosphoadenylyl sulfate	plastid	false	KEGG
R00511	CMP + H2O => Cytidine + Orthophosphate	plastid	false	KEGG
R00512	ATP + CMP <=> ADP + CDP	cytoplasmic	true	KEGG
R00513	ATP + Cytidine => ADP + CMP	cytoplasmic	false	KEGG
R00514	CDP + H2O => CMP + Orthophosphate	cytoplasmic	false	KEGG
R00515	CTP + H2O => CMP + Diphosphate	plastid	false	KEGG
R00516	UTP + Cytidine => UDP + CMP	plastid	false	KEGG
R00517	GTP + Cytidine => GDP + CMP	plastid	false	KEGG
R00519	Formate + NAD+ => H+ + CO2 + NADH	plastid	false	KEGG
R00522	Oxalate => Formate + CO2	plastid	false	KEGG
R00524	Formamide + H2O => Formate + Ammonia	plastid	false	KEGG
R00527	S-Formylglutathione + H2O => Formate + Glutathione	plastid	false	KEGG
R00529	ATP + Sulfate => Diphosphate + Adenylyl sulfate	plastid	false	KEGG
R00530	ADP + Sulfate => Orthophosphate + Adenylyl sulfate	plastid	false	KEGG
R00531	Adenylyl sulfate + H2O => AMP + Sulfate	plastid	false	KEGG
R00533	Sulfite + Oxygen + H2O => Sulfate + Hydrogen peroxide	cytoplasmic	false	KEGG
R00548	FMN + H2O => Riboflavin + Orthophosphate	plastid	false	KEGG
R00549	ATP + Riboflavin => ADP + FMN	plastid	false	KEGG
R00551	L-Arginine + H2O => L-Ornithine + Urea	mitochondria	false	KEGG
R00557	2 L-Arginine + 4 Oxygen + 3 NADPH + 3 H+ => 2 Nitric oxide + 2 L-Citrulline + 3 NADP+ + 4 H2O	plastid	false	KEGG
R00558	L-Arginine + Oxygen + NADPH + H+ => N(omega)-Hydroxyarginine + NADP+ + H2O	plastid	false	KEGG
R00566	L-Arginine => Agmatine + CO2	plastid	false	KEGG
R00569	CTP + H2O => CDP + Orthophosphate	plastid	false	KEGG
R00570	ATP + CDP <=> ADP + CTP	plastid	true	KEGG
R00571	ATP + UTP + Ammonia => ADP + Orthophosphate + CTP	plastid	false	KEGG
R00572	CDP + Phosphoenolpyruvate => CTP + Pyruvate	plastid	false	KEGG
R00573	ATP + UTP + L-Glutamine + H2O => ADP + Orthophosphate + CTP + L-Glutamate	plastid	false	KEGG
R00575	2 ATP + L-Glutamine + HCO3- + H2O + H+ => 2 ADP + Orthophosphate + L-Glutamate + Carbamoyl phosphate	plastid	false	KEGG
R00578	ATP + L-Aspartate + L-Glutamine + H2O => AMP + Diphosphate + L-Asparagine + L-Glutamate	plastid	false	KEGG
R00582	O-Phospho-L-serine + H2O => L-Serine + Orthophosphate	plastid	false	KEGG
R00585	L-Serine + Pyruvate => Hydroxypyruvate + L-Alanine	peroxisome	false	KEGG
R00586	L-Serine + Acetyl-CoA => O-Acetyl-L-serine + CoA	plastid	false	KEGG
R00588	L-Serine + Glyoxylate => Hydroxypyruvate + Glycine	peroxisome	false	KEGG
R00589	L-Serine <=> D-Serine	plastid	true	KEGG
R00590	L-Serine => Dehydroalanine + H2O	plastid	false	KEGG
R00602	Methanol + Hydrogen peroxide => Formaldehyde + 2 H2O	extracellular	false	KEGG
R00604	Formaldehyde + NAD+ + H2O => Formate + NADH + H+	cytoplasmic	false	KEGG
R00610	Sarcosine + H2O + Oxygen => Glycine + Formaldehyde + Hydrogen peroxide	cytoplasmic	false	KEGG
R00615	Thiamin diphosphate + H2O => Thiamin monophosphate + Orthophosphate	plastid	false	KEGG
R00619	ATP + Thiamine => AMP + Thiamin diphosphate	cytoplasmic	false	KEGG
R00621	2-Oxoglutarate + Thiamin diphosphate => 3-Carboxy-1-hydroxypropyl-ThPP + CO2	plastid	false	KEGG
R00640	L-Galactono-1,4-lactone + 2 Ferricytochrome c => Ascorbate + 2 Ferrocytochrome c + 2 H+	mitochondria	false	KEGG
R00644	Ascorbate + Hydrogen peroxide => Dehydroascorbate + 2 H2O	plastid	false	KEGG
R00647	Ascorbate => L-xylo-Hexulonolactone	plastid	false	KEGG
R00648	L-Methionine + H2O + Oxygen => 4-Methylthio-2-oxobutanoic acid + Ammonia + Hydrogen peroxide	cytoplasmic	false	KEGG
R00649	S-Adenosyl-L-methionine + L-Methionine + H+ => S-Adenosyl-L-homocysteine + S-Methyl-L-methionine	plastid	false	KEGG
R00650	S-Adenosyl-L-methionine + L-Homocysteine => S-Adenosyl-L-homocysteine + L-Methionine	plastid	false	KEGG
R00654	L-Methionine + H2O => Methanethiol + Ammonia + 2-Oxobutanoate	cytoplasmic	false	KEGG
R00658	2-Phospho-D-glycerate => Phosphoenolpyruvate + H2O	plastid	false	KEGG
R00659	UDP + Phosphoenolpyruvate => UTP + Pyruvate	plastid	false	KEGG
R00660	Phosphoenolpyruvate + UDP-N-acetyl-alpha-D-glucosamine => UDP-N-acetyl-3-(1-carboxyvinyl)-D-glucosamine + Orthophosphate	cytoplasmic	false	KEGG
R00662	UTP + H2O => UMP + Diphosphate	plastid	false	KEGG
R00667	L-Ornithine + 2-Oxoglutarate <=> L-Glutamate 5-semialdehyde + L-Glutamate	cytoplasmic	true	KEGG
R00669	N-Acetylornithine + H2O => Acetate + L-Ornithine	cytoplasmic	false	KEGG
R00670	L-Ornithine => Putrescine + CO2	plastid	false	KEGG
R00674	L-Serine + Indole => L-Tryptophan + H2O	cytoplasmic	false	KEGG
R00677	L-Tryptophan + H2O + Oxygen => Indolepyruvate + Ammonia + Hydrogen peroxide	plastid	false	KEGG
R00678	L-Tryptophan + Oxygen => L-Formylkynurenine	cytoplasmic	false	KEGG
R00684	L-Tryptophan + 2-Oxoglutarate <=> Indolepyruvate + L-Glutamate	cytoplasmic	true	KEGG
R00685	L-Tryptophan => Tryptamine + CO2	cytoplasmic	false	KEGG
R00689	L-Phenylalanine + H2O + Oxygen => Phenylpyruvate + Ammonia + Hydrogen peroxide	plastid	false	KEGG
R00691	L-Arogenate => L-Phenylalanine + H2O + CO2	plastid	false	KEGG
R00694	L-Phenylalanine + 2-Oxoglutarate <=> Phenylpyruvate + L-Glutamate	cytoplasmic	true	KEGG
R00697	L-Phenylalanine => trans-Cinnamate + Ammonia	plastid	false	KEGG
R00698	L-Phenylalanine + Oxygen => 2-Phenylacetamide + CO2 + H2O	cytoplasmic	false	KEGG
R00702	2 trans,trans-Farnesyl diphosphate => Diphosphate + Presqualene diphosphate	endoplasmic_reticulum	false	KEGG
R00703	(S)-Lactate + NAD+ <=> Pyruvate + NADH + H+	plastid	true	KEGG
R00704	(R)-Lactate + NAD+ <=> Pyruvate + NADH + H+	plastid	true	KEGG
R00705	3-Oxopropanoate + CoA + NAD+ => Acetyl-CoA + CO2 + NADH + H+	mitochondria	false	KEGG
R00707	(S)-1-Pyrroline-5-carboxylate + NAD+ + 2 H2O => L-Glutamate + NADH + H+	cytoplasmic	false	KEGG
R00708	(S)-1-Pyrroline-5-carboxylate + NADP+ + 2 H2O => L-Glutamate + NADPH + H+	cytoplasmic	false	KEGG
R00709	Isocitrate + NAD+ => 2-Oxoglutarate + CO2 + NADH + H+	cytoplasmic	false	KEGG
R00710	Acetaldehyde + NAD+ + H2O => Acetate + NADH + H+	cytoplasmic	false	KEGG
R00713	Succinate semialdehyde + NAD+ + H2O => Succinate + NADH + H+	cytoplasmic	false	KEGG
R00715	N6-(L-1,3-Dicarboxypropyl)-L-lysine + NAD+ + H2O => L-Lysine + 2-Oxoglutarate + NADH + H+	cytoplasmic	false	KEGG
R00716	L-Lysine + 2-Oxoglutarate + NADPH + H+ => N6-(L-1,3-Dicarboxypropyl)-L-lysine + NADP+ + H2O	cytoplasmic	false	KEGG
R00717	Glyoxylate + NADH + H+ => Glycolate + NAD+	cytoplasmic	false	KEGG
R00719	ITP + H2O => IDP + Orthophosphate	plastid	false	KEGG
R00722	ATP + IDP <=> ADP + ITP	plastid	true	KEGG
R00724	IDP + Phosphoenolpyruvate => ITP + Pyruvate	plastid	false	KEGG
R00729	L-Tyrosine + H2O + Oxygen => 3-(4-Hydroxyphenyl)pyruvate + Ammonia + Hydrogen peroxide	plastid	false	KEGG
R00731	L-Tyrosine + Oxygen + 2 H+=> 3,4-Dihydroxy-L-phenylalanine + H2O	cytoplasmic	false	KEGG
R00733	L-Arogenate + NADP+ => L-Tyrosine + CO2 + NADPH + H+	plastid	false	KEGG
R00734	L-Tyrosine + 2-Oxoglutarate <=> 3-(4-Hydroxyphenyl)pyruvate + L-Glutamate	cytoplasmic	true	KEGG
R00736	L-Tyrosine => Tyramine + CO2	cytoplasmic	false	KEGG
R00742	ATP + Acetyl-CoA + HCO3- + H+ => ADP + Orthophosphate + Malonyl-CoA	plastid	false	KEGG
R00746	Acetaldehyde + NADPH + H+ => Ethanol + NADP+	cytoplasmic	false	KEGG
R00751	L-Threonine <=> Glycine + Acetaldehyde	plastid	true	KEGG
R00754	Ethanol + NAD+ <=> Acetaldehyde + NADH + H+	plastid	true	KEGG
R00755	2-(alpha-Hydroxyethyl)thiamine diphosphate => Acetaldehyde + Thiamin diphosphate	cytoplasmic	false	KEGG
R00765	D-Glucosamine 6-phosphate + H2O => beta-D-Fructose 6-phosphate + Ammonia	cytoplasmic	false	KEGG
R00766	UDP-glucose + beta-D-Fructose 6-phosphate => UDP + Sucrose 6-phosphate	plastid	false	KEGG
R00768	L-Glutamine + beta-D-Fructose 6-phosphate => L-Glutamate + D-Glucosamine 6-phosphate	plastid	false	KEGG
R00776	(S)-Ureidoglycolate => Glyoxylate + Urea	cytoplasmic	false	KEGG
R00782	L-Cysteine + H2O => Hydrogen sulfide + Pyruvate + Ammonia	plastid	false	KEGG
R00789	Nitrite + 3 NADPH + 3 H+ => Ammonia + 3 NADP+ + 2 H2O	mitochondria	false	KEGG
R00790	Nitrite + 6 Reduced ferredoxin + 6 H+ => Ammonia + 2 H2O + 6 Oxidized ferredoxin	plastid	false	KEGG
R00794	Nitrate + NADH + H+ => Nitrite + NAD+ + H2O	plastid	false	KEGG
R00802	Sucrose + H2O => beta-D-Fructose + alpha-D-Glucose	plastid	false	KEGG
R00805	Sucrose 6-phosphate + H2O => Sucrose + Orthophosphate	plastid	false	KEGG
R00806	UDP-glucose + beta-D-Fructose <=> UDP + Sucrose	plastid	true	KEGG
R00815	Phenol + Oxygen + NADPH + H+ => Catechol + NADP+ + H2O	cytoplasmic	false	KEGG
R00817	Catechol + Oxygen => cis,cis-Muconate	cytoplasmic	false	KEGG
R00818	Salicylate + Oxygen + NADH + H+ => Catechol + CO2 + NAD+ + H2O	plastid	false	KEGG
R00827	S-Adenosyl-L-methionine + Catechol => S-Adenosyl-L-homocysteine + o-Methoxyphenol	vacuole	false	KEGG
R00829	Succinyl-CoA + Acetyl-CoA => CoA + 3-Oxoadipyl-CoA	cytoplasmic	false	KEGG
R00830	Succinyl-CoA + Glycine => 5-Aminolevulinate + CoA + CO2	plastid	false	KEGG
R00841	sn-Glycerol 3-phosphate + H2O => Glycerol + Orthophosphate	plastid	false	KEGG
R00842	Glycerone phosphate + NADH + H+ => sn-Glycerol 3-phosphate + NAD+	cytoplasmic	false	KEGG
R00847	ATP + Glycerol => ADP + sn-Glycerol 3-phosphate	plastid	false	KEGG
R00848	sn-Glycerol 3-phosphate + FAD => Glycerone phosphate + FADH2	plastid	false	KEGG
R00851	sn-Glycerol 3-phosphate + Acyl-CoA => 1-Acyl-sn-glycerol 3-phosphate + CoA	plastid	false	KEGG
R00855	CDP-glycerol + H2O => CMP + sn-Glycerol 3-phosphate	plastid	false	KEGG
R00858	Sulfite + 3 NADPH + 3 H+ => Hydrogen sulfide + 3 NADP+ + 3 H2O	cytoplasmic	false	KEGG
R00859	Sulfite + 6 Reduced ferredoxin + 6 H+ => Hydrogen sulfide + 6 Oxidized ferredoxin + 3 H2O	plastid	false	KEGG
R00870	Mannitol + NADP+ <=> D-Fructose + NADPH + H+	cytoplasmic	true	KEGG
R00878	alpha-D-Glucose <=> beta-D-Fructose	plastid	true	KEGG
R00881	GDP-mannose + H2O => GMP + D-Mannose 1-phosphate	plastid	false	KEGG
R00885	GTP + D-Mannose 1-phosphate => Diphosphate + GDP-mannose	plastid	false	KEGG
R00888	GDP-mannose => GDP-4-dehydro-6-deoxy-D-mannose + H2O	cytoplasmic	false	KEGG
R00889	GDP-mannose <=> GDP-L-galactose	cytoplasmic	true	KEGG
R00893	L-Cysteine + Oxygen => 3-Sulfino-L-alanine	plastid	false	KEGG
R00894	ATP + L-Glutamate + L-Cysteine => ADP + Orthophosphate + gamma-L-Glutamyl-L-cysteine	plastid	false	KEGG
R00897	O-Acetyl-L-serine + Hydrogen sulfide => L-Cysteine + Acetate	cytoplasmic	false	KEGG
R00899	Cys-Gly + H2O => L-Cysteine + Glycine	plastid	false	KEGG
R00900	L-Cysteine + Glutathione + NADP+ <=> S-Glutathionyl-L-cysteine + NADPH + H+	cytoplasmic	true	KEGG
R00904	3-Aminopropanal + NAD+ + H2O => beta-Alanine + NADH + H+	cytoplasmic	false	KEGG
R00905	3-Ureidopropionate + H2O => beta-Alanine + CO2 + Ammonia	cytoplasmic	false	KEGG
R00908	beta-Alanine + 2-Oxoglutarate <=> 3-Oxopropanoate + L-Glutamate	mitochondria	true	KEGG
R00922	2-Methyl-3-oxopropanoate + CoA + NAD+ => Propanoyl-CoA + CO2 + NADH + H+	plastid	false	KEGG
R00926	Propionyladenylate + CoA => AMP + Propanoyl-CoA	plastid	false	KEGG
R00927	Propanoyl-CoA + Acetyl-CoA <=> CoA + 2-Methylacetoacetyl-CoA	plastid	true	KEGG
R00935	(S)-Methylmalonate semialdehyde + CoA + NAD+ => Propanoyl-CoA + CO2 + NADH + H+	plastid	false	KEGG
R00936	Dihydrofolate + NADH + H+ => Tetrahydrofolate + NAD+	plastid	false	KEGG
R00937	Folate + 2 NADH + 2 H+ => Tetrahydrofolate + 2 NAD+	plastid	false	KEGG
R00939	Dihydrofolate + NADPH + H+ => Tetrahydrofolate + NADP+	plastid	false	KEGG
R00940	Folate + 2 NADPH + 2 H+ => Tetrahydrofolate + 2 NADP+	plastid	false	KEGG
R00942	ATP + Tetrahydrofolate + L-Glutamate => ADP + Orthophosphate + THF-L-glutamate	plastid	false	KEGG
R00943	Tetrahydrofolate + Formate + ATP => ADP + Orthophosphate + 10-Formyltetrahydrofolate	plastid	false	KEGG
R00944	10-Formyltetrahydrofolate + H2O => Formate + Tetrahydrofolate	plastid	false	KEGG
R00945	5,10-Methylenetetrahydrofolate + Glycine + H2O <=> Tetrahydrofolate + L-Serine	plastid	true	KEGG
R00948	ATP + D-Glucose 1-phosphate => Diphosphate + ADP-glucose	plastid	false	KEGG
R00951	ADP-glucose + H2O => AMP + D-Glucose 1-phosphate	plastid	false	KEGG
R00955	UDP-glucose + alpha-D-Galactose 1-phosphate <=> D-Glucose 1-phosphate + UDP-alpha-D-galactose	cytoplasmic	true	KEGG
R00959	alpha-D-Glucose 1-phosphate <=> alpha-D-Glucose 6-phosphate	plastid	true	KEGG
R00961	IDP + H2O => IMP + Orthophosphate	cytoplasmic	false	KEGG
R00962	ITP + Cytidine => IDP + CMP	plastid	false	KEGG
R00963	UMP + H2O => Uridine + Orthophosphate	plastid	false	KEGG
R00964	ATP + Uridine => ADP + UMP	cytoplasmic	false	KEGG
R00965	Orotidine 5'-phosphate => UMP + CO2	plastid	false	KEGG
R00966	UMP + Diphosphate => Uracil + 5-Phospho-alpha-D-ribose 1-diphosphate	plastid	false	KEGG
R00967	UTP + Uridine => UDP + UMP	plastid	false	KEGG
R00968	GTP + Uridine => GDP + UMP	plastid	false	KEGG
R00969	P1,P4-Bis(5'-uridyl) tetraphosphate + H2O => UTP + UMP	plastid	false	KEGG
R00970	ITP + Uridine => IDP + UMP	plastid	false	KEGG
R00974	Cytosine + H2O => Uracil + Ammonia	cytoplasmic	false	KEGG
R00978	5,6-Dihydrouracil + NADP+ <=> Uracil + NADPH + H+	plastid	true	KEGG
R00985	Chorismate + Ammonia => Anthranilate + Pyruvate + H2O	plastid	false	KEGG
R00986	Chorismate + L-Glutamine => Anthranilate + Pyruvate + L-Glutamate	plastid	false	KEGG
R00987	L-Kynurenine + H2O => Anthranilate + L-Alanine	cytoplasmic	false	KEGG
R00993	2-Oxobutanoate + Orthophosphate + Oxygen => Propanoyl phosphate + CO2 + Hydrogen peroxide	cytoplasmic	false	KEGG
R00994	D-erythro-3-Methylmalate + NAD+ => 2-Oxobutanoate + CO2 + NADH + H+	plastid	false	KEGG
R00995	Methyloxaloacetate => 2-Oxobutanoate + CO2	plastid	false	KEGG
R00996	L-Threonine => 2-Oxobutanoate + Ammonia	plastid	false	KEGG
R00997	1-Aminocyclopropane-1-carboxylate + H2O => 2-Oxobutanoate + Ammonia	plastid	false	KEGG
R00999	O-Succinyl-L-homoserine + H2O => 2-Oxobutanoate + Succinate + Ammonia	plastid	false	KEGG
R01000	2-Hydroxybutanoic acid + NAD+ => 2-Oxobutanoate + NADH + H+	plastid	false	KEGG
R01001	L-Cystathionine + H2O => L-Cysteine + Ammonia + 2-Oxobutanoate	plastid	false	KEGG
R01004	Dolichyl diphosphate + H2O => Dolichyl phosphate + Orthophosphate	endoplasmic_reticulum	false	KEGG
R01005	UDP-glucose + Dolichyl phosphate <=> UDP + Dolichyl beta-D-glucosyl phosphate	endoplasmic_reticulum	true	KEGG
R01009	GDP-mannose + Dolichyl phosphate => GDP + Dolichyl phosphate D-mannose	endoplasmic_reticulum	false	KEGG
R01010	Glycerone phosphate + H2O => Glycerone + Orthophosphate	cytoplasmic	false	KEGG
R01011	ATP + Glycerone => ADP + Glycerone phosphate	plastid	false	KEGG
R01013	Acyl-CoA + Glycerone phosphate => CoA + Acylglycerone phosphate	cytoplasmic	false	KEGG
R01015	D-Glyceraldehyde 3-phosphate <=> Glycerone phosphate	cytoplasmic	true	KEGG
R01018	CTP + Dolichol => CDP + Dolichyl phosphate	cytoplasmic	false	KEGG
R01021	ATP + Choline => ADP + Choline phosphate	plastid	false	KEGG
R01022	Choline + Oxygen => Betaine aldehyde + Hydrogen peroxide	plastid	false	KEGG
R01026	Acetylcholine + H2O => Choline + Acetate	mitochondria	false	KEGG
R01030	sn-Glycero-3-phosphocholine + H2O + H+ => Choline + sn-Glycerol 3-phosphate	cytoplasmic	false	KEGG
R01039	Glycerol + NADP+ => Glycerone + NADPH + H+	cytoplasmic	false	KEGG
R01041	D-Glyceraldehyde + NADPH + H+ => Glycerol + NADP+	plastid	false	KEGG
R01049	ATP + D-Ribose 5-phosphate <=> AMP + 5-Phospho-alpha-D-ribose 1-diphosphate	plastid	true	KEGG
R01051	ATP + D-Ribose => ADP + D-Ribose 5-phosphate	plastid	false	KEGG
R01054	ADP-ribose + H2O => AMP + D-Ribose 5-phosphate	plastid	false	KEGG
R01055	Uracil + D-Ribose 5-phosphate <=> Pseudouridine 5'-phosphate + H2O	plastid	true	KEGG
R01056	D-Ribose 5-phosphate <=> D-Ribulose 5-phosphate	plastid	true	KEGG
R01057	alpha-D-Ribose 1-phosphate <=> D-Ribose 5-phosphate	cytoplasmic	true	KEGG
R01058	D-Glyceraldehyde 3-phosphate + NADP+ + H2O => 3-Phospho-D-glycerate + NADPH + H+	cytoplasmic	false	KEGG
R01059	ATP + D-Glyceraldehyde => ADP + D-Glyceraldehyde 3-phosphate	plastid	false	KEGG
R01061	D-Glyceraldehyde 3-phosphate + Orthophosphate + NAD+ <=> 3-Phospho-D-glyceroyl phosphate + NADH + H+	cytoplasmic	true	KEGG
R01063	D-Glyceraldehyde 3-phosphate + Orthophosphate + NADP+ <=> 3-Phospho-D-glyceroyl phosphate + NADPH + H+	plastid	true	KEGG
R01066	2-Deoxy-D-ribose 5-phosphate <=> D-Glyceraldehyde 3-phosphate + Acetaldehyde	plastid	true	KEGG
R01070	beta-D-Fructose 1,6-bisphosphate <=> Glycerone phosphate + D-Glyceraldehyde 3-phosphate	plastid	true	KEGG
R01071	1-(5-Phospho-D-ribosyl)-ATP + Diphosphate <=> ATP + 5-Phospho-alpha-D-ribose 1-diphosphate	plastid	true	KEGG
R01072	L-Glutamine + 5-Phospho-alpha-D-ribose 1-diphosphate + H2O => 5-Phosphoribosylamine + Diphosphate + L-Glutamate	plastid	false	KEGG
R01073	N-(5-Phospho-D-ribosyl)anthranilate + Diphosphate <=> Anthranilate + 5-Phospho-alpha-D-ribose 1-diphosphate	plastid	true	KEGG
R01074	ATP + Biotin => Diphosphate + Biotinyl-5'-AMP	plastid	false	KEGG
R01078	Dethiobiotin + L-Cysteine + 2 S-Adenosyl-L-methionine + 2H+ => Biotin + 2 L-Methionine + 2 5'-Deoxyadenosine + L-alanine	mitochondria	false	KEGG
R01080	Uridine + H2O => Uracil + D-Ribose	plastid	false	KEGG
R01082	(S)-Malate <=> Fumarate + H2O	mitochondria	true	KEGG
R01083	N6-(1,2-Dicarboxyethyl)-AMP => Fumarate + AMP	plastid	false	KEGG
R01085	3-Fumarylpyruvate + H2O => Fumarate + Pyruvate	cytoplasmic	false	KEGG
R01086	N-(L-Arginino)succinate => Fumarate + L-Arginine	plastid	false	KEGG
R01090	L-Leucine + 2-Oxoglutarate <=> 4-Methyl-2-oxopentanoate + L-Glutamate	plastid	true	KEGG
R01092	ATP + alpha-D-Galactose => ADP + alpha-D-Galactose 1-phosphate	plastid	false	KEGG
R01101	Melibiose + H2O => alpha-D-Galactose + alpha-D-Glucose	plastid	false	KEGG
R01103	Raffinose + H2O => alpha-D-Galactose + Sucrose	plastid	false	KEGG
R01104	3-beta-D-Galactosyl-sn-glycerol + H2O => alpha-D-Galactose + Glycerol	plastid	false	KEGG
R01108	Dehydroascorbate + 2 Glutathione => Glutathione disulfide + Ascorbate	plastid	false	KEGG
R01121	ATP + (R)-5-Diphosphomevalonate => ADP + Orthophosphate + Isopentenyl diphosphate + CO2	plastid	false	KEGG
R01123	Isopentenyl diphosphate <=> Dimethylallyl diphosphate	plastid	true	KEGG
R01126	IMP + H2O => Inosine + Orthophosphate	plastid	false	KEGG
R01127	IMP + H2O <=> 1-(5'-Phosphoribosyl)-5-formamido-4-imidazolecarboxamide	plastid	true	KEGG
R01130	IMP + NAD+ + H2O => Xanthosine 5'-phosphate + NADH + H+	plastid	false	KEGG
R01132	Hypoxanthine + 5-Phospho-alpha-D-ribose 1-diphosphate => IMP + Diphosphate	plastid	false	KEGG
R01135	GTP + IMP + L-Aspartate => GDP + Orthophosphate + N6-(1,2-Dicarboxyethyl)-AMP	plastid	false	KEGG
R01137	ATP + dADP <=> ADP + dATP	plastid	true	KEGG
R01138	dADP + Phosphoenolpyruvate => dATP + Pyruvate	plastid	false	KEGG
R01148	D-Alanine + 2-Oxoglutarate <=> Pyruvate + D-Glutamate	plastid	true	KEGG
R01151	Putrescine + Oxygen + H2O => 4-Aminobutyraldehyde + Ammonia + Hydrogen peroxide	cytoplasmic	false	KEGG
R01152	N-Carbamoylputrescine + H2O => Putrescine + CO2 + Ammonia	cytoplasmic	false	KEGG
R01157	Agmatine + H2O => Putrescine + Urea	plastid	false	KEGG
R01163	L-Histidinal + H2O + NAD+ => L-Histidine + NADH + H+	plastid	false	KEGG
R01167	L-Histidine => Histamine + CO2	cytoplasmic	false	KEGG
R01169	L-Histidine + 3 S-Adenosyl-L-methionine + H+ => Hercynine + 3 S-Adenosyl-L-homocysteine	cytoplasmic	false	KEGG
R01175	Butanoyl-CoA + FAD => FADH2 + Crotonoyl-CoA	cytoplasmic	false	KEGG
R01176	ATP + Butanoic acid + CoA => AMP + Diphosphate + Butanoyl-CoA	cytoplasmic	false	KEGG
R01177	Acetyl-CoA + Butanoyl-CoA <=> CoA + 3-Oxohexanoyl-CoA	cytoplasmic	true	KEGG
R01183	myo-Inositol + NAD+ => 2,4,6/3,5-Pentahydroxycyclohexanone + NADH + H+	cytoplasmic	false	KEGG
R01184	myo-Inositol + Oxygen => D-Glucuronate + H2O	cytoplasmic	false	KEGG
R01185	Inositol 1-phosphate + H2O => myo-Inositol + Orthophosphate	plastid	false	KEGG
R01186	myo-Inositol 4-phosphate + H2O => myo-Inositol + Orthophosphate	plastid	false	KEGG
R01187	1D-myo-Inositol 3-phosphate + H2O => myo-Inositol + Orthophosphate	plastid	false	KEGG
R01192	UDP-alpha-D-galactose + myo-Inositol <=> UDP + alpha-D-Galactosyl-(1->3)-1D-myo-inositol	plastid	true	KEGG
R01194	alpha-D-Galactosyl-(1->3)-1D-myo-inositol + H2O => myo-Inositol + alpha-D-Galactose	plastid	false	KEGG
R01201	ATP + N-Acetyl-D-glucosamine => ADP + N-Acetyl-D-glucosamine 6-phosphate	cytoplasmic	false	KEGG
R01209	2,3-Dihydroxy-3-methylbutanoate => 3-Methyl-2-oxobutanoic acid + H2O	plastid	false	KEGG
R01213	Acetyl-CoA + 3-Methyl-2-oxobutanoic acid + H2O => alpha-Isopropylmalate + CoA	plastid	false	KEGG
R01214	L-Valine + 2-Oxoglutarate <=> 3-Methyl-2-oxobutanoic acid + L-Glutamate	plastid	true	KEGG
R01216	2-Dehydropantoate <=> 3-Methyl-2-oxobutanoic acid + Formaldehyde	plastid	true	KEGG
R01218	5,10-Methylenetetrahydrofolate + NAD+ => 5,10-Methenyltetrahydrofolate + NADH	mitochondria	false	KEGG
R01220	5,10-Methylenetetrahydrofolate + NADP+ <=> 5,10-Methenyltetrahydrofolate + NADPH	plastid	true	KEGG
R01221	Glycine + Tetrahydrofolate + NAD+ => 5,10-Methylenetetrahydrofolate + Ammonia + CO2 + NADH + H+	mitochondria	false	KEGG
R01226	5,10-Methylenetetrahydrofolate + 3-Methyl-2-oxobutanoic acid + H2O <=> Tetrahydrofolate + 2-Dehydropantoate	mitochondria	true	KEGG
R01227	GMP + H2O => Guanosine + Orthophosphate	plastid	false	KEGG
R01229	Guanine + 5-Phospho-alpha-D-ribose 1-diphosphate => GMP + Diphosphate	plastid	false	KEGG
R01230	ATP + Xanthosine 5'-phosphate + Ammonia => AMP + Diphosphate + GMP	plastid	false	KEGG
R01231	ATP + Xanthosine 5'-phosphate + L-Glutamine + H2O => AMP + Diphosphate + GMP + L-Glutamate	plastid	false	KEGG
R01232	P1,P4-Bis(5'-guanosyl) tetraphosphate + H2O => GTP + GMP	plastid	false	KEGG
R01243	Aryl sulfate + H2O => Phenol + Sulfate	plastid	false	KEGG
R01244	Adenine + H2O => Hypoxanthine + Ammonia	cytoplasmic	false	KEGG
R01248	(S)-1-Pyrroline-5-carboxylate + NADH + H+ => L-Proline + NAD+	plastid	false	KEGG
R01251	(S)-1-Pyrroline-5-carboxylate + NADPH + H+ => L-Proline + NADP+	plastid	false	KEGG
R01252	L-Proline + 2-Oxoglutarate + Oxygen => Hydroxyproline + Succinate + CO2	cytoplasmic	false	KEGG
R01253	L-Proline + FAD => (S)-1-Pyrroline-5-carboxylate + FADH2 + H+	mitochondria	false	KEGG
R01267	L-Asparagine <=> 3-Cyano-L-alanine + H2O	cytoplasmic	true	KEGG
R01268	Nicotinamide + H2O => Nicotinate + Ammonia	plastid	false	KEGG
R01273	Nicotinamide-beta-riboside + H2O => Nicotinamide + D-Ribose + H+	cytoplasmic	false	KEGG
R01274	Palmitoyl-CoA + H2O => CoA + Hexadecanoic acid	plastid	false	KEGG
R01278	trans-Hexadec-2-enoyl-CoA + NADPH + H+ => Palmitoyl-CoA + NADP+	mitochondria	false	KEGG
R01279	Palmitoyl-CoA + FAD => trans-Hexadec-2-enoyl-CoA + FADH2	cytoplasmic	false	KEGG
R01280	ATP + Hexadecanoic acid + CoA => AMP + Palmitoyl-CoA + Diphosphate	plastid	false	KEGG
R01281	Palmitoyl-CoA + L-Serine => 3-Dehydrosphinganine + CoA + CO2	endoplasmic_reticulum	false	KEGG
R01286	L-Cystathionine + H2O => L-Homocysteine + Ammonia + Pyruvate	plastid	false	KEGG
R01288	O-Succinyl-L-homoserine + Hydrogen sulfide => L-Homocysteine + Succinate	plastid	false	KEGG
R01295	Benzoate + [Reduced NADPH---hemoprotein reductase] + Oxygen => 4-Hydroxybenzoate + [Oxidized NADPH---hemoprotein reductase] + H2O	endoplasmic_reticulum	false	KEGG
R01301	4-Hydroxybenzoyl-CoA + H2O => 4-Hydroxybenzoate + CoA	peroxisome	false	KEGG
R01310	Phosphatidylcholine + H2O + H+ => Phosphatidate + Choline	cytoplasmic	false	KEGG
R01312	Phosphatidylcholine + H2O + H+ => 1,2-Diacyl-sn-glycerol + Choline phosphate	plastid	false	KEGG
R01315	Phosphatidylcholine + H2O + H+ => 1-Acyl-sn-glycero-3-phosphocholine + Fatty acid	cytoplasmic	false	KEGG
R01316	Phosphatidylcholine + H2O + H+ => 2-Acyl-sn-glycero-3-phosphocholine + Fatty acid	plastid	false	KEGG
R01318	Acyl-CoA + 1-Acyl-sn-glycero-3-phosphocholine => CoA + Phosphatidylcholine + H+	endoplasmic_reticulum	false	KEGG
R01320	S-Adenosyl-L-methionine + Phosphatidyl-N-dimethylethanolamine => S-Adenosyl-L-homocysteine + Phosphatidylcholine + H+	endoplasmic_reticulum	false	KEGG
R01321	CDP-choline + 1,2-Diacyl-sn-glycerol => CMP + Phosphatidylcholine	plastid	false	KEGG
R01325	Citrate <=> cis-Aconitate + H2O	plastid	true	KEGG
R01326	ATP + D-Mannose => ADP + D-Mannose 6-phosphate	plastid	false	KEGG
R01329	Epimelibiose + H2O => D-Mannose + alpha-D-Galactose	plastid	false	KEGG
R01332	1,4-beta-D-Mannan + H2O => D-Mannose	cytoplasmic	false	KEGG
R01333	Glycolaldehyde + NAD+ + H2O <=> Glycolate + NADH + H+	cytoplasmic	true	KEGG
R01334	2-Phosphoglycolate + H2O => Glycolate + Orthophosphate	plastid	false	KEGG
R01351	1-Acylglycerol + H2O => Glycerol + Fatty acid	cytoplasmic	false	KEGG
R01352	2-Acylglycerol + H2O => Glycerol + Fatty acid	cytoplasmic	false	KEGG
R01353	ATP + Propanoate => ADP + Propanoyl phosphate	cytoplasmic	false	KEGG
R01354	ATP + Propanoate <=> Diphosphate + Propionyladenylate	plastid	true	KEGG
R01357	ATP + Acetoacetate + CoA => AMP + Diphosphate + Acetoacetyl-CoA	plastid	false	KEGG
R01358	Acetoacetyl-CoA + H2O => Acetoacetate + CoA	plastid	false	KEGG
R01360	(S)-3-Hydroxy-3-methylglutaryl-CoA => Acetyl-CoA + Acetoacetate	plastid	false	KEGG
R01364	Acetoacetate + Fumarate <=> 4-Fumarylacetoacetate + H2O	plastid	true	KEGG
R01372	Phenylpyruvate + Oxygen => 2-Hydroxyphenylacetate + CO2	plastid	false	KEGG
R01373	Prephenate => Phenylpyruvate + H2O + CO2	plastid	false	KEGG
R01381	UTP + D-Glucuronate 1-phosphate <=> Diphosphate + UDP-glucuronate	cytoplasmic	true	KEGG
R01384	UDP-glucuronate => UDP-D-xylose + CO2	golgi_apparatus	false	KEGG
R01385	UDP-glucuronate <=> UDP-D-galacturonate	cytoplasmic	true	KEGG
R01388	D-Glycerate + NAD+ <=> Hydroxypyruvate + NADH + H+	cytoplasmic	true	KEGG
R01392	D-Glycerate + NADP+ <=> Hydroxypyruvate + NADPH + H+	plastid	true	KEGG
R01393	Hydroxypyruvate => Glycolaldehyde + CO2	cytoplasmic	false	KEGG
R01397	Carbamoyl phosphate + L-Aspartate => Orthophosphate + N-Carbamoyl-L-aspartate	plastid	false	KEGG
R01398	Carbamoyl phosphate + L-Ornithine => Orthophosphate + L-Citrulline	plastid	false	KEGG
R01401	5'-Methylthioadenosine + H2O => Adenine + 5-Methylthio-D-ribose	cytoplasmic	false	KEGG
R01402	5'-Methylthioadenosine + Orthophosphate => Adenine + S-Methyl-5-thio-D-ribose 1-phosphate	plastid	false	KEGG
R01410	Hydrogen cyanide + Acetaldehyde + Ammonia => alpha-Aminopropiononitrile + H2O	cytoplasmic	false	KEGG
R01411	5-Methylcytosine + H2O => Thymine + Ammonia	cytoplasmic	false	KEGG
R01415	(R)-5,6-Dihydrothymine + NADP+ <=> Thymine + NADPH + H+	plastid	true	KEGG
R01416	Agmatine + H2O => N-Carbamoylputrescine + Ammonia	plastid	false	KEGG
R01422	ATP + Benzoate + CoA => AMP + Diphosphate + Benzoyl-CoA	cytoplasmic	false	KEGG
R01430	D-Xylose + NADP+ <=> D-Xylonolactone + NADPH + H+	cytoplasmic	true	KEGG
R01432	D-Xylose <=> D-Xylulose	extracellular	true	KEGG
R01456	7-Dehydrocholesterol + NADPH + H+ => Cholesterol + NADP+	endoplasmic_reticulum	false	KEGG
R01457	Desmosterol + H+ + NADPH => Cholesterol + NADP+	endoplasmic_reticulum	false	KEGG
R01460	Cholesteryl-beta-D-glucoside + H2O => Cholesterol + beta-D-Glucose	plastid	false	KEGG
R01461	Acyl-CoA + Cholesterol => CoA + Cholesterol ester	endoplasmic_reticulum	false	KEGG
R01462	Cholesterol ester + H2O => Cholesterol + Fatty acid	cytoplasmic	false	KEGG
R01466	O-Phospho-L-homoserine + H2O => L-Threonine + Orthophosphate	plastid	false	KEGG
R01468	ATP + Ethanolamine => ADP + Ethanolamine phosphate	cytoplasmic	false	KEGG
R01470	sn-Glycero-3-phosphoethanolamine + H2O => Ethanolamine + sn-Glycerol 3-phosphate	plastid	false	KEGG
R01471	UTP + alpha-D-Xylose 1-phosphate <=> Diphosphate + UDP-D-xylose	plastid	true	KEGG
R01473	UDP-L-arabinose <=> UDP-D-xylose	cytoplasmic	true	KEGG
R01476	ATP + D-Glucuronate => ADP + D-Glucuronate 1-phosphate	cytoplasmic	false	KEGG
R01481	L-Gulonate + NADP+ <=> D-Glucuronate + NADPH + H+	cytoplasmic	true	KEGG
R01494	N-Acylsphingosine + H2O => Fatty acid + Sphingosine	cytoplasmic	false	KEGG
R01496	Acyl-CoA + Sphingosine => CoA + N-Acylsphingosine	endoplasmic_reticulum	false	KEGG
R01497	UDP-glucose + N-Acylsphingosine <=> UDP + Glucosylceramide	golgi_apparatus	true	KEGG
R01498	Glucosylceramide + H2O => beta-D-Glucose + N-Acylsphingosine	plastid	false	KEGG
R01512	ATP + 3-Phospho-D-glycerate <=> ADP + 3-Phospho-D-glyceroyl phosphate	plastid	true	KEGG
R01513	3-Phospho-D-glycerate + NAD+ <=> 3-Phosphonooxypyruvate + NADH + H+	plastid	true	KEGG
R01514	ATP + D-Glycerate => ADP + 3-Phospho-D-glycerate	plastid	false	KEGG
R01518	2-Phospho-D-glycerate <=> 3-Phospho-D-glycerate	plastid	true	KEGG
R01519	D-Glucono-1,5-lactone + H2O <=> D-Gluconic acid	cytoplasmic	true	KEGG
R01522	beta-D-Glucose + Oxygen => D-Glucono-1,5-lactone + Hydrogen peroxide	plastid	false	KEGG
R01523	ATP + D-Ribulose 5-phosphate => ADP + D-Ribulose 1,5-bisphosphate	plastid	false	KEGG
R01526	ATP + D-Ribulose => ADP + D-Ribulose 5-phosphate	plastid	false	KEGG
R01528	6-Phospho-D-gluconate + NADP+ => D-Ribulose 5-phosphate + CO2 + NADPH + H+	plastid	false	KEGG
R01529	D-Ribulose 5-phosphate <=> D-Xylulose 5-phosphate	plastid	true	KEGG
R01530	D-Arabinose 5-phosphate <=> D-Ribulose 5-phosphate	plastid	true	KEGG
R01547	ATP + dAMP => ADP + dADP	plastid	false	KEGG
R01548	dATP + Cytidine => dADP + CMP	plastid	false	KEGG
R01549	dATP + Uridine => dADP + UMP	plastid	false	KEGG
R01558	ATP + Oxalate + CoA => AMP + Diphosphate + Oxalyl-CoA	plastid	false	KEGG
R01560	Adenosine + H2O => Inosine + Ammonia	plastid	false	KEGG
R01561	Adenosine + Orthophosphate <=> Adenine + alpha-D-Ribose 1-phosphate	cytoplasmic	true	KEGG
R01567	ATP + Thymidine => ADP + dTMP	cytoplasmic	false	KEGG
R01569	dTMP + H2O => Thymidine + Orthophosphate	cytoplasmic	false	KEGG
R01579	D-Glutamine + H2O => D-Glutamate + Ammonia	plastid	false	KEGG
R01582	D-Phenylalanine + 2-Oxoglutarate <=> Phenylpyruvate + D-Glutamate	plastid	true	KEGG
R01600	ATP + beta-D-Glucose => ADP + beta-D-Glucose 6-phosphate	cytoplasmic	false	KEGG
R01602	alpha-D-Glucose <=> beta-D-Glucose	cytoplasmic	true	KEGG
R01608	3-Hydroxypropanoate + NAD+ <=> 3-Oxopropanoate + NADH + H+	mitochondria	true	KEGG
R01613	p-Coumaroyl-CoA + 3 Malonyl-CoA => Naringenin chalcone + 4 CoA + 3 CO2	cytoplasmic	false	KEGG
R01615	p-Coumaroyl-CoA + NADPH + H+ => 4-Hydroxycinnamyl aldehyde + CoA + NADP+	plastid	false	KEGG
R01616	ATP + 4-Coumarate + CoA => AMP + Diphosphate + p-Coumaroyl-CoA	cytoplasmic	false	KEGG
R01624	Acetyl-CoA + Acyl-carrier protein => CoA + Acetyl-[acyl-carrier protein]	plastid	false	KEGG
R01626	Malonyl-CoA + Acyl-carrier protein => CoA + Malonyl-[acyl-carrier protein]	plastid	false	KEGG
R01628	3-Hydroxybenzoate + Oxygen + NADPH + H+ => 3,4-Dihydroxybenzoate + NADP+ + H2O	cytoplasmic	false	KEGG
R01639	ATP + D-Xylulose => ADP + D-Xylulose 5-phosphate	cytoplasmic	false	KEGG
R01641	Sedoheptulose 7-phosphate + D-Glyceraldehyde 3-phosphate <=> D-Ribose 5-phosphate + D-Xylulose 5-phosphate	plastid	true	KEGG
R01648	4-Aminobutanoate + 2-Oxoglutarate <=> Succinate semialdehyde + L-Glutamate	mitochondria	true	KEGG
R01650	Succinate semialdehyde + Hydrogen cyanide + Ammonia => gamma-Amino-gamma-cyanobutanoate + H2O	cytoplasmic	false	KEGG
R01652	(2S)-2-Isopropyl-3-oxosuccinate => 4-Methyl-2-oxopentanoate + CO2	plastid	false	KEGG
R01654	ATP + 10-Formyltetrahydrofolate + L-Glutamate => ADP + Orthophosphate + (6R)-10-Formyltetrahydropteroyldiglutamate	plastid	false	KEGG
R01655	5,10-Methenyltetrahydrofolate + H2O <=> 10-Formyltetrahydrofolate + H+	plastid	true	KEGG
R01658	Dimethylallyl diphosphate + Isopentenyl diphosphate => Diphosphate + Geranyl diphosphate	plastid	false	KEGG
R01663	dCMP + H2O => dUMP + Ammonia	plastid	false	KEGG
R01664	dCMP + H2O => Deoxycytidine + Orthophosphate	cytoplasmic	false	KEGG
R01665	ATP + dCMP => ADP + dCDP	cytoplasmic	false	KEGG
R01666	ATP + Deoxycytidine => ADP + dCMP	plastid	false	KEGG
R01667	dCDP + H2O => dCMP + Orthophosphate	plastid	false	KEGG
R01668	dCTP + H2O => dCMP + Diphosphate	cytoplasmic	false	KEGG
R01676	Guanine + H2O => Xanthine + Ammonia	plastid	false	KEGG
R01678	Lactose + H2O => alpha-D-Glucose + beta-D-Galactose	plastid	false	KEGG
R01682	L-Cysteate => Taurine + CO2	plastid	false	KEGG
R01706	Hexadecanoyl-[acp] + H2O => Acyl-carrier protein + Hexadecanoic acid	plastid	false	KEGG
R01708	Pyridoxine + NADP+ <=> Pyridoxal + NADPH + H+	plastid	true	KEGG
R01709	Pyridoxal + Oxygen + H2O => 4-Pyridoxate + Hydrogen peroxide	extracellular	false	KEGG
R01710	Pyridoxamine + H2O + Oxygen => Pyridoxal + Ammonia + Hydrogen peroxide	plastid	false	KEGG
R01711	Pyridoxine + Oxygen => Pyridoxal + Hydrogen peroxide	plastid	false	KEGG
R01714	5-O-(1-Carboxyvinyl)-3-phosphoshikimate => Chorismate + Orthophosphate	plastid	false	KEGG
R01715	Chorismate <=> Prephenate	plastid	true	KEGG
R01716	Chorismate + L-Glutamine => 4-Amino-4-deoxychorismate + L-Glutamate	plastid	false	KEGG
R01717	Chorismate <=> Isochorismate	plastid	true	KEGG
R01724	Nicotinate + 5-Phospho-alpha-D-ribose 1-diphosphate + ATP + H2O + H+ => Nicotinate D-ribonucleotide + Diphosphate + ADP + Orthophosphate	cytoplasmic	false	KEGG
R01730	Prephenate + NADP+ => 3-(4-Hydroxyphenyl)pyruvate + CO2 + NADPH + H+	cytoplasmic	false	KEGG
R01731	L-Aspartate + Prephenate => Oxaloacetate + L-Arogenate	cytoplasmic	false	KEGG
R01736	(R)-S-Lactoylglutathione + H2O => Glutathione + (R)-Lactate	plastid	false	KEGG
R01737	ATP + D-Gluconic acid => ADP + 6-Phospho-D-gluconate	cytoplasmic	false	KEGG
R01741	D-Gluconic acid + FAD => 2-Keto-D-gluconic acid + FADH2	cytoplasmic	false	KEGG
R01751	(R,R)-Tartaric acid => D-Glycerate + CO2	cytoplasmic	false	KEGG
R01752	D-Glyceraldehyde + NAD+ + H2O => D-Glycerate + NADH + H+	plastid	false	KEGG
R01754	ATP + L-Arabinose => ADP + beta-L-Arabinose 1-phosphate	plastid	false	KEGG
R01762	Arabinan + 2 H2O => 3 L-Arabinose	cytoplasmic	false	KEGG
R01763	Benzyl alcohol + NAD+ => Benzaldehyde + NADH + H+	plastid	false	KEGG
R01767	Mandelonitrile => Hydrogen cyanide + Benzaldehyde	cytoplasmic	false	KEGG
R01768	Hypoxanthine + NAD+ + H2O => Xanthine + NADH + H+	plastid	false	KEGG
R01771	ATP + L-Homoserine => ADP + O-Phospho-L-homoserine	plastid	false	KEGG
R01773	L-Aspartate 4-semialdehyde + NADH + H+ => L-Homoserine + NAD+	plastid	false	KEGG
R01775	L-Aspartate 4-semialdehyde + NADPH + H+ => L-Homoserine + NADP+	plastid	false	KEGG
R01776	Acetyl-CoA + L-Homoserine => CoA + O-Acetyl-L-homoserine	mitochondria	false	KEGG
R01777	Succinyl-CoA + L-Homoserine => CoA + O-Succinyl-L-homoserine	plastid	false	KEGG
R01786	ATP + alpha-D-Glucose => ADP + alpha-D-Glucose 6-phosphate	cytoplasmic	false	KEGG
R01799	CTP + Phosphatidate <=> Diphosphate + CDP-diacylglycerol	plastid	true	KEGG
R01800	CDP-diacylglycerol + L-Serine => CMP + Phosphatidylserine	plastid	false	KEGG
R01801	CDP-diacylglycerol + sn-Glycerol 3-phosphate => CMP + Phosphatidylglycerophosphate	plastid	false	KEGG
R01802	CDP-diacylglycerol + myo-Inositol => CMP + 1-Phosphatidyl-D-myo-inositol	plastid	false	KEGG
R01818	D-Mannose 6-phosphate <=> D-Mannose 1-phosphate	plastid	true	KEGG
R01819	D-Mannose 6-phosphate <=> beta-D-Fructose 6-phosphate	plastid	true	KEGG
R01826	Phosphoenolpyruvate + D-Erythrose 4-phosphate + H2O => 2-Dehydro-3-deoxy-D-arabino-heptonate 7-phosphate + Orthophosphate	plastid	false	KEGG
R01827	Sedoheptulose 7-phosphate + D-Glyceraldehyde 3-phosphate => D-Erythrose 4-phosphate + beta-D-Fructose 6-phosphate	plastid	false	KEGG
R01829	Glycerone phosphate + D-Erythrose 4-phosphate => Sedoheptulose 1,7-bisphosphate	plastid	false	KEGG
R01830	beta-D-Fructose 6-phosphate + D-Glyceraldehyde 3-phosphate => D-Erythrose 4-phosphate + D-Xylulose 5-phosphate	plastid	false	KEGG
R01835	5beta-Androstane-3,17-dione + NADP+ => H+ + NADPH + Androstenedione	cytoplasmic	false	KEGG
R01836	Testosterone + NAD+ => Androstenedione + NADH + H+	plastid	false	KEGG
R01838	Testosterone + NADP+ => Androstenedione + NADPH + H+	plastid	false	KEGG
R01842	Androstenedione + [Reduced NADPH---hemoprotein reductase] + Oxygen => 7alpha-Hydroxyandrost-4-ene-3,17-dione + [Oxidized NADPH---hemoprotein reductase] + H2O	endoplasmic_reticulum	false	KEGG
R01843	ATP + Sedoheptulose 7-phosphate => ADP + Sedoheptulose 1,7-bisphosphate	plastid	false	KEGG
R01845	Sedoheptulose 1,7-bisphosphate + H2O => Sedoheptulose 7-phosphate + Orthophosphate	plastid	false	KEGG
R01857	ATP + dGDP <=> ADP + dGTP	plastid	true	KEGG
R01858	dGDP + Phosphoenolpyruvate => dGTP + Pyruvate	plastid	false	KEGG
R01863	Inosine + Orthophosphate <=> Hypoxanthine + alpha-D-Ribose 1-phosphate	cytoplasmic	true	KEGG
R01868	(S)-Dihydroorotate + Ubiquinone <=> Orotate + Ubiquinol	mitochondria	true	KEGG
R01870	Orotidine 5'-phosphate + Diphosphate <=> Orotate + 5-Phospho-alpha-D-ribose 1-diphosphate	plastid	true	KEGG
R01872	Quinate + NAD+ <=> 3-Dehydroquinate + NADH + H+	cytoplasmic	true	KEGG
R01874	D-Cysteine + H2O => Hydrogen sulfide + Ammonia + Pyruvate	cytoplasmic	false	KEGG
R01878	Cytidine + H2O => Uridine + Ammonia	plastid	false	KEGG
R01880	dGTP + Uridine => dGDP + UMP	plastid	false	KEGG
R01885	ADP-ribose + H2O => alpha-D-Ribose 1-phosphate + AMP	plastid	false	KEGG
R01887	gamma-Amino-gamma-cyanobutanoate + 2 H2O => L-Glutamate + Ammonia	cytoplasmic	false	KEGG
R01890	CTP + Choline phosphate => Diphosphate + CDP-choline + H+	cytoplasmic	false	KEGG
R01895	Ribitol + NAD+ <=> D-Ribulose + NADH + H+	cytoplasmic	true	KEGG
R01896	Xylitol + NAD+ <=> D-Xylulose + NADH + H+	cytoplasmic	true	KEGG
R01899	Isocitrate + NADP+ <=> Oxalosuccinate + NADPH + H+	plastid	true	KEGG
R01900	Isocitrate <=> cis-Aconitate + H2O	cytoplasmic	true	KEGG
R01903	L-Arabitol + NAD+ <=> L-Xylulose + NADH + H+	cytoplasmic	true	KEGG
R01904	Xylitol + NADP+ <=> L-Xylulose + NADPH + H+	cytoplasmic	true	KEGG
R01909	ATP + Pyridoxine => ADP + Pyridoxine phosphate	plastid	false	KEGG
R01920	S-Adenosylmethioninamine + Putrescine => 5'-Methylthioadenosine + Spermidine + H+	plastid	false	KEGG
R01924	O-Acylcarnitine + H2O => Fatty acid + L-Carnitine	plastid	false	KEGG
R01926	Sphingosine + ATP => Sphingosine 1-phosphate + ADP	endoplasmic_reticulum	false	KEGG
R01931	Thiosulfate + Cyanide ion + 2 H+ => Sulfite + Thiocyanate	plastid	false	KEGG
R01933	2-Oxoadipate + CoA + NAD+ => Glutaryl-CoA + CO2 + NADH + H+	plastid	false	KEGG
R01934	Homoisocitrate + NAD+ => 2-Oxoadipate + CO2 + NADH + H+	mitochondria	false	KEGG
R01939	L-2-Aminoadipate + 2-Oxoglutarate <=> 2-Oxoadipate + L-Glutamate	cytoplasmic	true	KEGG
R01941	Caffeoyl-CoA + NADPH + H+ => Caffeic aldehyde + CoA + NADP+	plastid	false	KEGG
R01942	S-Adenosyl-L-methionine + Caffeoyl-CoA => S-Adenosyl-L-homocysteine + Feruloyl-CoA	cytoplasmic	false	KEGG
R01943	ATP + Caffeate + CoA => AMP + Diphosphate + Caffeoyl-CoA	plastid	false	KEGG
R01945	Caffeoyl-CoA + Quinate <=> CoA + Chlorogenate	cytoplasmic	true	KEGG
R01951	GTP + L-Fucose 1-phosphate <=> Diphosphate + GDP-L-fucose	cytoplasmic	true	KEGG
R01954	ATP + L-Citrulline + L-Aspartate => AMP + Diphosphate + N-(L-Arginino)succinate	cytoplasmic	false	KEGG
R01959	L-Formylkynurenine + H2O => Formate + L-Kynurenine	cytoplasmic	false	KEGG
R01960	L-Kynurenine + Oxygen + NADPH + H+ => 3-Hydroxy-L-kynurenine + NADP+ + H2O	cytoplasmic	false	KEGG
R01961	ATP + D-Glucosamine => ADP + D-Glucosamine 6-phosphate	plastid	false	KEGG
R01968	dGMP + H2O => Deoxyguanosine + Orthophosphate	cytoplasmic	false	KEGG
R01969	Deoxyguanosine + Orthophosphate => Guanine + 2-Deoxy-D-ribose 1-phosphate	cytoplasmic	false	KEGG
R01975	(S)-3-Hydroxybutanoyl-CoA + NAD+ <=> Acetoacetyl-CoA + NADH + H+	cytoplasmic	true	KEGG
R01976	Acetoacetyl-CoA + NADPH + H+ => (S)-3-Hydroxybutanoyl-CoA + NADP+	plastid	false	KEGG
R01978	(S)-3-Hydroxy-3-methylglutaryl-CoA + CoA <=> Acetyl-CoA + H2O + Acetoacetyl-CoA	plastid	true	KEGG
R01980	ATP + D-Galacturonate => ADP + 1-Phospho-alpha-D-galacturonate	cytoplasmic	false	KEGG
R01986	4-Aminobutyraldehyde + NADP+ + H2O => 4-Aminobutanoate + NADPH + H+	plastid	false	KEGG
R01990	4-Guanidinobutanoate + H2O => 4-Aminobutanoate + Urea	plastid	false	KEGG
R01993	(S)-Dihydroorotate + H2O <=> N-Carbamoyl-L-aspartate	plastid	true	KEGG
R02003	Geranyl diphosphate + Isopentenyl diphosphate => Diphosphate + trans,trans-Farnesyl diphosphate	plastid	false	KEGG
R02009	Geranyl diphosphate => Myrcene + Diphosphate	plastid	false	KEGG
R02016	Thioredoxin disulfide + NADPH + H+ => Thioredoxin + NADP+	plastid	false	KEGG
R02017	Thioredoxin + ADP => dADP + Thioredoxin disulfide + H2O	plastid	false	KEGG
R02018	Thioredoxin + UDP => dUDP + Thioredoxin disulfide + H2O	plastid	false	KEGG
R02019	GDP + Thioredoxin => dGDP + Thioredoxin disulfide + H2O	plastid	false	KEGG
R02021	Thioredoxin + 3'-Phosphoadenylyl sulfate => Thioredoxin disulfide + Sulfite + Adenosine 3',5'-bisphosphate	plastid	false	KEGG
R02024	Thioredoxin + CDP => dCDP + Thioredoxin disulfide + H2O	plastid	false	KEGG
R02025	L-Methionine + Thioredoxin disulfide + H2O => L-Methionine S-oxide + Thioredoxin	cytoplasmic	false	KEGG
R02027	Phosphatidylglycerol + H2O => 1,2-Diacyl-sn-glycerol + sn-Glycerol 3-phosphate	plastid	false	KEGG
R02029	Phosphatidylglycerophosphate + H2O => Phosphatidylglycerol + Orthophosphate	plastid	false	KEGG
R02030	Phosphatidylglycerol + CDP-diacylglycerol => Cardiolipin + CMP	plastid	false	KEGG
R02035	D-Glucono-1,5-lactone 6-phosphate + H2O => 6-Phospho-D-gluconate	plastid	false	KEGG
R02037	S-Adenosyl-L-methionine + Ethanolamine phosphate => S-Adenosyl-L-homocysteine + N-Methylethanolamine phosphate	cytoplasmic	false	KEGG
R02038	CTP + Ethanolamine phosphate => Diphosphate + CDP-ethanolamine	cytoplasmic	false	KEGG
R02047	3-Hydroxy-2-methylpropanoate + NAD+ <=> 2-Methyl-3-oxopropanoate + NADH + H+	plastid	true	KEGG
R02051	Phosphatidylethanolamine + H2O => Ethanolamine + Phosphatidate	plastid	false	KEGG
R02052	Phosphatidylethanolamine + H2O => 1,2-Diacyl-sn-glycerol + Ethanolamine phosphate	plastid	false	KEGG
R02053	Phosphatidylethanolamine + H2O => 1-Acyl-sn-glycero-3-phosphoethanolamine + Fatty acid	plastid	false	KEGG
R02054	Phosphatidylethanolamine + H2O => 2-Acyl-sn-glycero-3-phosphoethanolamine + Fatty acid	plastid	false	KEGG
R02055	Phosphatidylserine => Phosphatidylethanolamine + CO2	plastid	false	KEGG
R02056	S-Adenosyl-L-methionine + Phosphatidylethanolamine => S-Adenosyl-L-homocysteine + Phosphatidyl-N-methylethanolamine	cytoplasmic	false	KEGG
R02057	CDP-ethanolamine + 1,2-Diacyl-sn-glycerol => CMP + Phosphatidylethanolamine	plastid	false	KEGG
R02058	Acetyl-CoA + D-Glucosamine 6-phosphate => CoA + N-Acetyl-D-glucosamine 6-phosphate	plastid	false	KEGG
R02059	N-Acetyl-D-glucosamine 6-phosphate + H2O => D-Glucosamine 6-phosphate + Acetate	plastid	false	KEGG
R02061	trans,trans-Farnesyl diphosphate + Isopentenyl diphosphate => Diphosphate + Geranylgeranyl diphosphate	plastid	false	KEGG
R02063	Geranylgeranyl diphosphate + 3 H+ + 3 NADPH => Phytyl diphosphate + 3 NADP+	plastid	false	KEGG
R02065	2 Geranylgeranyl diphosphate => Diphosphate + Prephytoene diphosphate	plastid	false	KEGG
R02068	Geranylgeranyl diphosphate => ent-Copalyl diphosphate	plastid	false	KEGG
R02073	Diphosphate + beta-D-Fructose 6-phosphate <=> Orthophosphate + beta-D-Fructose 1,6-bisphosphate	cytoplasmic	true	KEGG
R02078	L-Tyrosine + Oxygen => Dopaquinone + H2O	cytoplasmic	false	KEGG
R02080	3,4-Dihydroxy-L-phenylalanine => Dopamine + CO2	cytoplasmic	false	KEGG
R02082	(R)-Mevalonate + CoA + 2 NADP+ <=> (S)-3-Hydroxy-3-methylglutaryl-CoA + 2 NADPH + 2 H+	plastid	true	KEGG
R02083	(S)-3-Hydroxy-3-methylglutaryl-CoA + H2O => CoA + 3-Hydroxy-3-methylglutarate	peroxisome	false	KEGG
R02084	Succinyl-CoA + 3-Hydroxy-3-methylglutarate <=> Succinate + (S)-3-Hydroxy-3-methylglutaryl-CoA	plastid	true	KEGG
R02085	(S)-3-Hydroxy-3-methylglutaryl-CoA <=> 3-Methylglutaconyl-CoA + H2O	mitochondria	true	KEGG
R02088	dAMP + H2O => Deoxyadenosine + Orthophosphate	cytoplasmic	false	KEGG
R02090	ATP + dGMP <=> ADP + dGDP	plastid	true	KEGG
R02091	dGTP + Cytidine => dGDP + CMP	plastid	false	KEGG
R02092	dTDP + H2O => dTMP + Orthophosphate	plastid	false	KEGG
R02093	ATP + dTDP <=> ADP + dTTP	plastid	true	KEGG
R02094	ATP + dTMP <=> ADP + dTDP	plastid	true	KEGG
R02095	dTTP + H2O => dTDP + Orthophosphate	plastid	false	KEGG
R02096	dTTP + Cytidine => dTDP + CMP	plastid	false	KEGG
R02097	dTTP + Uridine => dTDP + UMP	plastid	false	KEGG
R02098	ATP + dUMP <=> ADP + dUDP	cytoplasmic	true	KEGG
R02099	ATP + Deoxyuridine => ADP + dUMP	plastid	false	KEGG
R02100	dUTP + H2O => dUMP + Diphosphate	plastid	false	KEGG
R02101	dUMP + 5,10-Methylenetetrahydrofolate => Dihydrofolate + dTMP	plastid	false	KEGG
R02102	dUMP + H2O => Deoxyuridine + Orthophosphate	cytoplasmic	false	KEGG
R02103	Xanthine + NAD+ + H2O => Urate + NADH + H+	plastid	false	KEGG
R02106	Urate + Oxygen + H2O => 5-Hydroxyisourate + Hydrogen peroxide	peroxisome	false	KEGG
R02109	Starch + H2O => Amylose	cytoplasmic	false	KEGG
R02110	4 Amylose => Starch + 3 H2O	plastid	false	KEGG
R02111	Starch + 8 Orthophosphate => 8 alpha-D-Glucose 1-phosphate + H2O	plastid	false	KEGG
R02124	Retinol + NAD+ <=> Retinal + NADH + H+	cytoplasmic	true	KEGG
R02125	Retinal + Oxygen + H2O => Retinoate + Hydrogen peroxide	plastid	false	KEGG
R02133	Thiamine + H2O => 4-Amino-5-hydroxymethyl-2-methylpyrimidine + 5-(2-Hydroxyethyl)-4-methylthiazole + H+	plastid	false	KEGG
R02135	Thiamin monophosphate + H2O => Thiamine + Orthophosphate	plastid	false	KEGG
R02142	Xanthosine 5'-phosphate + Diphosphate => Xanthine + 5-Phospho-alpha-D-ribose 1-diphosphate	plastid	false	KEGG
R02144	S-Adenosyl-L-methionine + Carnosine => S-Adenosyl-L-homocysteine + beta-Alanyl-N(pi)-methyl-L-histidine	plastid	false	KEGG
R02145	Guanosine + H2O => Xanthosine + Ammonia	cytoplasmic	false	KEGG
R02147	Guanosine + Orthophosphate <=> Guanine + alpha-D-Ribose 1-phosphate	cytoplasmic	true	KEGG
R02150	Histamine + Oxygen + H2O => Imidazole-4-acetaldehyde + Ammonia + Hydrogen peroxide	plastid	false	KEGG
R02158	UDP-glucose + Quercetin <=> UDP + Quercetin 3-O-glucoside	endoplasmic_reticulum	true	KEGG
R02160	Taxifolin + 2-Oxoglutarate + Oxygen => Quercetin + Succinate + CO2 + H2O	cytoplasmic	false	KEGG
R02173	Tryptamine + H2O + Oxygen => Indole-3-acetaldehyde + Ammonia + Hydrogen peroxide	plastid	false	KEGG
R02175	2-Hexaprenyl-3-methyl-5-hydroxy-6-methoxy-1,4-benzoquinone + S-Adenosyl-L-methionine => Ubiquinone-6 + S-Adenosyl-L-homocysteine	mitochondria	false	KEGG
R02193	Feruloyl-CoA + NADPH + H+ => Coniferyl aldehyde + CoA + NADP+	plastid	false	KEGG
R02194	ATP + Ferulate + CoA => AMP + Diphosphate + Feruloyl-CoA	plastid	false	KEGG
R02197	L-Isoleucine + H2O + Oxygen => (S)-3-Methyl-2-oxopentanoic acid + Ammonia + Hydrogen peroxide	plastid	false	KEGG
R02199	L-Isoleucine + 2-Oxoglutarate <=> (S)-3-Methyl-2-oxopentanoic acid + L-Glutamate	plastid	true	KEGG
R02204	L-Pipecolate + Oxygen => (S)-2,3,4,5-Tetrahydropyridine-2-carboxylate + Hydrogen peroxide	cytoplasmic	false	KEGG
R02208	5alpha-Pregnane-3,20-dione + NADP+ => Progesterone + NADPH + H+	plastid	false	KEGG
R02219	Progesterone + NADPH + H+ => 5beta-Pregnane-3,20-dione + NADP+	cytoplasmic	false	KEGG
R02220	Sinapoyl-CoA + NADPH + H+ => Sinapoyl aldehyde + CoA + NADP+	plastid	false	KEGG
R02221	ATP + Sinapate + CoA => AMP + Diphosphate + Sinapoyl-CoA	plastid	false	KEGG
R02222	Stearoyl-CoA + 2 Ferrocytochrome b5 + Oxygen + 2 H+ => Oleoyl-CoA + 2 Ferricytochrome b5 + 2 H2O	endoplasmic_reticulum	false	KEGG
R02235	Folate + NADH + H+ => Dihydrofolate + NAD+	plastid	false	KEGG
R02236	Folate + NADPH + H+ => Dihydrofolate + NADP+	plastid	false	KEGG
R02237	ATP + Dihydropteroate + L-Glutamate => ADP + Orthophosphate + Dihydrofolate	plastid	false	KEGG
R02239	Phosphatidate + H2O => 1,2-Diacyl-sn-glycerol + Orthophosphate	cytoplasmic	false	KEGG
R02240	ATP + 1,2-Diacyl-sn-glycerol => ADP + Phosphatidate	plastid	false	KEGG
R02241	1-Acyl-sn-glycerol 3-phosphate + Acyl-CoA => Phosphatidate + CoA	plastid	false	KEGG
R02243	cis-Aconitate => Itaconate + CO2	mitochondria	false	KEGG
R02245	ATP + (R)-Mevalonate => ADP + (R)-5-Phosphomevalonate	cytoplasmic	false	KEGG
R02250	Triacylglycerol + H2O => 1,2-Diacyl-sn-glycerol + Fatty acid	plastid	false	KEGG
R02251	1,2-Diacyl-sn-glycerol + Acyl-CoA => Triacylglycerol + CoA	plastid	false	KEGG
R02253	trans-Cinnamate + NADPH + H+ + Oxygen => 4-Coumarate + NADP+ + H2O	endoplasmic_reticulum	false	KEGG
R02255	ATP + trans-Cinnamate + CoA => AMP + Diphosphate + Cinnamoyl-CoA	plastid	false	KEGG
R02261	2-Dehydro-3-deoxy-L-rhamnonate <=> (S)-Lactaldehyde + Pyruvate	plastid	true	KEGG
R02265	Prostaglandin H2 => Prostaglandin E2	plastid	false	KEGG
R02269	5,6-Dihydrouracil + H2O => 3-Ureidopropionate	plastid	false	KEGG
R02272	5-Aminolevulinate <=> (S)-4-Amino-5-oxopentanoate	plastid	true	KEGG
R02274	5-Aminopentanoate + 2-Oxoglutarate <=> 5-Oxopentanoate + L-Glutamate	cytoplasmic	true	KEGG
R02282	N-Acetylornithine + L-Glutamate <=> L-Ornithine + N-Acetyl-L-glutamate	plastid	true	KEGG
R02283	N-Acetylornithine + 2-Oxoglutarate <=> N-Acetyl-L-glutamate 5-semialdehyde + L-Glutamate	plastid	true	KEGG
R02291	4-Phospho-L-aspartate + NADPH + H+ => L-Aspartate 4-semialdehyde + Orthophosphate + NADP+	plastid	false	KEGG
R02294	Nicotinamide-beta-riboside + Orthophosphate <=> Nicotinamide + alpha-D-Ribose 1-phosphate + H+	cytoplasmic	true	KEGG
R02295	Nicotinate D-ribonucleoside + Orthophosphate <=> Nicotinate + alpha-D-Ribose 1-phosphate + H+	cytoplasmic	true	KEGG
R02297	Xanthosine + Orthophosphate <=> Xanthine + alpha-D-Ribose 1-phosphate	cytoplasmic	true	KEGG
R02300	Folinic acid + H+ <=> 5,10-Methenyltetrahydrofolate + H2O	plastid	true	KEGG
R02301	ATP + Folinic acid + H+ => ADP + Orthophosphate + 5,10-Methenyltetrahydrofolate	plastid	false	KEGG
R02307	trans,trans-Farnesyl diphosphate => Aristolochene + Diphosphate	cytoplasmic	false	KEGG
R02313	N6-(L-1,3-Dicarboxypropyl)-L-lysine + NAD+ + H2O <=> L-Glutamate + L-2-Aminoadipate 6-semialdehyde + NADH + H+	cytoplasmic	true	KEGG
R02315	L-Glutamate + L-2-Aminoadipate 6-semialdehyde + NADPH + H+ => N6-(L-1,3-Dicarboxypropyl)-L-lysine + NADP+ + H2O	mitochondria	false	KEGG
R02317	L-2-Aminoadipate 6-semialdehyde => (S)-2,3,4,5-Tetrahydropyridine-2-carboxylate + H2O	endoplasmic_reticulum	false	KEGG
R02323	Nicotinamide D-ribonucleotide + H2O + H+ => Nicotinamide-beta-riboside + Orthophosphate	plastid	false	KEGG
R02324	ATP + Nicotinamide-beta-riboside => ADP + Nicotinamide D-ribonucleotide + H+	cytoplasmic	false	KEGG
R02326	ATP + dCDP <=> ADP + dCTP	plastid	true	KEGG
R02327	dCTP + Uridine => dCDP + UMP	plastid	false	KEGG
R02331	ATP + dUDP <=> ADP + dUTP	plastid	true	KEGG
R02332	dUTP + Uridine => dUDP + UMP	plastid	false	KEGG
R02340	Indoleglycerol phosphate => Indole + D-Glyceraldehyde 3-phosphate	plastid	false	KEGG
R02352	Estradiol-17beta + NAD+ => Estrone + NADH + H+	mitochondria	false	KEGG
R02353	Estradiol-17beta + NADP+ <=> Estrone + NADPH + H+	plastid	true	KEGG
R02354	Estrone + H+ + Oxygen + NADH => 2-Hydroxyestrone + NAD+ + H2O	endoplasmic_reticulum	false	KEGG
R02355	Estrone + H+ + Oxygen + NADPH => 2-Hydroxyestrone + NADP+ + H2O	endoplasmic_reticulum	false	KEGG
R02356	Estrone + H+ + Oxygen + NADPH => 16alpha-Hydroxyestrone + NADP+ + H2O	endoplasmic_reticulum	false	KEGG
R02358	Estrone + UDP-glucuronate <=> Estrone glucuronide + UDP	cytoplasmic	true	KEGG
R02362	Pectin + 6 H2O => 6 Methanol + Pectate + 6 H+	extracellular	false	KEGG
R02363	2 Hydroquinone + Oxygen => 2 p-Benzoquinone + 2 H2O	cytoplasmic	false	KEGG
R02371	dCTP + Cytidine => dCDP + CMP	plastid	false	KEGG
R02372	dUTP + Cytidine => dUDP + CMP	plastid	false	KEGG
R02379	S-Adenosyl-L-methionine + 5-Hydroxyferulic acid methyl ester => S-Adenosyl-L-homocysteine + Sinapate	cytoplasmic	false	KEGG
R02382	Tyramine + H2O + Oxygen => 4-Hydroxyphenylacetaldehyde + Ammonia + Hydrogen peroxide	cytoplasmic	false	KEGG
R02383	Tyramine + Oxygen + NADH + H+ => Dopamine + NAD+ + H2O	plastid	false	KEGG
R02389	2 UDP-glucuronate + Bilirubin <=> 2 UDP + Bilirubin beta-diglucuronide	cytoplasmic	true	KEGG
R02395	Carnitine + NAD+ <=> 3-Dehydrocarnitine + NADH + H+	plastid	true	KEGG
R02396	Acetyl-CoA + Carnitine => CoA + O-Acetylcarnitine	mitochondria	false	KEGG
R02397	4-Trimethylammoniobutanoate + 2-Oxoglutarate + Oxygen => Carnitine + Succinate + CO2	plastid	false	KEGG
R02404	ATP + Itaconate + CoA => ADP + Orthophosphate + Itaconyl-CoA	mitochondria	false	KEGG
R02408	L-Cystine + H2O => Pyruvate + Ammonia + Thiocysteine	plastid	false	KEGG
R02410	Raffinose + H2O => Melibiose + beta-D-Fructose	plastid	false	KEGG
R02411	alpha-D-Galactosyl-(1->3)-1D-myo-inositol + Sucrose => myo-Inositol + Raffinose	cytoplasmic	false	KEGG
R02412	ATP + Shikimate => ADP + Shikimate 3-phosphate	plastid	false	KEGG
R02413	Shikimate + NADP+ <=> 3-Dehydroshikimate + NADPH + H+	plastid	true	KEGG
R02416	p-Coumaroyl-CoA + Shikimate <=> CoA + 4-Coumaroylshikimate	cytoplasmic	true	KEGG
R02421	2 ADP-glucose + H2O => 2 ADP + Amylose	plastid	false	KEGG
R02422	Allantoate + H2O => (S)-Ureidoglycolate + Urea	cytoplasmic	false	KEGG
R02423	Allantoate + H2O => (S)-Ureidoglycine + Ammonia + CO2	cytoplasmic	false	KEGG
R02425	(S)-Allantoin + H2O => Allantoate	mitochondria	false	KEGG
R02433	L-Cysteate + 2-Oxoglutarate <=> 3-Sulfopyruvate + L-Glutamate	plastid	true	KEGG
R02442	Naringenin + [Reduced NADPH---hemoprotein reductase] + Oxygen => Eriodictyol + [Oxidized NADPH---hemoprotein reductase] + H2O	endoplasmic_reticulum	false	KEGG
R02444	Naringenin + 2-Oxoglutarate + Oxygen => Dihydrokaempferol + Succinate + CO2	cytoplasmic	false	KEGG
R02446	Naringenin <=> Naringenin chalcone	plastid	true	KEGG
R02457	D-Ornithine + H2O + Oxygen => 5-Amino-2-oxopentanoic acid + Ammonia + Hydrogen peroxide	plastid	false	KEGG
R02464	Sphinganine 1-phosphate => Ethanolamine phosphate + Hexadecanal	endoplasmic_reticulum	false	KEGG
R02466	3-Sulfino-L-alanine => Hypotaurine + CO2	plastid	false	KEGG
R02472	(R)-Pantoate + NADP+ <=> 2-Dehydropantoate + NADPH + H+	mitochondria	true	KEGG
R02473	ATP + (R)-Pantoate + beta-Alanine => AMP + Diphosphate + Pantothenate	plastid	false	KEGG
R02478	Androsterone + UDP-glucuronate <=> Androsterone glucuronide + UDP	cytoplasmic	true	KEGG
R02480	Cytochrome c => Apocytochrome c + Heme	mitochondria	false	KEGG
R02484	Deoxyuridine + Orthophosphate <=> Uracil + 2-Deoxy-D-ribose 1-phosphate	cytoplasmic	true	KEGG
R02485	Deoxycytidine + H2O => Deoxyuridine + Ammonia	plastid	false	KEGG
R02487	Glutaryl-CoA + FAD => FADH2 + Crotonoyl-CoA + CO2	mitochondria	false	KEGG
R02488	Glutaryl-CoA + FAD => Crotonoyl-CoA + FADH2 + CO2	cytoplasmic	false	KEGG
R02493	ATP + Pyridoxamine => ADP + Pyridoxamine phosphate	plastid	false	KEGG
R02497	Dihydrotestosterone + NADP+ => Testosterone + NADPH + H+	plastid	false	KEGG
R02498	5beta-Dihydrotestosterone + NADP+ => Testosterone + NADPH + H+	cytoplasmic	false	KEGG
R02502	Testosterone + UDP-glucuronate <=> Testosterone glucuronide + UDP	cytoplasmic	true	KEGG
R02503	Testosterone + [Reduced NADPH---hemoprotein reductase] + Oxygen => 7alpha-Hydroxytestosterone + [Oxidized NADPH---hemoprotein reductase] + H2O	endoplasmic_reticulum	false	KEGG
R02506	Cinnamoyl-CoA + NADPH + H+ => Cinnamaldehyde + CoA + NADP+	plastid	false	KEGG
R02508	Cystathionine + Succinate => O-Succinyl-L-homoserine + L-Cysteine	plastid	false	KEGG
R02518	Homogentisate + Oxygen + NADPH => Gentisate aldehyde + CO2 + NADP+ + H+ + H2O	cytoplasmic	false	KEGG
R02519	Homogentisate + Oxygen => 4-Maleylacetoacetate	cytoplasmic	false	KEGG
R02520	Homogentisate + Oxygen => Gentisate aldehyde + CO2 + H2O	cytoplasmic	false	KEGG
R02521	3-(4-Hydroxyphenyl)pyruvate + Oxygen => Homogentisate + CO2	plastid	false	KEGG
R02527	(R)-Lactaldehyde + NAD+ <=> Methylglyoxal + NADH + H+	cytoplasmic	true	KEGG
R02529	Aminoacetone + H2O + Oxygen => Methylglyoxal + Ammonia + Hydrogen peroxide	cytoplasmic	false	KEGG
R02530	(R)-S-Lactoylglutathione <=> Glutathione + Methylglyoxal	cytoplasmic	true	KEGG
R02532	L-Noradrenaline + H2O + Oxygen => 3,4-Dihydroxymandelaldehyde + Ammonia + Hydrogen peroxide	plastid	false	KEGG
R02534	S-Adenosyl-L-methionine + L-Noradrenaline => S-Adenosyl-L-homocysteine + L-Normetanephrine	plastid	false	KEGG
R02540	2-Phenylacetamide + H2O => Phenylacetic acid + Ammonia	plastid	false	KEGG
R02541	Sphingomyelin + H2O => N-Acylsphingosine + Choline phosphate	plastid	false	KEGG
R02543	Acyl-CoA + Sphingosyl-phosphocholine => CoA + Sphingomyelin	cytoplasmic	false	KEGG
R02545	meso-Tartaric acid + NAD+ <=> 2-Hydroxy-3-oxosuccinate + NADH + H+	cytoplasmic	true	KEGG
R02548	(-)-Menthone + NADPH + H+ => (+)-Neomenthol + NADP+	cytoplasmic	false	KEGG
R02549	4-Aminobutyraldehyde + NAD+ + H2O => 4-Aminobutanoate + NADH + H+	cytoplasmic	false	KEGG
R02556	Deoxyadenosine + H2O => Deoxyinosine + Ammonia	plastid	false	KEGG
R02557	Deoxyadenosine + Orthophosphate => Adenine + 2-Deoxy-D-ribose 1-phosphate	cytoplasmic	false	KEGG
R02558	Prunasin + H2O => Mandelonitrile + beta-D-Glucose	plastid	false	KEGG
R02565	Betaine aldehyde + NAD+ + H2O => Betaine + NADH + 2 H+	plastid	false	KEGG
R02566	Betaine aldehyde + NADP+ + H2O => Betaine + NADPH + 2 H+	plastid	false	KEGG
R02568	D-Fructose 1-phosphate <=> Glycerone phosphate + D-Glyceraldehyde	plastid	true	KEGG
R02580	Prostaglandin E2 + NAD+ <=> (5Z,13E)-11alpha-Hydroxy-9,15-dioxoprost-13-enoate + NADH + H+	cytoplasmic	true	KEGG
R02581	Prostaglandin F2alpha + NADP+ => Prostaglandin E2 + NADPH + H+	plastid	false	KEGG
R02590	CTP + N-Trimethyl-2-aminoethylphosphonate => Diphosphate + CMP-N-trimethyl-2-aminoethylphosphonate	cytoplasmic	false	KEGG
R02593	Coniferyl aldehyde + NADPH + H+ => Coniferyl alcohol + NADP+	cytoplasmic	false	KEGG
R02596	2 Coniferyl alcohol + H2O2 => 2 Guaiacyl lignin + 2 H2O	cytoplasmic	false	KEGG
R02600	Sulfoacetaldehyde + NADPH + H+ <=> 2-Hydroxyethanesulfonate + NADP+	plastid	true	KEGG
R02609	5beta-Cholestan-3-one + NADP+ => Cholest-4-en-3-one + NADPH + H+	cytoplasmic	false	KEGG
R02610	5alpha-Cholestan-3-one + NADP+ => Cholest-4-en-3-one + NADPH + H+	plastid	false	KEGG
R02611	Phenylethyl alcohol + NAD+ <=> Phenylacetaldehyde + NADH + H+	plastid	true	KEGG
R02613	Phenethylamine + Oxygen + H2O => Phenylacetaldehyde + Ammonia + Hydrogen peroxide	cytoplasmic	false	KEGG
R02619	3-Sulfino-L-alanine + 2-Oxoglutarate => 3-Sulfinylpyruvate + L-Glutamate	plastid	false	KEGG
R02633	3'-Phosphoadenylyl sulfate + Quercetin 3-sulfate => Adenosine 3',5'-bisphosphate + Quercetin 3,4'-bissulfate	cytoplasmic	false	KEGG
R02634	UDP-D-galacturonate + Diphosphate <=> 1-Phospho-alpha-D-galacturonate + UTP	cytoplasmic	true	KEGG
R02644	beta-Sitosterol <=> beta-Stigmast-4-en-3-ol	endoplasmic_reticulum	true	KEGG
R02649	ATP + N-Acetyl-L-glutamate => ADP + N-Acetyl-L-glutamate 5-phosphate	plastid	false	KEGG
R02654	UDP-N-acetyl-alpha-D-glucosamine + 1-Phosphatidyl-D-myo-inositol <=> UDP + N-Acetyl-D-glucosaminylphosphatidylinositol	cytoplasmic	true	KEGG
R02657	Gentisate aldehyde + Oxygen + H2O => 2,5-Dihydroxybenzoate + Hydrogen peroxide	cytoplasmic	false	KEGG
R02665	3-Hydroxyanthranilate + Oxygen => 2-Amino-3-carboxymuconate semialdehyde	cytoplasmic	false	KEGG
R02668	3-Hydroxy-L-kynurenine + H2O => 3-Hydroxyanthranilate + L-Alanine	cytoplasmic	false	KEGG
R02670	2 3-Hydroxyanthranilate + 4 Oxygen => Cinnavalininate + 2 O2.- + 2 Hydrogen peroxide + 2 H+	peroxisome	false	KEGG
R02677	ADP-mannose + H2O => AMP + D-Mannose 1-phosphate	plastid	false	KEGG
R02678	Indole-3-acetaldehyde + NAD+ + H2O => Indole-3-acetate + NADH + H+	plastid	false	KEGG
R02681	Indole-3-acetaldehyde + Oxygen + H2O => Indole-3-acetate + Hydrogen peroxide	plastid	false	KEGG
R02687	1,2-Diacyl-sn-glycerol + H2O => 1-Acylglycerol + Fatty acid	plastid	false	KEGG
R02688	1,2-Diacyl-sn-glycerol + H2O => 2-Acylglycerol + Fatty acid	cytoplasmic	false	KEGG
R02691	UDP-alpha-D-galactose + 1,2-Diacyl-sn-glycerol => UDP + 1,2-Diacyl-3-beta-D-galactosyl-sn-glycerol	plastid	false	KEGG
R02700	5-Hydroxy-L-tryptophan + 2-Oxoglutarate => 5-Hydroxyindolepyruvate + L-Glutamate	plastid	false	KEGG
R02702	5-Hydroxy-L-tryptophan + Oxygen => 5-Hydroxy-N-formylkynurenine	cytoplasmic	false	KEGG
R02703	D-Mannitol 1-phosphate + NAD+ <=> beta-D-Fructose 6-phosphate + NADH + H+	cytoplasmic	true	KEGG
R02715	D-Arabinono-1,4-lactone + Oxygen => Dehydro-D-arabinono-1,4-lactone + Hydrogen peroxide	plastid	false	KEGG
R02719	Xanthosine 5'-phosphate + H2O => Xanthosine + Orthophosphate	plastid	false	KEGG
R02722	L-Serine + Indoleglycerol phosphate => L-Tryptophan + D-Glyceraldehyde 3-phosphate + H2O	plastid	false	KEGG
R02730	beta-D-Fructose 2,6-bisphosphate + H2O => beta-D-Fructose 2-phosphate + Orthophosphate	endoplasmic_reticulum	false	KEGG
R02732	ATP + beta-D-Fructose 6-phosphate => ADP + beta-D-Fructose 2,6-bisphosphate	plastid	false	KEGG
R02735	LL-2,6-Diaminoheptanedioate <=> meso-2,6-Diaminoheptanedioate	plastid	true	KEGG
R02736	beta-D-Glucose 6-phosphate + NADP+ => D-Glucono-1,5-lactone 6-phosphate + NADPH + H+	plastid	false	KEGG
R02737	UDP-glucose + alpha-D-Glucose 6-phosphate => UDP + alpha,alpha'-Trehalose 6-phosphate	plastid	false	KEGG
R02739	alpha-D-Glucose 6-phosphate <=> beta-D-Glucose 6-phosphate	plastid	true	KEGG
R02740	alpha-D-Glucose 6-phosphate <=> beta-D-Fructose 6-phosphate	plastid	true	KEGG
R02743	gamma-L-Glutamyl-L-cysteine => 5-Oxoproline + L-Cysteine	plastid	false	KEGG
R02746	1-Acyl-sn-glycero-3-phosphocholine + H2O => sn-Glycero-3-phosphocholine + Fatty acid + H+	plastid	false	KEGG
R02747	2-Acyl-sn-glycero-3-phosphocholine + H2O=> sn-Glycero-3-phosphocholine + Fatty acid + H+	plastid	false	KEGG
R02748	Deoxyinosine + Orthophosphate => Hypoxanthine + 2-Deoxy-D-ribose 1-phosphate	cytoplasmic	false	KEGG
R02749	2-Deoxy-D-ribose 1-phosphate <=> 2-Deoxy-D-ribose 5-phosphate	cytoplasmic	true	KEGG
R02750	Deoxyribose + ATP => 2-Deoxy-D-ribose 5-phosphate + ADP	plastid	false	KEGG
R02756	1-Acyl-sn-glycerol 3-phosphate + NADP+ => Acylglycerone phosphate + NADPH + H+	cytoplasmic	false	KEGG
R02777	dTDP-L-rhamnose + NADP+ <=> dTDP-4-dehydro-beta-L-rhamnose + NADPH + H+	cytoplasmic	true	KEGG
R02778	alpha,alpha'-Trehalose 6-phosphate + H2O => alpha,alpha-Trehalose + Orthophosphate	plastid	false	KEGG
R02782	2,4,6/3,5-Pentahydroxycyclohexanone <=> 3D-3,5/4-Trihydroxycyclohexane-1,2-dione + H2O	cytoplasmic	true	KEGG
R02783	ATP + UDP-N-acetylmuramoyl-L-alanine + D-Glutamate => ADP + Orthophosphate + UDP-N-acetylmuramoyl-L-alanyl-D-glutamate	cytoplasmic	false	KEGG
R02805	P1,P4-Bis(5'-xanthosyl) tetraphosphate + H2O => XTP + Xanthosine 5'-phosphate	plastid	false	KEGG
R02814	Oleoyl-[acyl-carrier protein] + H2O => Acyl-carrier protein + (9Z)-Octadecenoic acid	plastid	false	KEGG
R02832	Tropine + NADP+ <=> Tropinone + NADPH + H+	plastid	true	KEGG
R02833	Chitosan + H2O => 2 D-Glucosaminide	extracellular	false	KEGG
R02836	Cortisol + NADP+ => Cortisone + NADPH + H+	plastid	false	KEGG
R02841	11beta,17alpha,21-Trihydroxy-5beta-pregnane-3,20-dione + NADP+ => Cortisol + NADPH + H+	cytoplasmic	false	KEGG
R02853	O-Phospho-D-serine + H2O => D-Serine + Orthophosphate	plastid	false	KEGG
R02857	Hydrofluoric acid + Glycolate <=> Fluoroacetate + H2O	plastid	true	KEGG
R02864	Fe2+ + Sirohydrochlorin => Siroheme + 2 H+	plastid	false	KEGG
R02865	ATP + D-Sorbitol => ADP + Sorbitol 6-phosphate	plastid	false	KEGG
R02869	S-Adenosylmethioninamine + Spermidine => 5'-Methylthioadenosine + Spermine + H+	plastid	false	KEGG
R02872	Presqualene diphosphate + NADPH + H+ => Diphosphate + Squalene + NADP+	endoplasmic_reticulum	false	KEGG
R02874	Squalene + Oxygen + [Reduced NADPH---hemoprotein reductase] => (S)-2,3-Epoxysqualene + [Oxidized NADPH---hemoprotein reductase] + H2O	mitochondria	false	KEGG
R02878	1-Octanol + NAD+ <=> 1-Octanal + NADH + H+	plastid	true	KEGG
R02889	4 UDP-glucose + H2O => 4 UDP + Cellulose	cytoplasmic	false	KEGG
R02892	4,5alpha-Dihydrocortisone + NADP+ => Cortisone + NADPH + H+	plastid	false	KEGG
R02893	17alpha,21-Dihydroxy-5beta-pregnane-3,11,20-trione + NADP+ => Cortisone + NADPH + H+	cytoplasmic	false	KEGG
R02894	D-Proline + Oxygen => 1-Pyrroline-2-carboxylate + Hydrogen peroxide	plastid	false	KEGG
R02898	Flavanone <=> 2'-Hydroxychalcone	plastid	true	KEGG
R02902	Retinoate + UDP-glucuronate <=> all-trans-Retinoyl-beta-glucuronide + UDP	cytoplasmic	true	KEGG
R02907	Scytalone <=> 1,3,8-Naphthalenertriol + H2O	cytoplasmic	true	KEGG
R02908	Serotonin + H2O + Oxygen => 5-Hydroxyindoleacetaldehyde + Ammonia + Hydrogen peroxide	plastid	false	KEGG
R02909	Serotonin + Oxygen => Formyl-5-hydroxykynurenamine	cytoplasmic	false	KEGG
R02911	Acetyl-CoA + Serotonin => CoA + N-Acetylserotonin	mitochondria	false	KEGG
R02918	ATP + L-Tyrosine + tRNA(Tyr) => AMP + Diphosphate + L-Tyrosyl-tRNA(Tyr)	plastid	false	KEGG
R02919	L-Adrenaline + H2O + Oxygen => 3,4-Dihydroxymandelaldehyde + Methylamine + Hydrogen peroxide	plastid	false	KEGG
R02920	S-Adenosyl-L-methionine + L-Adrenaline => S-Adenosyl-L-homocysteine + L-Metanephrine	vacuole	false	KEGG
R02923	D-Arginine + H2O + Oxygen => 5-Guanidino-2-oxopentanoate + Ammonia + Hydrogen peroxide	plastid	false	KEGG
R02926	Melibiitol + H2O => D-Sorbitol + alpha-D-Galactose	plastid	false	KEGG
R02928	Galactitol + NAD+ <=> D-Tagatose + NADH + H+	plastid	true	KEGG
R02933	L-Gulono-1,4-lactone + H2O <=> L-Gulonate	cytoplasmic	true	KEGG
R02940	2-Propynal + NAD+ + H2O => Propynoate + NADH + H+	plastid	false	KEGG
R02948	(S)-2-Acetolactate => (R)-Acetoin + CO2	cytoplasmic	false	KEGG
R02950	4-Coumarate + Oxygen => H2O + Caffeoquinone	cytoplasmic	false	KEGG
R02957	D-Glucuronolactone + NAD+ + 2 H2O <=> D-Glucarate + NADH + H+	plastid	true	KEGG
R02962	Dopaquinone => 2-Carboxy-2,3-dihydro-5,6-dihydroxyindole	cytoplasmic	false	KEGG
R02971	ATP + Pantetheine => ADP + Pantetheine 4'-phosphate	cytoplasmic	false	KEGG
R02975	7,8-Dihydrobiopterin + NADP+ <=> Sepiapterin + NADPH + H+	cytoplasmic	true	KEGG
R02976	ATP + Sphinganine => ADP + Sphinganine 1-phosphate	endoplasmic_reticulum	false	KEGG
R02978	3-Dehydrosphinganine + NADPH + H+ => Sphinganine + NADP+	endoplasmic_reticulum	false	KEGG
R02984	dTDP-glucose <=> dTDP-galactose	plastid	true	KEGG
R02985	Amygdalin + H2O => Prunasin + beta-D-Glucose	plastid	false	KEGG
R03004	Deamino-NAD+ + H2O => AMP + Nicotinate D-ribonucleotide	plastid	false	KEGG
R03005	ATP + Nicotinate D-ribonucleotide => Diphosphate + Deamino-NAD+	plastid	false	KEGG
R03008	Gibberellin A1 + 2-Oxoglutarate + Oxygen => Gibberellin A8 + Succinate + CO2	cytoplasmic	false	KEGG
R03009	Gibberellin A20 + 2-Oxoglutarate + Oxygen => Gibberellin A1 + Succinate + CO2	cytoplasmic	false	KEGG
R03012	L-Histidinol + NAD+ => L-Histidinal + NADH + H+	plastid	false	KEGG
R03013	L-Histidinol phosphate + H2O => L-Histidinol + Orthophosphate	plastid	false	KEGG
R03018	ATP + Pantothenate => ADP + D-4'-Phosphopantothenate	plastid	false	KEGG
R03024	4-Nitrophenyl phosphate + H2O => 4-Nitrophenol + Orthophosphate	plastid	false	KEGG
R03026	(S)-3-Hydroxybutanoyl-CoA <=> Crotonoyl-CoA + H2O	cytoplasmic	true	KEGG
R03028	Glutaconyl-1-CoA => Crotonoyl-CoA + CO2	mitochondria	false	KEGG
R03033	D-Galactonate <=> 2-Dehydro-3-deoxy-D-galactonate + H2O	cytoplasmic	true	KEGG
R03036	Dephospho-CoA + H2O <=> Pantetheine 4'-phosphate + AMP	plastid	true	KEGG
R03037	Isochorismate + H2O => (2S,3S)-2,3-Dihydro-2,3-dihydroxybenzoate + Pyruvate	plastid	false	KEGG
R03038	ATP + L-Alanine + tRNA(Ala) => AMP + Diphosphate + L-Alanyl-tRNA	cytoplasmic	false	KEGG
R03045	3-Hydroxypropionyl-CoA <=> Propenoyl-CoA + H2O	mitochondria	true	KEGG
R03051	2-Acetolactate + NADPH + H+ => 2,3-Dihydroxy-3-methylbutanoate + NADP+	plastid	false	KEGG
R03054	Cinnamaldehyde + NADPH + H+ => Cinnamyl alcohol + NADP+	cytoplasmic	false	KEGG
R03055	(R)-5,6-Dihydrothymine + H2O => (R)-3-Ureidoisobutyrate	plastid	false	KEGG
R03057	Leukotriene A4 + H2O => Leukotriene B4	cytoplasmic	false	KEGG
R03066	6-(Hydroxymethyl)-7,8-dihydropterin + 4-Aminobenzoate => Dihydropteroate + H2O	cytoplasmic	false	KEGG
R03067	6-Hydroxymethyl-7,8-dihydropterin diphosphate + 4-Aminobenzoate => Diphosphate + Dihydropteroate	plastid	false	KEGG
R03070	Methylitaconate <=> 2,3-Dimethylmaleate	mitochondria	true	KEGG
R03075	1-O-Sinapoyl-beta-D-glucose + Choline => beta-D-Glucose + Sinapine	plastid	false	KEGG
R03077	UTP + beta-L-Arabinose 1-phosphate <=> Diphosphate + UDP-L-arabinose	plastid	true	KEGG
R03078	UDP-L-arabinofuranose => Arabinan + UDP	golgi_apparatus	false	KEGG
R03083	2-Dehydro-3-deoxy-D-arabino-heptonate 7-phosphate => 3-Dehydroquinate + Orthophosphate	plastid	false	KEGG
R03084	3-Dehydroquinate <=> 3-Dehydroshikimate + H2O	plastid	true	KEGG
R03088	Estradiol-17beta + H+ + Oxygen + NADH => 2-Hydroxyestradiol + NAD+ + H2O	endoplasmic_reticulum	false	KEGG
R03089	Estradiol-17beta + H+ + Oxygen + NADPH => Estriol + NADP+ + H2O	endoplasmic_reticulum	false	KEGG
R03090	Estradiol-17beta + H+ + Oxygen + NADPH => 2-Hydroxyestradiol + NADP+ + H2O	endoplasmic_reticulum	false	KEGG
R03091	Estradiol-17beta + UDP-glucuronate <=> Estradiol-17beta 3-glucuronide + UDP	cytoplasmic	true	KEGG
R03093	3-Indoleacetonitrile + 2 H2O => Indole-3-acetate + Ammonia	cytoplasmic	false	KEGG
R03096	(Indol-3-yl)acetamide + H2O => Indole-3-acetate + Ammonia	plastid	false	KEGG
R03098	L-2-Aminoadipate + ATP => L-2-Aminoadipate adenylate + Diphosphate	cytoplasmic	false	KEGG
R03102	L-2-Aminoadipate 6-semialdehyde + NAD+ + H2O => L-2-Aminoadipate + NADH + H+	cytoplasmic	false	KEGG
R03103	L-2-Aminoadipate 6-semialdehyde + NADP+ + H2O => L-2-Aminoadipate + NADPH + H+	cytoplasmic	false	KEGG
R03104	3-Mercaptolactate + NAD+ <=> Mercaptopyruvate + NADH + H+	plastid	true	KEGG
R03105	Mercaptopyruvate + Thioredoxin => Hydrogen sulfide + Pyruvate + Thioredoxin disulfide	plastid	false	KEGG
R03112	S-Adenosyl-L-methionine + 6-Demethylsterigmatocystin => S-Adenosyl-L-homocysteine + Sterigmatocystin	cytoplasmic	false	KEGG
R03123	Dihydrokaempferol + NADPH + H+ => cis-3,4-Leucopelargonidin + NADP+	cytoplasmic	false	KEGG
R03124	Dihydrokaempferol + [Reduced NADPH---hemoprotein reductase] + Oxygen => Taxifolin + [Oxidized NADPH---hemoprotein reductase] + H2O	endoplasmic_reticulum	false	KEGG
R03126	Dihydrokaempferol + 2-Oxoglutarate + Oxygen => Kaempferol + Succinate + CO2 + H2O	cytoplasmic	false	KEGG
R03130	S-Adenosyl-L-methionine + N-Acetylserotonin => S-Adenosyl-L-homocysteine + Melatonin	plastid	false	KEGG
R03132	O-Acetyl-L-serine + Thiosulfate + H+ => S-Sulfo-L-cysteine + Acetate	plastid	false	KEGG
R03139	1,3-Diaminopropane + Oxygen + H2O => 3-Aminopropanal + Ammonia + Hydrogen peroxide	cytoplasmic	false	KEGG
R03140	D-Ribulose 1,5-bisphosphate + Oxygen => 3-Phospho-D-glycerate + 2-Phosphoglycolate	plastid	false	KEGG
R03158	3-Hydroxypropanoate + CoA <=> 3-Hydroxypropionyl-CoA + H2O	mitochondria	true	KEGG
R03161	ATP + 6-Deoxy-L-galactose => ADP + L-Fucose 1-phosphate	cytoplasmic	false	KEGG
R03165	Hydroxymethylbilane => Uroporphyrinogen III + H2O	plastid	false	KEGG
R03166	Hydroxymethylbilane => Uroporphyrinogen I + H2O	plastid	false	KEGG
R03180	4-Guanidinobutanamide + H2O => 4-Guanidinobutanoate + Ammonia	plastid	false	KEGG
R03181	4-Maleylacetoacetate <=> 4-Fumarylacetoacetate	cytoplasmic	true	KEGG
R03182	ATP + 7,8-Diaminononanoate + CO2 => ADP + Orthophosphate + Dethiobiotin	plastid	false	KEGG
R03184	L-Gulono-1,4-lactone + Oxygen => L-xylo-Hexulonolactone + Hydrogen peroxide	plastid	false	KEGG
R03186	Dehydroascorbate + Ascorbate => 2 Monodehydroascorbate	plastid	false	KEGG
R03191	UDP-N-acetyl-3-(1-carboxyvinyl)-D-glucosamine + NADH + H+ => UDP-N-acetylmuramate + NAD+	cytoplasmic	false	KEGG
R03192	UDP-N-acetyl-3-(1-carboxyvinyl)-D-glucosamine + NADPH + H+ => UDP-N-acetylmuramate + NADP+	cytoplasmic	false	KEGG
R03193	ATP + UDP-N-acetylmuramate + L-Alanine => ADP + Orthophosphate + UDP-N-acetylmuramoyl-L-alanine	cytoplasmic	false	KEGG
R03194	2 S-Adenosyl-L-methionine + Uroporphyrinogen III => 2 S-Adenosyl-L-homocysteine + Precorrin 2	plastid	false	KEGG
R03197	Uroporphyrinogen III => Coproporphyrinogen III + 4 CO2	plastid	false	KEGG
R03199	(S)-2,3-Epoxysqualene => Lanosterol	endoplasmic_reticulum	false	KEGG
R03200	(S)-2,3-Epoxysqualene => Cycloartenol	plastid	false	KEGG
R03210	6-Carboxyhexanoyl-CoA + L-Alanine => 8-Amino-7-oxononanoate + CoA + CO2	cytoplasmic	false	KEGG
R03213	UDP-glucose + Phenylacetothiohydroximate <=> UDP + Desulfoglucotropeolin	cytoplasmic	true	KEGG
R03214	3'-Phosphoadenylyl sulfate + Desulfoglucotropeolin => Adenosine 3',5'-bisphosphate + Glucotropaeolin	cytoplasmic	false	KEGG
R03217	O-Acetyl-L-homoserine + L-Cysteine => L-Cystathionine + Acetate	plastid	false	KEGG
R03220	Coproporphyrinogen III + Oxygen => Protoporphyrinogen IX + 2 CO2 + 2 H2O	plastid	false	KEGG
R03222	Protoporphyrinogen IX + 3 Oxygen => Protoporphyrin + 3 Hydrogen peroxide	plastid	false	KEGG
R03223	4-Amino-5-hydroxymethyl-2-methylpyrimidine diphosphate + 4-Methyl-5-(2-phosphooxyethyl)thiazole + H+ => Diphosphate + Thiamin monophosphate	plastid	false	KEGG
R03225	(S)-3-Hydroxybutanoate + 2-Oxoglutarate <=> Acetoacetate + (R)-2-Hydroxyglutarate	mitochondria	true	KEGG
R03231	S-Adenosyl-L-methionine + 8-Amino-7-oxononanoate + H+ => S-Adenosyl-4-methylthio-2-oxobutanoate + 7,8-Diaminononanoate	plastid	false	KEGG
R03236	D-Tagatose 6-phosphate + ATP => D-Tagatose 1,6-bisphosphate + ADP	cytoplasmic	false	KEGG
R03237	CTP + D-Tagatose 6-phosphate => CDP + D-Tagatose 1,6-bisphosphate	plastid	false	KEGG
R03238	UTP + D-Tagatose 6-phosphate => UDP + D-Tagatose 1,6-bisphosphate	plastid	false	KEGG
R03239	ITP + D-Tagatose 6-phosphate => IDP + D-Tagatose 1,6-bisphosphate	plastid	false	KEGG
R03243	L-Histidinol phosphate + 2-Oxoglutarate <=> 3-(Imidazol-4-yl)-2-oxopropyl phosphate + L-Glutamate	plastid	true	KEGG
R03245	ATP + (R)-5-Phosphomevalonate => ADP + (R)-5-Diphosphomevalonate	plastid	false	KEGG
R03254	3-Deoxy-D-manno-octulosonate 8-phosphate + Orthophosphate => Phosphoenolpyruvate + D-Arabinose 5-phosphate + H2O	plastid	false	KEGG
R03260	O-Succinyl-L-homoserine + L-Cysteine => L-Cystathionine + Succinate	plastid	false	KEGG
R03261	(-)-trans-Isopiperitenol + NAD+ => (-)-Isopiperitenone + NADH + H+	cytoplasmic	false	KEGG
R03267	UDP-glucose + Flavonol <=> UDP + Flavonol 3-O-beta-D-glucoside	endoplasmic_reticulum	true	KEGG
R03269	(R)-4'-Phosphopantothenoyl-L-cysteine => Pantetheine 4'-phosphate + CO2	plastid	false	KEGG
R03276	(S)-3-Hydroxybutanoyl-CoA <=> (R)-3-Hydroxybutanoyl-CoA	peroxisome	true	KEGG
R03283	4-Trimethylammoniobutanal + NAD+ + H2O => 4-Trimethylammoniobutanoate + NADH + H+	cytoplasmic	false	KEGG
R03291	L-1-Pyrroline-3-hydroxy-5-carboxylate + NADH + H+ => Hydroxyproline + NAD+	plastid	false	KEGG
R03293	L-1-Pyrroline-3-hydroxy-5-carboxylate + NADPH + H+ => Hydroxyproline + NADP+	plastid	false	KEGG
R03297	UDP-glucose + Gallate => UDP + 1-O-Galloyl-beta-D-glucose	cytoplasmic	false	KEGG
R03304	S-Adenosyl-L-methionine + 3,4-Dihydroxyphenylacetate => S-Adenosyl-L-homocysteine + Homovanillate	vacuole	false	KEGG
R03308	3-Carboxy-2,5-dihydro-5-oxofuran-2-acetate <=> 3-Carboxy-cis,cis-muconate	cytoplasmic	true	KEGG
R03313	L-Glutamyl 5-phosphate + NADPH + H+ => L-Glutamate 5-semialdehyde + Orthophosphate + NADP+	plastid	false	KEGG
R03314	L-Glutamate 5-semialdehyde <=> (S)-1-Pyrroline-5-carboxylate + H2O	cytoplasmic	true	KEGG
R03315	ATP + Pseudouridine => ADP + Pseudouridine 5'-phosphate	plastid	false	KEGG
R03321	beta-D-Glucose 6-phosphate <=> beta-D-Fructose 6-phosphate	plastid	true	KEGG
R03330	D-myo-Inositol 1,3-bisphosphate + H2O => Inositol 1-phosphate + Orthophosphate	plastid	false	KEGG
R03332	1-Phosphatidyl-D-myo-inositol + H2O => Inositol 1-phosphate + 1,2-Diacyl-sn-glycerol	plastid	false	KEGG
R03346	Nicotinate D-ribonucleotide + H2O => Nicotinate D-ribonucleoside + Orthophosphate	plastid	false	KEGG
R03347	Nicotinate D-ribonucleotide + ADP <=> Nicotinate D-ribonucleoside + ATP	cytoplasmic	true	KEGG
R03348	Quinolinate + 5-Phospho-alpha-D-ribose 1-diphosphate + H+ => Nicotinate D-ribonucleotide + Diphosphate + CO2	plastid	false	KEGG
R03351	CTP + 3-Deoxy-D-manno-octulosonate => Diphosphate + CMP-3-deoxy-D-manno-octulosonate	plastid	false	KEGG
R03352	3-Hydroxy-2-methylpropanoyl-CoA + H2O => 3-Hydroxy-2-methylpropanoate + CoA	plastid	false	KEGG
R03353	Lathosterol <=> 5alpha-Cholest-8-en-3beta-ol	endoplasmic_reticulum	true	KEGG
R03355	Lactosylceramide + H2O => Glucosylceramide + D-Galactose	plastid	false	KEGG
R03357	1-Palmitoylglycerol 3-phosphate + NADP+ <=> Palmitoylglycerone phosphate + NADPH + H+	cytoplasmic	true	KEGG
R03361	ATP + 1-Phosphatidyl-D-myo-inositol => ADP + 1-Phosphatidyl-1D-myo-inositol 4-phosphate	plastid	false	KEGG
R03362	ATP + 1-Phosphatidyl-D-myo-inositol => ADP + 1-Phosphatidyl-1D-myo-inositol 3-phosphate	cytoplasmic	false	KEGG
R03363	1-Phosphatidyl-1D-myo-inositol 3-phosphate + H2O => 1-Phosphatidyl-D-myo-inositol + Orthophosphate	plastid	false	KEGG
R03366	S-Adenosyl-L-methionine + Caffeate => S-Adenosyl-L-homocysteine + Ferulate	cytoplasmic	false	KEGG
R03370	Octadecanoyl-[acyl-carrier protein] + 2 Reduced ferredoxin + Oxygen + 2 H+ => Oleoyl-[acyl-carrier protein] + 2 Oxidized ferredoxin + 2 H2O	plastid	false	KEGG
R03371	Phytic acid + H2O => D-myo-Inositol 1,2,4,5,6-pentakisphosphate + Orthophosphate	vacuole	false	KEGG
R03372	Phytic acid + H2O => Inositol 1,2,3,5,6-pentakisphosphate + Orthophosphate	vacuole	false	KEGG
R03393	1D-myo-Inositol 1,4-bisphosphate + H2O => myo-Inositol 4-phosphate + Orthophosphate	plastid	false	KEGG
R03394	D-myo-Inositol 1,4,5-trisphosphate + H2O => 1D-myo-Inositol 1,4-bisphosphate + Orthophosphate	plastid	false	KEGG
R03401	12-OPDA + NADPH + H+ => 8-[(1R,2R)-3-Oxo-2-{(Z)-pent-2-enyl}cyclopentyl]octanoate + NADP+	plastid	false	KEGG
R03402	(9Z,15Z)-(13S)-12,13-Epoxyoctadeca-9,11,15-trienoic acid => 12-OPDA	plastid	false	KEGG
R03406	Androstenediol + NAD+ => Dehydroepiandrosterone + NADH + H+	plastid	false	KEGG
R03407	Androstenediol + NADP+ => Dehydroepiandrosterone + NADPH + H+	plastid	false	KEGG
R03408	Dehydroepiandrosterone + H+ + Oxygen + NADPH => 16alpha-Hydroxydehydroepiandrosterone + NADP+ + H2O	endoplasmic_reticulum	false	KEGG
R03409	Guanosine 3'-diphosphate 5'-triphosphate + H2O => Guanosine 3',5'-bis(diphosphate) + Orthophosphate	cytoplasmic	false	KEGG
R03416	1-Acyl-sn-glycero-3-phosphoethanolamine + H2O => Fatty acid + sn-Glycero-3-phosphoethanolamine	plastid	false	KEGG
R03417	2-Acyl-sn-glycero-3-phosphoethanolamine + H2O => Fatty acid + sn-Glycero-3-phosphoethanolamine	plastid	false	KEGG
R03424	S-Adenosyl-L-methionine + Phosphatidyl-N-methylethanolamine + H+ => S-Adenosyl-L-homocysteine + Phosphatidyl-N-dimethylethanolamine	endoplasmic_reticulum	false	KEGG
R03427	1D-myo-Inositol 1,3,4-trisphosphate + H2O => D-myo-Inositol 3,4-bisphosphate + Orthophosphate	plastid	false	KEGG
R03428	ATP + 1D-myo-Inositol 1,3,4-trisphosphate => ADP + 1D-myo-Inositol 1,3,4,5-tetrakisphosphate	cytoplasmic	false	KEGG
R03429	ATP + 1D-myo-Inositol 1,3,4-trisphosphate => ADP + 1D-myo-Inositol 1,3,4,6-tetrakisphosphate	cytoplasmic	false	KEGG
R03430	1D-myo-Inositol 1,3,4,5-tetrakisphosphate + H2O => 1D-myo-Inositol 1,3,4-trisphosphate + Orthophosphate	plastid	false	KEGG
R03434	1D-myo-Inositol 1,3,4,5-tetrakisphosphate + H2O => D-myo-Inositol 1,4,5-trisphosphate + Orthophosphate	vacuole	false	KEGG
R03435	1-Phosphatidyl-D-myo-inositol 4,5-bisphosphate + H2O <=> D-myo-Inositol 1,4,5-trisphosphate + 1,2-Diacyl-sn-glycerol	cytoplasmic	true	KEGG
R03443	N-Acetyl-L-glutamate 5-phosphate + NADPH + H+ => N-Acetyl-L-glutamate 5-semialdehyde + Orthophosphate + NADP+	plastid	false	KEGG
R03444	(R)-2-Hydroxybutane-1,2,4-tricarboxylate <=> (Z)-But-1-ene-1,2,4-tricarboxylate + H2O	mitochondria	true	KEGG
R03451	N6,N6,N6-Trimethyl-L-lysine + 2-Oxoglutarate + Oxygen + H+ => (3S)-3-Hydroxy-N6,N6,N6-trimethyl-L-lysine + Succinate + CO2	plastid	false	KEGG
R03457	D-erythro-1-(Imidazol-4-yl)glycerol 3-phosphate => 3-(Imidazol-4-yl)-2-oxopropyl phosphate + H2O	plastid	false	KEGG
R03458	5-Amino-6-(5'-phospho-D-ribitylamino)uracil + NADP+ <=> 5-Amino-6-(5'-phosphoribosylamino)uracil + NADPH + H+	plastid	true	KEGG
R03459	2,5-Diamino-6-(5-phospho-D-ribosylamino)pyrimidin-4(3H)-one + H2O => 5-Amino-6-(5'-phosphoribosylamino)uracil + Ammonia	plastid	false	KEGG
R03460	Phosphoenolpyruvate + Shikimate 3-phosphate => Orthophosphate + 5-O-(1-Carboxyvinyl)-3-phosphoshikimate	plastid	false	KEGG
R03469	ATP + 1-Phosphatidyl-1D-myo-inositol 4-phosphate => ADP + 1-Phosphatidyl-D-myo-inositol 4,5-bisphosphate	cytoplasmic	false	KEGG
R03470	2-Carboxy-2,5-dihydro-5-oxofuran-2-acetate => 2-Oxo-2,3-dihydrofuran-5-acetate + CO2	plastid	false	KEGG
R03471	ATP + 4-Amino-5-hydroxymethyl-2-methylpyrimidine => ADP + 4-Amino-2-methyl-5-(phosphooxymethyl)pyrimidine	plastid	false	KEGG
R03472	Aminoimidazole ribotide + S-Adenosyl-L-methionine <=> 4-Amino-2-methyl-5-(phosphooxymethyl)pyrimidine + 5'-Deoxyadenosine + L-Methionine + Formate + CO	plastid	true	KEGG
R03478	ATP + 1D-myo-Inositol 1,3,4,6-tetrakisphosphate => ADP + 1D-myo-Inositol 1,3,4,5,6-pentakisphosphate	cytoplasmic	false	KEGG
R03479	ATP + 1D-myo-Inositol 3,4,5,6-tetrakisphosphate => ADP + 1D-myo-Inositol 1,3,4,5,6-pentakisphosphate	cytoplasmic	false	KEGG
R03482	N-Acetyl-D-glucosaminylphosphatidylinositol + H2O => 6-(alpha-D-Glucosaminyl)-1-phosphatidyl-1D-myo-inositol + Acetate	plastid	false	KEGG
R03486	UDP-alpha-D-galactose + Lactosylceramide <=> UDP + alpha-D-Galactosyl-(1->4)-beta-D-galactosyl-(1->4)-beta-D-glucosyl-(1<->1)-ceramide	cytoplasmic	true	KEGG
R03503	ATP + 6-(Hydroxymethyl)-7,8-dihydropterin => AMP + 6-Hydroxymethyl-7,8-dihydropterin diphosphate	plastid	false	KEGG
R03504	7,8-Dihydroneopterin => Glycolaldehyde + 6-(Hydroxymethyl)-7,8-dihydropterin	cytoplasmic	false	KEGG
R03508	1-(2-Carboxyphenylamino)-1-deoxy-D-ribulose 5-phosphate => Indoleglycerol phosphate + CO2 + H2O	plastid	false	KEGG
R03509	N-(5-Phospho-D-ribosyl)anthranilate <=> 1-(2-Carboxyphenylamino)-1-deoxy-D-ribulose 5-phosphate	plastid	true	KEGG
R03524	L-Cysteine + Hydrogen cyanide => Hydrogen sulfide + 3-Cyano-L-alanine	plastid	false	KEGG
R03530	ATP + dIDP <=> ADP + dITP	plastid	true	KEGG
R03534	2-Oxoglutarate + FADH2 => 2-Hydroxyglutarate + FAD	plastid	false	KEGG
R03542	alpha-Aminopropiononitrile + 2 H2O => Alanine + Ammonia	cytoplasmic	false	KEGG
R03546	Cyanate + H+ + HCO3- => CO2 + Carbamate	cytoplasmic	false	KEGG
R03554	S-Adenosyl-L-methionine + Loganate => S-Adenosyl-L-homocysteine + Loganin	cytoplasmic	false	KEGG
R03555	Loganin + [Reduced NADPH---hemoprotein reductase] + Oxygen => Secologanin + [Oxidized NADPH---hemoprotein reductase] + 2 H2O	endoplasmic_reticulum	false	KEGG
R03566	3-Cresol + Oxygen + NADPH + H+ => 2,3-Dihydroxytoluene + NADP+ + H2O	cytoplasmic	false	KEGG
R03567	6-Methylsalicylate => 3-Cresol + CO2	cytoplasmic	false	KEGG
R03568	4-Cresol + Oxygen + NADPH + H+ => 4-Methylcatechol + NADP+ + H2O	cytoplasmic	false	KEGG
R03587	S-Adenosyl-L-methionine + Luteolin => S-Adenosyl-L-homocysteine + Chrysoeriol	cytoplasmic	false	KEGG
R03594	UDP-glucose + Scopoletin <=> UDP + Scopolin	cytoplasmic	true	KEGG
R03596	Hydrogen selenide + 3 NADP+ + 3 H2O => Selenite + 3 NADPH + 5 H+	plastid	false	KEGG
R03599	L-Selenocysteine + NADPH + H+ => Hydrogen selenide + L-Alanine + NADP+	plastid	false	KEGG
R03600	Hydrogen selenide + 6 Oxidized ferredoxin + 3 H2O => Selenite + 6 Reduced ferredoxin + 8 H+	plastid	false	KEGG
R03601	O-Acetyl-L-serine + Hydrogen selenide => L-Selenocysteine + Acetate	plastid	false	KEGG
R03618	alpha-D-Galactosyl-(1->4)-beta-D-galactosyl-(1->4)-beta-D-glucosyl-(1<->1)-ceramide + H2O => D-Galactose + Lactosylceramide	plastid	false	KEGG
R03626	Linoleate + Oxygen => (9Z,11E)-(13S)-13-Hydroperoxyoctadeca-9,11-dienoic acid	plastid	false	KEGG
R03628	Melatonin + Oxygen => Formyl-N-acetyl-5-methoxykynurenamine	cytoplasmic	false	KEGG
R03629	Melatonin + [Reduced NADPH---hemoprotein reductase] + Oxygen => 6-Hydroxymelatonin + [Oxidized NADPH---hemoprotein reductase] + H2O	endoplasmic_reticulum	false	KEGG
R03634	Stachyose + H2O => Raffinose + alpha-D-Galactose	plastid	false	KEGG
R03635	Stachyose + H2O => D-Gal alpha 1->6D-Gal alpha 1->6D-Glucose + beta-D-Fructose	plastid	false	KEGG
R03636	Taxifolin + NADPH + H+ => Leucocyanidin + NADP+	plastid	false	KEGG
R03639	Taxifolin + [Reduced NADPH---hemoprotein reductase] + Oxygen => Dihydromyricetin + [Oxidized NADPH---hemoprotein reductase] + H2O	endoplasmic_reticulum	false	KEGG
R03640	Eriodictyol + 2-Oxoglutarate + Oxygen => Taxifolin + Succinate + CO2	cytoplasmic	false	KEGG
R03646	ATP + L-Arginine + tRNA(Arg) => AMP + Diphosphate + L-Arginyl-tRNA(Arg)	plastid	false	KEGG
R03648	ATP + L-Asparagine + tRNA(Asn) => AMP + Diphosphate + L-Asparaginyl-tRNA(Asn)	plastid	false	KEGG
R03650	ATP + L-Cysteine + tRNA(Cys) => AMP + Diphosphate + L-Cysteinyl-tRNA(Cys)	plastid	false	KEGG
R03652	ATP + L-Glutamine + tRNA(Gln) => AMP + Diphosphate + Glutaminyl-tRNA	plastid	false	KEGG
R03654	ATP + Glycine + tRNA(Gly) => AMP + Diphosphate + Glycyl-tRNA(Gly)	plastid	false	KEGG
R03655	ATP + L-Histidine + tRNA(His) => AMP + Diphosphate + L-Histidyl-tRNA(His)	plastid	false	KEGG
R03656	ATP + L-Isoleucine + tRNA(Ile) => AMP + Diphosphate + L-Isoleucyl-tRNA(Ile)	plastid	false	KEGG
R03657	ATP + L-Leucine + tRNA(Leu) => AMP + Diphosphate + L-Leucyl-tRNA	plastid	false	KEGG
R03658	ATP + L-Lysine + tRNA(Lys) => AMP + Diphosphate + L-Lysyl-tRNA	plastid	false	KEGG
R03659	ATP + L-Methionine + tRNA(Met) => AMP + Diphosphate + L-Methionyl-tRNA	plastid	false	KEGG
R03660	ATP + L-Phenylalanine + tRNA(Phe) => AMP + Diphosphate + L-Phenylalanyl-tRNA(Phe)	plastid	false	KEGG
R03661	ATP + L-Proline + tRNA(Pro) => AMP + Diphosphate + L-Prolyl-tRNA(Pro)	plastid	false	KEGG
R03662	ATP + L-Serine + tRNA(Ser) => AMP + Diphosphate + L-Seryl-tRNA(Ser)	plastid	false	KEGG
R03663	ATP + L-Threonine + tRNA(Thr) => AMP + Diphosphate + L-Threonyl-tRNA(Thr)	plastid	false	KEGG
R03664	ATP + L-Tryptophan + tRNA(Trp) => AMP + Diphosphate + L-Tryptophanyl-tRNA(Trp)	plastid	false	KEGG
R03665	ATP + L-Valine + tRNA(Val) => AMP + Diphosphate + L-Valyl-tRNA(Val)	plastid	false	KEGG
R03672	2-Carboxy-2,3-dihydro-5,6-dihydroxyindole + Dopaquinone => L-Dopachrome + 3,4-Dihydroxy-L-phenylalanine	cytoplasmic	false	KEGG
R03674	L-Dopachrome => 5,6-Dihydroxyindole + CO2	cytoplasmic	false	KEGG
R03677	Ergosterol + hn => Vitamin D2	cytoplasmic	false	KEGG
R03678	(3Z)-Phytochromobilin + 2 Oxidized ferredoxin => Biliverdin + 2 Reduced ferredoxin + 2 H+	plastid	false	KEGG
R03689	Lanosterol + NADPH + H+ => 24,25-Dihydrolanosterol + NADP+	endoplasmic_reticulum	false	KEGG
R03697	Codeine + [Reduced NADPH---hemoprotein reductase] + Oxygen => Morphine + [Oxidized NADPH---hemoprotein reductase] + Formaldehyde + H2O	endoplasmic_reticulum	false	KEGG
R03707	(S,S)-Butane-2,3-diol + NAD+ <=> (S)-Acetoin + NADH + H+	plastid	true	KEGG
R03713	11beta,21-Dihydroxy-3,20-oxo-5beta-pregnan-18-al + NADP+ => Aldosterone + NADPH + H+	cytoplasmic	false	KEGG
R03719	Propanoyl-CoA + Choloyl-CoA => CoA + 3alpha,7alpha,12alpha-Trihydroxy-5beta-24-oxocholestanoyl-CoA	plastid	false	KEGG
R03724	7-Dehydrodesmosterol + NADPH + H+ => Desmosterol + NADP+	endoplasmic_reticulum	false	KEGG
R03728	Octadecanal + Oxygen + 2 NADPH + 2 H+ => Heptadecane + Formate + H2O + 2 NADP+	endoplasmic_reticulum	false	KEGG
R03738	Tryptamine + Secologanin => 3-alpha(S)-Strictosidine + H2O	vacuole	false	KEGG
R03751	epsilon-Caprolactone + H2O <=> 6-Hydroxyhexanoic acid	cytoplasmic	true	KEGG
R03758	L-2-Amino-3-oxobutanoic acid => Aminoacetone + CO2	cytoplasmic	false	KEGG
R03772	L-Rhamnono-1,4-lactone + H2O <=> L-Rhamnonate	plastid	true	KEGG
R03774	L-Rhamnonate <=> 2-Dehydro-3-deoxy-L-rhamnonate + H2O	cytoplasmic	true	KEGG
R03775	Cycloeucalenol <=> Obtusifoliol	plastid	true	KEGG
R03776	trans-Oct-2-enoyl-CoA + NADPH + H+ => Octanoyl-CoA + NADP+	mitochondria	false	KEGG
R03777	Octanoyl-CoA + FAD => trans-Oct-2-enoyl-CoA + FADH2	cytoplasmic	false	KEGG
R03778	Octanoyl-CoA + Acetyl-CoA <=> CoA + 3-Oxodecanoyl-CoA	plastid	true	KEGG
R03806	Gibberellin A44 diacid + 2-Oxoglutarate + Oxygen => Gibberellin A19 + Succinate + CO2 + H2O	cytoplasmic	false	KEGG
R03807	Gibberellin A19 + 2 2-Oxoglutarate + 2 Oxygen => Gibberellin A20 + 3 CO2 + 2 Succinate + H2O	cytoplasmic	false	KEGG
R03809	Gibberellin A20 + 2-Oxoglutarate + Oxygen => Gibberellin A29 + Succinate + CO2	cytoplasmic	false	KEGG
R03812	L-Hyoscyamine + 2-Oxoglutarate + Oxygen => (6S)-Hydroxyhyoscyamine + Succinate + CO2	cytoplasmic	false	KEGG
R03816	Phylloquinone + NADH + H+ => Phylloquinol + NAD+	plastid	false	KEGG
R03824	gamma-Carotene <=> beta-Carotene	plastid	true	KEGG
R03827	(2S)-Flavan-4-ol + NADP+ <=> (2S)-Flavanone + NADPH + H+	cytoplasmic	true	KEGG
R03845	Chlorophyllide + NADP+ <=> Protochlorophyllide + NADPH + H+	plastid	true	KEGG
R03848	Corticosterone + NADP+ <=> 11-Dehydrocorticosterone + NADPH + H+	plastid	true	KEGG
R03850	11beta,21-Dihydroxy-5beta-pregnane-3,20-dione + NADP+ => Corticosterone + NADPH + H+	cytoplasmic	false	KEGG
R03856	2-trans-Dodecenoyl-CoA + NADPH + H+ => Lauroyl-CoA + NADP+	mitochondria	false	KEGG
R03857	Lauroyl-CoA + FAD => 2-trans-Dodecenoyl-CoA + FADH2	cytoplasmic	false	KEGG
R03858	Lauroyl-CoA + Acetyl-CoA <=> CoA + 3-Oxotetradecanoyl-CoA	plastid	true	KEGG
R03868	Maleylpyruvate => 3-Fumarylpyruvate	cytoplasmic	false	KEGG
R03869	(S)-Methylmalonate semialdehyde + NAD+ + H2O => Methylmalonate + NADH + H+	plastid	false	KEGG
R03871	(S)-Methylmalonate semialdehyde + Oxygen + H2O => Methylmalonate + Hydrogen peroxide	plastid	false	KEGG
R03875	Protein lysine + S-Adenosyl-L-methionine => Protein N6-methyl-L-lysine + S-Adenosyl-L-homocysteine	cytoplasmic	false	KEGG
R03877	ATP + Protoporphyrin + Magnesium cation + H2O => ADP + Orthophosphate + Magnesium protoporphyrin + 2 H+	plastid	false	KEGG
R03891	Benzene-1,2,4-triol + Oxygen => 2-Maleylacetate	plastid	false	KEGG
R03892	2-Maleylacetate <=> 3-Hydroxy-cis,cis-muconate	cytoplasmic	true	KEGG
R03893	cis-4-Carboxymethylenebut-2-en-4-olide + H2O <=> 2-Maleylacetate	cytoplasmic	true	KEGG
R03899	N1-Acetylspermine + Oxygen + H2O => Spermidine + 3-Acetamidopropanal + Hydrogen peroxide	cytoplasmic	false	KEGG
R03918	Sinapoyl aldehyde + NADPH + H+ => Sinapyl alcohol + NADP+	cytoplasmic	false	KEGG
R03919	2 Sinapyl alcohol + H2O2 => 2 Syringyl lignin + 2 H2O	cytoplasmic	false	KEGG
R03920	ATP + beta-D-Fructose => ADP + beta-D-Fructose 6-phosphate	plastid	false	KEGG
R03921	Sucrose 6-phosphate + H2O => beta-D-Fructose + alpha-D-Glucose 6-phosphate	cytoplasmic	false	KEGG
R03936	L-Formylkynurenine + H2O => Formylanthranilate + L-Alanine	cytoplasmic	false	KEGG
R03945	Perillyl alcohol + NAD+ => Perillyl aldehyde + NADH + H+	plastid	false	KEGG
R03947	Precorrin 2 + NAD+ => Sirohydrochlorin + NADH + H+	plastid	false	KEGG
R03959	2,5-Dihydro-5-oxofuran-2-acetate <=> cis,cis-Muconate	cytoplasmic	true	KEGG
R03968	alpha-Isopropylmalate <=> 2-Isopropylmaleate + H2O	plastid	true	KEGG
R03970	3-Cyano-L-alanine + L-Glutamate <=> gamma-Glutamyl-beta-cyanoalanine + H2O	plastid	true	KEGG
R03971	3-Aminopropiononitrile + L-Glutamate <=> gamma-Glutamyl-beta-aminopropiononitrile + H2O	plastid	true	KEGG
R03974	Chenodeoxycholate + CoA => Chenodeoxycholoyl-CoA + H2O	plastid	false	KEGG
R03980	Estrone 3-sulfate + H2O => Sulfate + Estrone	plastid	false	KEGG
R03989	trans-Tetradec-2-enoyl-CoA + NADPH + H+ => Tetradecanoyl-CoA + NADP+	mitochondria	false	KEGG
R03990	Tetradecanoyl-CoA + FAD => trans-Tetradec-2-enoyl-CoA + FADH2	cytoplasmic	false	KEGG
R03991	Tetradecanoyl-CoA + Acetyl-CoA <=> CoA + 3-Oxopalmitoyl-CoA	peroxisome	true	KEGG
R03997	2,4-Dichlorophenol + Oxygen + NADPH + H+ => 3,5-Dichlorocatechol + NADP+ + H2O	cytoplasmic	false	KEGG
R04001	(2R,3S)-3-Isopropylmalate <=> 2-Isopropylmaleate + H2O	plastid	true	KEGG
R04007	2 4-Coumaryl alcohol + H2O2 => 2 p-Hydroxyphenyl lignin + 2 H2O	cytoplasmic	false	KEGG
R04014	Dodecanoyl-[acyl-carrier protein] + H2O => Acyl-carrier protein + Dodecanoic acid	cytoplasmic	false	KEGG
R04019	Digalactosylceramide + H2O => Galactosylceramide + alpha-D-Galactose	plastid	false	KEGG
R04025	N-Acetylputrescine + H2O + Oxygen => N4-Acetylaminobutanal + Ammonia + Hydrogen peroxide	plastid	false	KEGG
R04027	N-Methylputrescine + Oxygen + H+ => 1-Methylpyrrolinium + Hydrogen peroxide + Ammonia	cytoplasmic	false	KEGG
R04030	ATP + 2-Succinylbenzoate + CoA => AMP + Diphosphate + 2-Succinylbenzoyl-CoA	plastid	false	KEGG
R04031	2-Succinylbenzoate + H2O <=> (1R,6R)-6-Hydroxy-2-succinylcyclohexa-2,4-diene-1-carboxylate	plastid	true	KEGG
R04034	Phosphatidylserine + H2O => 2-Acyl-sn-glycero-3-phosphoserine + Fatty acid	plastid	false	KEGG
R04035	1-(5-Phospho-D-ribosyl)-ATP + H2O => Phosphoribosyl-AMP + Diphosphate	plastid	false	KEGG
R04037	Phosphoribosyl-AMP + H2O <=> 5-(5-Phospho-D-ribosylaminoformimino)-1-(5-phosphoribosyl)-imidazole-4-carboxamide	plastid	true	KEGG
R04038	Dimethylallyl diphosphate + AMP => Diphosphate + N6-(delta2-Isopentenyl)-adenosine 5'-monophosphate	plastid	false	KEGG
R04061	Benzene-1,2,4-triol + Oxygen => 3-Hydroxy-cis,cis-muconate	plastid	false	KEGG
R04065	Imidazole-4-acetaldehyde + NAD+ + H2O => Imidazole-4-acetate + NADH + H+	plastid	false	KEGG
R04084	3,4-Dihydroxyphenylacetaldehyde + Dopamine => (S)-Norlaudanosoline + H2O	cytoplasmic	false	KEGG
R04085	1-Methylnicotinamide + Oxygen + H2O => N1-Methyl-4-pyridone-5-carboxamide + Hydrogen peroxide + H+	plastid	false	KEGG
R04095	3-Methylbutanoyl-CoA + FAD => 3-Methylcrotonyl-CoA + FADH2	plastid	false	KEGG
R04100	3-cis-Dodecenoyl-CoA <=> 2-trans-Dodecenoyl-CoA	mitochondria	true	KEGG
R04109	L-Glutamyl-tRNA(Glu) + NADPH + H+ => (S)-4-Amino-5-oxopentanoate + tRNA(Glu) + NADP+	plastid	false	KEGG
R04137	3-Hydroxyisovaleryl-CoA <=> 3-Methylcrotonyl-CoA + H2O	plastid	true	KEGG
R04138	ATP + 3-Methylcrotonyl-CoA + HCO3- + H+ => ADP + Orthophosphate + 3-Methylglutaconyl-CoA	cytoplasmic	false	KEGG
R04141	4-Methylumbelliferyl acetate + H2O => 4-Methylumbelliferone + Acetate	plastid	false	KEGG
R04143	ATP + 5-Methylthio-D-ribose => ADP + S-Methyl-5-thio-D-ribose 1-phosphate	plastid	false	KEGG
R04144	ATP + 5-Phosphoribosylamine + Glycine => ADP + Orthophosphate + 5'-Phosphoribosylglycinamide	plastid	false	KEGG
R04147	Isopenicillin N <=> Penicillin N	endoplasmic_reticulum	true	KEGG
R04150	2-Succinylbenzoyl-CoA => 1,4-Dihydroxy-2-naphthoate + CoA	cytoplasmic	false	KEGG
R04167	2-Carboxy-D-arabinitol 1-phosphate + H2O => 2-Carboxy-D-arabinitol + Orthophosphate	plastid	false	KEGG
R04170	(S)-3-Hydroxydodecanoyl-CoA <=> 2-trans-Dodecenoyl-CoA + H2O	mitochondria	true	KEGG
R04172	3-Hydroxy-L-kynurenine => 3-Hydroxykynurenamine + CO2	cytoplasmic	false	KEGG
R04173	O-Phospho-L-serine + 2-Oxoglutarate <=> 3-Phosphonooxypyruvate + L-Glutamate	plastid	true	KEGG
R04184	alpha-D-Galactosyl-(1->4)-beta-D-galactosyl-(1->4)-beta-D-glucosyl-(1<->1)-ceramide + N-Acetyl-D-galactosamine => Globoside + H2O	cytoplasmic	false	KEGG
R04198	(2S,4S)-4-Hydroxy-2,3,4,5-tetrahydrodipicolinate + NADH + H+ => 2,3,4,5-Tetrahydrodipicolinate + NAD+ + H2O	plastid	false	KEGG
R04199	(2S,4S)-4-Hydroxy-2,3,4,5-tetrahydrodipicolinate + NADPH + H+ => 2,3,4,5-Tetrahydrodipicolinate + NADP+ + H2O	plastid	false	KEGG
R04203	(2S,3S)-3-Hydroxy-2-methylbutanoyl-CoA + NAD+ <=> 2-Methylacetoacetyl-CoA + NADH + H+	plastid	true	KEGG
R04204	(2S,3S)-3-Hydroxy-2-methylbutanoyl-CoA <=> 2-Methylbut-2-enoyl-CoA + H2O	plastid	true	KEGG
R04206	3-Phospho-D-erythronate <=> Phosphoenol-4-deoxy-3-tetrulosonate + H2O	plastid	true	KEGG
R04208	ATP + 2-(Formamido)-N1-(5'-phosphoribosyl)acetamidine => ADP + Orthophosphate + Aminoimidazole ribotide	plastid	false	KEGG
R04209	1-(5-Phospho-D-ribosyl)-5-amino-4-imidazolecarboxylate <=> Aminoimidazole ribotide + CO2	plastid	true	KEGG
R04218	Prephytoene diphosphate => Diphosphate + 15-cis-Phytoene	plastid	false	KEGG
R04221	cis-4-Hydroxy-D-proline + Oxygen => 1-Pyrroline-4-hydroxy-2-carboxylate + Hydrogen peroxide	plastid	false	KEGG
R04224	2-Methylprop-2-enoyl-CoA + H2O => (S)-3-Hydroxyisobutyryl-CoA	plastid	false	KEGG
R04231	CTP + D-4'-Phosphopantothenate + L-Cysteine => CMP + Diphosphate + (R)-4'-Phosphopantothenoyl-L-cysteine	cytoplasmic	false	KEGG
R04237	S-Adenosyl-L-methionine + Magnesium protoporphyrin => S-Adenosyl-L-homocysteine + Magnesium protoporphyrin monomethyl ester	plastid	false	KEGG
R04247	CTP + 2-Aminoethylphosphonate => Diphosphate + CMP-2-aminoethylphosphonate	cytoplasmic	false	KEGG
R04258	4-Chlorocatechol + Oxygen => 3-Chloro-cis,cis-muconate	cytoplasmic	false	KEGG
R04276	cis-3,4-Leucopelargonidin + 2-Oxoglutarate + Oxygen + H+ => Pelargonidin + Succinate + CO2 + 2 H2O	cytoplasmic	false	KEGG
R04285	6-Lactoyl-5,6,7,8-tetrahydropterin + NADP+ => 6-Pyruvoyltetrahydropterin + NADPH + H+	cytoplasmic	false	KEGG
R04292	Iminoaspartate + Glycerone phosphate => Quinolinate + 2 H2O + Orthophosphate	plastid	false	KEGG
R04293	2-Amino-3-carboxymuconate semialdehyde => Quinolinate + H2O	cytoplasmic	false	KEGG
R04300	Dopamine + H2O + Oxygen => 3,4-Dihydroxyphenylacetaldehyde + Ammonia + Hydrogen peroxide	cytoplasmic	false	KEGG
R04301	S-Adenosyl-L-methionine + Dopamine => S-Adenosyl-L-homocysteine + 3-Methoxytyramine	cytoplasmic	false	KEGG
R04304	4-Hydroxyphenylethanol + NAD+ <=> 4-Hydroxyphenylacetaldehyde + NADH + H+	plastid	true	KEGG
R04305	4-Hydroxyphenylacetaldehyde + Dopamine => (S)-Norcoclaurine + H2O	cytoplasmic	false	KEGG
R04323	2-Amino-3-carboxymuconate semialdehyde => 2-Aminomuconate semialdehyde + CO2	cytoplasmic	false	KEGG
R04325	10-Formyltetrahydrofolate + 5'-Phosphoribosylglycinamide => Tetrahydrofolate + 5'-Phosphoribosyl-N-formylglycinamide	plastid	false	KEGG
R04326	5'-Phosphoribosylglycinamide + 5,10-Methenyltetrahydrofolate + H2O => 5'-Phosphoribosyl-N-formylglycinamide + Tetrahydrofolate + H+	plastid	false	KEGG
R04328	Methostenol + 3 Oxygen + 3 NADPH + 3 H+ => Lathosterol + CO2 + 4 H2O + 3 NADP+	endoplasmic_reticulum	false	KEGG
R04342	p-Coumaroyl quinic acid + [Reduced NADPH---hemoprotein reductase] + Oxygen => Chlorogenate + [Oxidized NADPH---hemoprotein reductase] + H2O	endoplasmic_reticulum	false	KEGG
R04352	Etiocholanolone + UDP-glucuronate <=> Etiocholan-3alpha-ol-17-one 3-glucuronide + UDP	cytoplasmic	true	KEGG
R04353	2-Methoxyestrone + UDP-glucuronate <=> 2-Methoxyestrone 3-glucuronide + UDP	cytoplasmic	true	KEGG
R04354	2-Methoxy-17beta-estradiol + UDP-glucuronate <=> 2-Methoxy-estradiol-17beta 3-glucuronide + UDP	cytoplasmic	true	KEGG
R04355	Acetyl-[acyl-carrier protein] + Malonyl-[acyl-carrier protein] => Acetoacetyl-[acp] + CO2 + Acyl-carrier protein	plastid	false	KEGG
R04371	Homoisocitrate <=> (Z)-But-1-ene-1,2,4-tricarboxylate + H2O	mitochondria	true	KEGG
R04374	trans-3-Hydroxy-L-proline => 1-Pyrroline-2-carboxylate + H2O	cytoplasmic	false	KEGG
R04378	1-(5'-Phosphoribosyl)-5-amino-4-imidazolecarboxamide + Diphosphate <=> 5-Amino-4-imidazolecarboxyamide + 5-Phospho-alpha-D-ribose 1-diphosphate	plastid	true	KEGG
R04390	alpha-Aminoadipoyl-S-acyl enzyme + NADPH + H+ => L-2-Aminoadipate 6-semialdehyde + Holo-Lys2 + NADP+	cytoplasmic	false	KEGG
R04391	ATP + N-((R)-Pantothenoyl)-L-cysteine => ADP + (R)-4'-Phosphopantothenoyl-L-cysteine	plastid	false	KEGG
R04404	1-Phosphatidyl-D-myo-inositol 4,5-bisphosphate + H2O => 1-Phosphatidyl-1D-myo-inositol 4-phosphate + Orthophosphate	cytoplasmic	false	KEGG
R04405	5-Methyltetrahydrofolate + L-Homocysteine => Tetrahydrofolate + L-Methionine	plastid	false	KEGG
R04420	S-Methyl-5-thio-D-ribose 1-phosphate <=> S-Methyl-5-thio-D-ribulose 1-phosphate	endoplasmic_reticulum	true	KEGG
R04424	2-Methylcitrate => (Z)-But-2-ene-1,2,3-tricarboxylate + H2O	cytoplasmic	false	KEGG
[truncated: 2,446 more rows]

## Sheet: Table B
Quercus suber	Zea mays	Arabidops thaliana	Quercus suber (KEGG IDs)	Zea mays (Saha et al.)	Arabidopsis thaliana (Chung et al.)
MNXR152890	MNXR97525	MNXR97525	R03534	R00004	R02351
MNXR96085	MNXR100642	MNXR117056	R05341	R00006	R01186
MNXR190850	MNXR151662	MNXR122209	R02097	R00009	R04966
MNXR188509	MNXR106740	MNXR151662	R04779	R00010	R04803
MNXR110670	MNXR177157	MNXR149319	R02358	R00014	R00316
MNXR100352	MNXR176738	MNXR100642	R01857	R00021	R02971
MNXR191985	MNXR117210	MNXR176738	R02021	R00022	R00895
MNXR95904	MNXR110643	MNXR117210	R00935	R00024	R03647
MNXR149470	MNXR111954	MNXR110643	R02864	R00026	R04170
MNXR151700	MNXR176398	MNXR111954	R02613	R00028	R05825
MNXR110770	MNXR95698	MNXR116946	R09220	R00036	R05579
MNXR103375	MNXR188585	MNXR176897	R01878	R00047	R01700
MNXR110946	MNXR96039	MNXR95698	R03182	R00066	R04640
MNXR188289	MNXR104378	MNXR104378	R01986	R00068	R01245
MNXR104823	MNXR149632	MNXR96039	R03078	R00084	R01209
MNXR106365	MNXR177527	MNXR149632	R08237	R00086	R06908
MNXR145221	MNXR106423	MNXR177527	R04404	R00095	R08609
MNXR112916	MNXR177164	MNXR177164	R08163	R00100	R08687
MNXR149306	MNXR152236	MNXR152236	R05576	R00115	R02771
MNXR190549	MNXR116233	MNXR190571	R04884	R00122	R03093
MNXR109642	MNXR190571	MNXR145456	R01558	R00124	R01728
MNXR147516	MNXR134603	MNXR111632	R00206	R00127	R06405
MNXR110848	MNXR189062	MNXR150370	R00530	R00130	R03293
MNXR108577	MNXR174037	MNXR111633	R03222	R00131	R00650
MNXR95854	MNXR190686	MNXR146433	R09427	R00132	R02055
MNXR191960	MNXR176074	MNXR113035	R07763	R00149	R07443
MNXR190585	MNXR177160	MNXR122477	R07899	R00156	R03966
MNXR113213	MNXR122333	MNXR175391	R03601	R00158	R07475
MNXR146376	MNXR122136	MNXR134603	R11896	R00174	R01639
MNXR95191	MNXR177488	MNXR128038	R09562	R00177	R06961
MNXR146315	MNXR191309	MNXR189062	R03161	R00178	R08839
MNXR109097	MNXR177159	MNXR174037	R07413	R00179	R01529
MNXR111220	MNXR175779	MNXR192576	R03105	R00183	R07455
MNXR100245	MNXR101443	MNXR190686	R05705	R00187	R04515
MNXR136771	MNXR188594	MNXR144118	R03267	R00190	R01056
MNXR188960	MNXR190982	MNXR188712	R03724	R00192	R00191
MNXR171636	MNXR190607	MNXR176074	R02736	R00200	R00698
MNXR146653	MNXR151714	MNXR177160	R03959	R00206	R01092
MNXR112315	MNXR150516	MNXR122333	R04143	R00209	R05341
MNXR111806	MNXR173954	MNXR122136	R06582	R00216	R00667
MNXR150379	MNXR121736	MNXR191309	R07897	R00219	R00847
MNXR118011	MNXR177164	MNXR177159	R02222	R00236	R00709
MNXR108964	MNXR96238	MNXR175779	R02110	R00238	R08157
MNXR148291	MNXR173196	MNXR101443	R09406	R00239	R06086
MNXR150200	MNXR176990	MNXR97779	R00291	R00243	R00965
MNXR149935	MNXR153359	MNXR106384	R07562	R00245	R07384
MNXR111699	MNXR176390	MNXR188594	R03243	R00251	R09709
MNXR189778	MNXR189064	MNXR190982	R10116	R00253	R00517
MNXR190958	MNXR112107	MNXR113980	R04786	R00257	R08306
MNXR112822	MNXR96085	MNXR190607	R00130	R00258	R08192
MNXR192419	MNXR121736	MNXR151714	R04967	R00259	R03605
MNXR145606	MNXR191943	MNXR150516	R10928	R00261	R03655
MNXR189175	MNXR153413	MNXR123865	R09761	R00267	R00286
MNXR146750	MNXR122076	MNXR116937	R12144	R00286	R03807
MNXR159798	MNXR125801	MNXR148970	R08831	R00289	R02950
MNXR112885	MNXR96469	MNXR188405	R11679	R00291	R02255
MNXR106516	MNXR177168	MNXR173954	R01945	R00308	R02073
MNXR144579	MNXR107505	MNXR177164	R08825	R00310	R07892
MNXR114007	MNXR145782	MNXR173196	R08287	R00316	R02124
MNXR107932	MNXR108375	MNXR153359	R09654	R00328	R06266
MNXR114843	MNXR108820	MNXR189064	R00685	R00330	R07558
MNXR153215	MNXR113544	MNXR112107	R07116	R00335	R02984
MNXR147397	MNXR107509	MNXR96085	R03236	R00341	R02019
MNXR153054	MNXR96237	MNXR121736	R03850	R00342	R00351
MNXR146465	MNXR151714	MNXR191943	R00335	R00345	R07442
MNXR188283	MNXR190887	MNXR153413	R09074	R00352	R05688
MNXR147753	MNXR113001	MNXR118682	R01880	R00355	R04223
MNXR148141	MNXR146784	MNXR122076	R07711	R00369	R03165
MNXR112800	MNXR191307	MNXR125801	R12429	R00405	R00834
MNXR148804	MNXR106553	MNXR96469	R10280	R00415	R08187
MNXR188521	MNXR188137	MNXR122323	R00269	R00416	R00014
MNXR113585	MNXR188503	MNXR108820	R01711	R00425	R04566
MNXR146602	MNXR109275	MNXR113544	R02125	R00426	R00978
MNXR96432	MNXR191124	MNXR107509	R02677	R00428	R05556
MNXR146245	MNXR109591	MNXR96237	R12185	R00430	R08163
MNXR153474	MNXR100277	MNXR151714	R01381	R00451	R04325
MNXR105361	MNXR149850	MNXR190887	R05578	R00472	R01752
MNXR109548	MNXR114036	MNXR113001	R00710	R00475	R01736
MNXR188926	MNXR188277	MNXR122081	R07171	R00479	R04786
MNXR110762	MNXR188289	MNXR123831	R04911	R00480	R01131
MNXR104534	MNXR188487	MNXR146784	R03918	R00481	R04993
MNXR113168	MNXR153482	MNXR191307	R03892	R00494	R02678
MNXR97145	MNXR136718	MNXR106553	R04031	R00497	R05616
MNXR114296	MNXR152676	MNXR188137	R00815	R00502	R07911
MNXR113888	MNXR102438	MNXR188503	R08094	R00508	R03013
MNXR107509	MNXR142085	MNXR109275	R12378	R00509	R01220
MNXR112871	MNXR148945	MNXR191124	R00522	R00511	R01645
MNXR147333	MNXR112314	MNXR109591	R00188	R00512	R07093
MNXR104316	MNXR188587	MNXR115954	R05722	R00519	R05037
MNXR190884	MNXR152659	MNXR100277	R01315	R00529	R03418
MNXR146663	MNXR113447	MNXR104531	R07583	R00548	R00513
MNXR96469	MNXR99705	MNXR94792	R08162	R00549	R06334
MNXR188571	MNXR195408	MNXR114036	R02853	R00551	R05258
MNXR110789	MNXR152849	MNXR143812	R11793	R00566	R06284
MNXR100946	MNXR123452	MNXR188277	R09806	R00570	R00636
MNXR188970	MNXR191311	MNXR149063	R04472	R00571	R05069
MNXR152538	MNXR99561	MNXR188289	R08127	R00573	R00751
MNXR104382	MNXR147046	MNXR188487	R00080	R00575	R04935
MNXR165854	MNXR188539	MNXR153482	R10093	R00578	R01213
MNXR146755	MNXR96118	MNXR136718	R00068	R00582	R02832
MNXR106976	MNXR191943	MNXR151930	R03165	R00586	R03663
MNXR110821	MNXR190650	MNXR102438	R04184	R00588	R04982
MNXR105306	MNXR135575	MNXR148945	R01990	R00602	R04742
MNXR147069	MNXR145755	MNXR112314	R03239	R00610	R00355
MNXR106486	MNXR191997	MNXR116569	R09540	R00615	R02241
MNXR151716	MNXR149796	MNXR188587	R01762	R00621	R08605
MNXR148521	MNXR100734	MNXR99705	R07890	R00631	R05179
MNXR145202	MNXR97218	MNXR195408	R10448	R00640	R05591
MNXR150714	MNXR191303	MNXR123452	R10612	R00645	R01000
MNXR145211	MNXR121961	MNXR191311	R00461	R00650	R06926
MNXR151976	MNXR191954	MNXR99561	R04749	R00658	R07069
MNXR145262	MNXR108734	MNXR100784	R02893	R00662	R07140
MNXR104992	MNXR134211	MNXR188539	R00848	R00669	R03778
MNXR189648	MNXR173705	MNXR96118	R07851	R00694	R01030
MNXR191965	MNXR100364	MNXR173767	R07887	R00697	R02569
MNXR154367	MNXR152122	MNXR118108	R03238	R00698	R03332
MNXR104809	MNXR121737	MNXR191943	R02735	R00702	R01993
MNXR190607	MNXR146739	MNXR111633	R12399	R00703	R05617
MNXR94843	MNXR95436	MNXR176280	R05050	R00714	R07184
MNXR150156	MNXR149328	MNXR145755	R02894	R00715	R04162
MNXR146819	MNXR182465	MNXR191997	R07316	R00716	R04273
MNXR149476	MNXR105217	MNXR191305	R00287	R00719	R08750
MNXR95433	MNXR192198	MNXR146826	R02529	R00720	R01513
MNXR97053	MNXR117465	MNXR149796	R05238	R00722	R00588
MNXR145948	MNXR154639	MNXR100734	R05577	R00742	R04377
MNXR188249	MNXR144972	MNXR117481	R00093	R00755	R07826
MNXR189864	MNXR176725	MNXR191303	R02100	R00762	R02026
MNXR191099	MNXR149056	MNXR121961	R00768	R00766	R00782
MNXR145799	MNXR148671	MNXR108734	R06412	R00790	R01767
MNXR94931	MNXR152761	MNXR134211	R02080	R00801	R00084
MNXR189032	MNXR189560	MNXR173705	R02078	R00806	R07554
MNXR122497	MNXR192222	MNXR100364	R00328	R00840	R07950
MNXR110715	MNXR177197	MNXR152122	R00790	R00847	R05969
MNXR189193	MNXR176393	MNXR176275	R08259	R00848	R04037
MNXR148302	MNXR179592	MNXR116256	R00557	R00859	R00342
MNXR110808	MNXR100837	MNXR121737	R01373	R00867	R06264
MNXR111765	MNXR107663	MNXR146739	R00425	R00878	R01009
MNXR107385	MNXR95828	MNXR95436	R04868	R00883	R01940
MNXR189022	MNXR101443	MNXR149328	R01819	R00887	R03313
MNXR191123	MNXR152457	MNXR192580	R05506	R00888	R07766
MNXR100364	MNXR100810	MNXR192198	R01954	R00889	R02778
MNXR149944	MNXR178272	MNXR117465	R00292	R00890	R04953
MNXR139833	MNXR152834	MNXR146377	R07440	R00896	R07430
MNXR97218	MNXR121650	MNXR173081	R00405	R00899	R05488
MNXR146200	MNXR100364	MNXR154639	R03213	R00904	R06156
MNXR188216	MNXR108597	MNXR144972	R08261	R00905	R02166
MNXR114364	MNXR177538	MNXR176725	R07951	R00919	R01221
MNXR188219	MNXR177163	MNXR173616	R09993	R00924	R05506
MNXR150833	MNXR134418	MNXR149056	R09762	R00927	R01103
MNXR114401	MNXR100878	MNXR149507	R01895	R00935	R01325
MNXR148407	MNXR182001	MNXR148671	R05259	R00936	R06259
MNXR114398	MNXR100389	MNXR152761	R05549	R00937	R00206
MNXR104653	MNXR177168	MNXR189560	R08051	R00939	R00243
MNXR104990	MNXR177201	MNXR107034	R02722	R00940	R04754
MNXR96800	MNXR192558	MNXR145513	R07409	R00943	R03284
MNXR145904	MNXR102547	MNXR192222	R02976	R00944	R01600
MNXR145110	MNXR122634	MNXR177197	R08167	R00945	R03524
MNXR111670	MNXR153474	MNXR176393	R07997	R00948	R08092
MNXR101425	MNXR147976	MNXR188537	R02422	R00961	R04276
MNXR148759	MNXR152166	MNXR179592	R03353	R00963	R00187
MNXR189060	MNXR176953	MNXR100837	R08837	R00965	R06370
MNXR110752	MNXR177166	MNXR107663	R02382	R00966	R09653
MNXR106626	MNXR95725	MNXR191000	R01137	R00985	R00122
MNXR108646	MNXR100827	MNXR101443	R02549	R00986	R05092
MNXR191863	MNXR153021	MNXR152457	R05036	R00994	R07091
MNXR146597	MNXR145221	MNXR100810	R02719	R00996	R08076
MNXR143682	MNXR101576	MNXR144383	R07022	R00999	R00159
MNXR150172	MNXR182143	MNXR110357	R07572	R01000	R07113
MNXR108488	MNXR107087	MNXR178272	R11744	R01004	R00548
MNXR145807	MNXR188149	MNXR152834	R00217	R01005	R01682
MNXR189793	MNXR110560	MNXR121650	R02600	R01015	R01159
MNXR107459	MNXR188497	MNXR121735	R11022	R01049	R08689
MNXR109177	MNXR103371	MNXR108597	R07136	R01051	R02100
MNXR111009	MNXR173242	MNXR95767	R04445	R01054	R06923
MNXR153575	MNXR190555	MNXR177538	R00430	R01056	R03457
MNXR109464	MNXR190585	MNXR155694	R00897	R01061	R00126
MNXR104756	MNXR121702	MNXR152519	R01523	R01068	R02253
MNXR151988	MNXR176398	MNXR134418	R01183	R01070	R06907
MNXR146904	MNXR177621	MNXR100878	R04746	R01071	R06293
MNXR191995	MNXR103095	MNXR100389	R08270	R01072	R07868
MNXR191304	MNXR123211	MNXR177168	R07606	R01073	R00026
MNXR152635	MNXR100074	MNXR177201	R09009	R01078	R00582
MNXR111203	MNXR148027	MNXR192558	R12299	R01082	R05586
MNXR190462	MNXR195408	MNXR102547	R07324	R01083	R04432
MNXR189694	MNXR188249	MNXR122634	R01838	R01086	R06556
MNXR147755	MNXR122862	MNXR190547	R05401	R01092	R07641
MNXR149608	MNXR132146	MNXR147951	R01676	R01101	R05618
MNXR111133	MNXR143412	MNXR153474	R01943	R01103	R07760
MNXR95388	MNXR146364	MNXR147976	R10670	R01104	R03036
MNXR110012	MNXR178018	MNXR176953	R04988	R01105	R07261
MNXR146286	MNXR134602	MNXR152349	R12024	R01121	R07411
MNXR188842	MNXR115984	MNXR177166	R08349	R01123	R03347
MNXR191185	MNXR112329	MNXR146263	R07235	R01126	R00927
MNXR190768	MNXR188974	MNXR100827	R06572	R01127	R06569
MNXR147514	MNXR147594	MNXR101576	R01026	R01130	R07563
MNXR151007	MNXR103169	MNXR130821	R06297	R01132	R07484
MNXR105000	MNXR174225	MNXR107087	R08166	R01135	R00508
MNXR150883	MNXR104540	MNXR110560	R01227	R01137	R07512
MNXR100737	MNXR95725	MNXR188826	R01063	R01138	R03990
MNXR96994	MNXR151662	MNXR188497	R05739	R01159	R06543
MNXR111435	MNXR144933	MNXR103371	R04471	R01167	R04639
MNXR163841	MNXR188986	MNXR173242	R05553	R01175	R02661
MNXR145679	MNXR100482	MNXR146380	R01216	R01177	R04560
MNXR189842	MNXR192556	MNXR121702	R09872	R01184	R02829
MNXR191389	MNXR99880	MNXR109821	R11014	R01185	R06869
MNXR151379	MNXR190062	MNXR176398	R00885	R01186	R07613
MNXR107096	MNXR149632	MNXR103095	R10418	R01187	R04257
MNXR111078	MNXR97814	MNXR100074	R04085	R01194	R06944
MNXR111836	MNXR146597	MNXR148027	R03366	R01195	R02846
MNXR132656	MNXR176978	MNXR188249	R10120	R01209	R01941
MNXR103638	MNXR146516	MNXR191480	R07447	R01213	R08374
MNXR107243	MNXR102301	MNXR122862	R05046	R01220	R00047
MNXR149920	MNXR188165	MNXR132146	R07172	R01221	R04777
MNXR163524	MNXR176948	MNXR143412	R01829	R01222	R06859
MNXR109125	MNXR122132	MNXR188746	R04667	R01224	R02313
MNXR106379	MNXR152638	MNXR167786	R09538	R01227	R07409
MNXR188822	MNXR148671	MNXR146364	R12140	R01230	R06088
MNXR149520	MNXR179591	MNXR114842	R07041	R01231	R06983
MNXR163525	MNXR97428	MNXR178187	R02150	R01248	R02898
MNXR152236	MNXR190625	MNXR178018	R00515	R01251	R04840
MNXR111478	MNXR188167	MNXR109713	R05038	R01252	R06868
MNXR95698	MNXR147877	MNXR134602	R05731	R01262	R05583
MNXR190950	MNXR173151	MNXR115984	R00343	R01279	R01716
MNXR109278	MNXR107243	MNXR188974	R01826	R01280	R04365
MNXR147667	MNXR146509	MNXR147594	R04544	R01281	R04247
MNXR95815	MNXR176516	MNXR144030	R00236	R01286	R03504
MNXR192664	MNXR147145	MNXR103169	R02068	R01288	R03254
MNXR195409	MNXR100289	MNXR174225	R01253	R01303	R01771
MNXR191429	MNXR104649	MNXR104540	R00316	R01310	R00944
MNXR148100	MNXR177200	MNXR144933	R11097	R01324	R04910
MNXR152991	MNXR96884	MNXR176277	R05441	R01329	R07569
MNXR190503	MNXR148629	MNXR123833	R00434	R01360	R02110
MNXR150206	MNXR175266	MNXR188986	R07487	R01364	R00974
MNXR147463	MNXR145603	MNXR100482	R03045	R01372	R04019
MNXR110149	MNXR100325	MNXR192556	R06323	R01397	R09618
MNXR96880	MNXR146364	MNXR152440	R04681	R01398	R03600
MNXR111848	MNXR95852	MNXR149632	R07060	R01409	R01602
MNXR95161	MNXR173951	MNXR150850	R04353	R01432	R04429
MNXR188513	MNXR117476	MNXR123868	R10346	R01451	R06292
MNXR107411	MNXR146349	MNXR97814	R03893	R01456	R00345
MNXR100652	MNXR97007	MNXR166897	R07791	R01457	R05916
MNXR188545	MNXR192577	MNXR176978	R01430	R01466	R07270
MNXR192594	MNXR146826	MNXR146516	R03089	R01512	R02887
MNXR109914	MNXR134418	MNXR102301	R00908	R01513	R00024
MNXR100325	MNXR116365	MNXR144020	R01123	R01518	R04757
MNXR192046	MNXR107081	MNXR188165	R01055	R01523	R01870
MNXR192174	MNXR152676	MNXR176948	R02836	R01528	R00471
MNXR190109	MNXR176991	MNXR144030	R01549	R01529	R00021
MNXR188972	MNXR180668	MNXR122132	R04944	R01560	R00502
MNXR111090	MNXR150030	MNXR175640	R02743	R01567	R02199
MNXR148761	MNXR192556	MNXR152638	R07021	R01600	R02158
MNXR95897	MNXR104747	MNXR152316	R00894	R01602	R03393
MNXR149632	MNXR176390	MNXR148671	R01462	R01613	R00840
MNXR142118	MNXR96485	MNXR179591	R03530	R01615	R03918
MNXR112882	MNXR173951	MNXR97428	R07011	R01616	R05033
MNXR188527	MNXR152471	MNXR190625	R00058	R01624	R08245
MNXR113066	MNXR147594	MNXR188167	R04904	R01639	R01057
MNXR101938	MNXR179445	MNXR122080	R07472	R01641	R05201
MNXR192196	MNXR146597	MNXR152523	R03362	R01645	R07807
MNXR147230	MNXR104901	MNXR147877	R01013	R01655	R02372
MNXR149300	MNXR189560	MNXR139628	R02084	R01658	R00763
MNXR109042	MNXR146784	MNXR173151	R01934	R01663	R08032
MNXR106766	MNXR179700	MNXR116567	R08265	R01664	R03719
MNXR114275	MNXR146470	MNXR116815	R00066	R01665	R04900
MNXR188287	MNXR177161	MNXR107243	R07512	R01679	R04810
MNXR152630	MNXR147285	MNXR176516	R10854	R01687	R01354
MNXR192198	MNXR122062	MNXR147145	R03225	R01701	R03141
MNXR153057	MNXR107603	MNXR100289	R07091	R01702	R00851
MNXR112157	MNXR123104	MNXR104649	R01104	R01714	R04920
MNXR101975	MNXR152975	MNXR188589	R03471	R01715	R08095
MNXR147145	MNXR95388	MNXR191301	R02323	R01716	R03867
MNXR149085	MNXR97969	MNXR113887	R04506	R01717	R00946
MNXR150712	MNXR152275	MNXR175266	R07603	R01719	R05692
MNXR163520	MNXR104380	MNXR145603	R10789	R01724	R01415
MNXR188980	MNXR116110	MNXR100325	R07889	R01737	R04426
MNXR126089	MNXR182374	MNXR146364	R03200	R01752	R02649
MNXR113187	MNXR136038	MNXR113234	R07981	R01768	R04741
MNXR149634	MNXR147667	MNXR95852	R11144	R01769	R01641
MNXR188501	MNXR147568	MNXR173951	R00589	R01771	R03599
MNXR148409	MNXR178006	MNXR117476	R03812	R01773	R06333
MNXR107293	MNXR177711	MNXR150374	R04990	R01775	R08189
MNXR190279	MNXR97524	MNXR97007	R06570	R01786	R03522
MNXR109285	MNXR152663	MNXR134418	R00654	R01799	R05202
MNXR100699	MNXR144996	MNXR107081	R04038	R01801	R02024
MNXR103363	MNXR144046	MNXR116365	R07483	R01802	R03244
MNXR113468	MNXR177158	MNXR147776	R09539	R01818	R02731
MNXR110390	MNXR152849	MNXR191122	R08771	R01819	R01819
MNXR126234	MNXR188119	MNXR176991	R01457	R01826	R05759
MNXR149346	MNXR144032	MNXR180668	R05053	R01827	R08179
MNXR100327	MNXR177539	MNXR150030	R04100	R01829	R08696
MNXR150533	MNXR144032	MNXR192556	R10040	R01830	R07269
MNXR99850	MNXR151691	MNXR176390	R00870	R01845	R01769
MNXR151935	MNXR146201	MNXR96485	R02498	R01855	R07895
MNXR150953	MNXR165700	MNXR173951	R02926	R01857	R00994
MNXR190212	MNXR149056	MNXR152471	R02018	R01858	R03869
MNXR152737	MNXR95618	MNXR149152	R07432	R01870	R00369
MNXR147871	MNXR154367	MNXR97207	R09395	R01878	R00999
MNXR149088	MNXR190730	MNXR179445	R06953	R01887	R03806
MNXR189674	MNXR104335	MNXR153326	R07366	R01890	R02095
MNXR147282	MNXR100024	MNXR146597	R10636	R01900	R07761
MNXR111101	MNXR121701	MNXR188456	R06292	R01909	R08379
MNXR110363	MNXR177182	MNXR104901	R08231	R01920	R04533
MNXR113944	MNXR96992	MNXR189560	R09375	R01933	R00451
MNXR100904	MNXR145952	MNXR146784	R09680	R01940	R06576
MNXR101246	MNXR122635	MNXR146470	R04920	R01941	R00755
MNXR173583	MNXR121847	MNXR188397	R06063	R01942	R06520
MNXR150331	MNXR152260	MNXR147285	R10229	R01943	R02301
MNXR107603	MNXR177201	MNXR122062	R01268	R01954	R01658
MNXR118002	MNXR145972	MNXR107603	R01526	R01966	R02912
MNXR139830	MNXR175560	MNXR123104	R07473	R01968	R04811
MNXR112319	MNXR179570	MNXR146734	R00053	R01975	R01717
MNXR140795	MNXR97418	MNXR110364	R07457	R01976	R02097
MNXR110753	MNXR173471	MNXR95388	R00702	R01978	R00720
MNXR108117	MNXR121645	MNXR97969	R06810	R01986	R08185
MNXR145234	MNXR115894	MNXR152275	R03707	R01993	R00485
MNXR109369	MNXR121700	MNXR104380	R05764	R02003	R05634
MNXR147535	MNXR111133	MNXR116110	R03166	R02006	R01618
MNXR189560	MNXR192637	MNXR182374	R07455	R02016	R00699
MNXR116933	MNXR122861	MNXR136038	R02857	R02017	R02080
MNXR192069	MNXR173951	MNXR147667	R07561	R02018	R08228
MNXR95696	MNXR190870	MNXR147568	R00084	R02019	R00184
MNXR108282	MNXR173954	MNXR178006	R02038	R02024	R01514
MNXR188625	MNXR152254	MNXR188780	R10035	R02026	R03213
MNXR111842	MNXR100446	MNXR177711	R04984	R02035	R01799
MNXR104379	MNXR102428	MNXR137912	R04724	R02038	R07460
MNXR188200	MNXR145962	MNXR97524	R01092	R02051	R00127
MNXR146701	MNXR139192	MNXR152663	R02503	R02057	R03916
MNXR105153	MNXR97804	MNXR144028	R01364	R02061	R05972
MNXR162393	MNXR177526	MNXR144996	R06869	R02063	R07368
MNXR147574	MNXR146572	MNXR144046	R07452	R02068	R00509
MNXR108328	MNXR99233	MNXR177158	R08263	R02073	R01548
MNXR190527	MNXR96884	MNXR152849	R05884	R02080	R03126
MNXR190714	MNXR179700	MNXR176282	R01039	R02082	R02584
MNXR103521	MNXR108526	MNXR188119	R03424	R02086	R08815
MNXR113828	MNXR104338	MNXR144032	R09069	R02088	R03955
MNXR188826	MNXR116470	MNXR177539	R02425	R02093	R02748
MNXR102527	MNXR95698	MNXR144032	R07939	R02099	R08191
MNXR108031	MNXR117474	MNXR111642	R03037	R02100	R00714
MNXR163526	MNXR191518	MNXR176284	R08827	R02101	R00602
MNXR192638	MNXR104348	MNXR165700	R04734	R02103	R04204
MNXR147676	MNXR192639	MNXR149056	R01730	R02106	R04053
MNXR110995	MNXR177177	MNXR154367	R04258	R02107	R03051
MNXR163457	MNXR188117	MNXR190730	R03004	R02110	R04965
MNXR104991	MNXR125727	MNXR104335	R00978	R02111	R00569
MNXR149615	MNXR104540	MNXR100024	R08347	R02112	R07893
MNXR138674	MNXR111082	MNXR121701	R01890	R02124	R08751
MNXR111520	MNXR151922	MNXR177182	R05066	R02157	R00985
MNXR110754	MNXR151670	MNXR152574	R04743	R02158	R06798
MNXR104378	MNXR115158	MNXR96992	R07202	R02160	R04427
MNXR100653	MNXR190938	MNXR145952	R00704	R02166	R00190
MNXR163519	MNXR126213	MNXR143789	R02300	R02173	R00790
MNXR102232	MNXR96455	MNXR122635	R08980	R02175	R02291
MNXR109123	MNXR177172	MNXR121847	R08185	R02193	R07674
MNXR190575	MNXR188501	MNXR152260	R04963	R02194	R02619
MNXR95227	MNXR177526	MNXR177201	R10181	R02199	R03632
MNXR149623	MNXR146121	MNXR145972	R01843	R02220	R04567
MNXR153276	MNXR146810	MNXR175560	R02294	R02221	R00428
MNXR149298	MNXR103156	MNXR97418	R00289	R02235	R01384
MNXR112931	MNXR108262	MNXR173471	R12390	R02236	R01627
MNXR118125	MNXR106564	MNXR118012	R00483	R02240	R04672
MNXR152916	MNXR146087	MNXR180500	R02497	R02241	R00330
MNXR147134	MNXR123211	MNXR121645	R01332	R02245	R02094
MNXR150164	MNXR117148	MNXR121700	R09756	R02253	R03024
MNXR109726	MNXR176392	MNXR111133	R10119	R02255	R08915
MNXR145697	MNXR103362	MNXR173951	R01320	R02269	R01224
MNXR188902	MNXR188709	MNXR190870	R09631	R02272	R01933
MNXR148751	MNXR190515	MNXR173954	R08359	R02282	R02485
MNXR95638	MNXR147326	MNXR102428	R04962	R02283	R06223
MNXR145193	MNXR188373	MNXR145962	R12377	R02291	R00181
MNXR100310	MNXR96347	MNXR139192	R03038	R02292	R03139
MNXR111239	MNXR146117	MNXR192397	R01980	R02300	R04428
MNXR147121	MNXR100658	MNXR151223	R09905	R02301	R07351
MNXR104886	MNXR117475	MNXR99233	R04206	R02313	R04726
MNXR105370	MNXR105000	MNXR96884	R04374	R02320	R02112
MNXR152952	MNXR100735	MNXR108526	R11794	R02323	R01290
MNXR111125	MNXR191159	MNXR104338	R03269	R02326	R00951
MNXR113658	MNXR103095	MNXR121974	R00969	R02331	R03876
MNXR106897	MNXR104379	MNXR181039	R03678	R02362	R00516
MNXR108585	MNXR153608	MNXR116470	R10851	R02382	R07026
MNXR115959	MNXR176399	MNXR95698	R11993	R02410	R03508
MNXR105257	MNXR177201	MNXR116932	R01608	R02412	R04093
MNXR140043	MNXR151960	MNXR117474	R07826	R02413	R01876
MNXR143732	MNXR151394	MNXR191518	R00184	R02425	R04787
MNXR118009	MNXR145582	MNXR104348	R01777	R02433	R01326
MNXR109275	MNXR177204	MNXR176311	R02700	R02435	R06541
MNXR145871	MNXR188499	MNXR145244	R04946	R02444	R06471
MNXR114799	MNXR95450	MNXR192639	R09454	R02446	R06415
MNXR95764	MNXR117473	MNXR177177	R02340	R02464	R02157
MNXR100328	MNXR190281	MNXR188117	R11992	R02473	R04968
MNXR108733	MNXR117469	MNXR115973	R03332	R02493	R01920
MNXR173586	MNXR100098	MNXR148953	R03091	R02518	R03351
MNXR143579	MNXR190718	MNXR178523	R03291	R02521	R02413
MNXR104357	MNXR105160	MNXR125727	R02978	R02529	R00075
MNXR154640	MNXR177171	MNXR176284	R08607	R02556	R02300
MNXR117235	MNXR107245	MNXR104540	R02274	R02565	R08180
MNXR149716	MNXR151979	MNXR111082	R00986	R02566	R06336
MNXR109173	MNXR177202	MNXR151922	R00059	R02568	R06736
MNXR114842	MNXR176394	MNXR151670	R00966	R02570	R03362
MNXR111752	MNXR99896	MNXR104823	R09655	R02571	R00940
MNXR145999	MNXR176727	MNXR179575	R07792	R02596	R05922
MNXR148468	MNXR145276	MNXR106376	R01230	R02613	R03674
MNXR147785	MNXR95898	MNXR115158	R02442	R02619	R00511
MNXR146260	MNXR149328	MNXR192389	R10447	R02649	R07804
MNXR95270	MNXR96481	MNXR190938	R07000	R02662	R04094
MNXR114106	MNXR109777	MNXR126213	R07179	R02670	R03651
MNXR96129	MNXR191314	MNXR188397	R05769	R02671	R02103
MNXR139229	MNXR191122	MNXR145665	R07044	R02678	R06421
MNXR107661	MNXR96094	MNXR188501	R00937	R02691	R04313
MNXR108257	MNXR176765	MNXR146121	R07279	R02719	R02362
MNXR153200	MNXR189894	MNXR146810	R04817	R02720	R01388
MNXR95038	MNXR152622	MNXR122319	R04770	R02722	R06847
MNXR102639	MNXR120069	MNXR103156	R06896	R02731	R03809
MNXR192288	MNXR182465	MNXR144036	R04025	R02732	R00566
MNXR110361	MNXR190468	MNXR146087	R02240	R02735	R08707
MNXR109316	MNXR100098	MNXR122077	R07489	R02736	R00802
MNXR150159	MNXR111470	MNXR176392	R05300	R02737	R08844
MNXR111112	MNXR108734	MNXR103362	R02245	R02740	R08238
MNXR148727	MNXR190182	MNXR188407	R01993	R02750	R02869
MNXR152661	MNXR153595	MNXR113926	R08170	R02756	R02272
MNXR95132	MNXR145420	MNXR188709	R10403	R02771	R01101
MNXR192120	MNXR149073	MNXR190515	R01775	R02778	R01468
MNXR147266	MNXR177203	MNXR147326	R01011	R02811	R05494
MNXR147503	MNXR188165	MNXR188373	R02702	R02832	R00114
MNXR163478	MNXR136717	MNXR96347	R02833	R02834	R03648
MNXR99475	MNXR102303	MNXR104382	R03599	R02836	R08364
MNXR145815	MNXR176984	MNXR144161	R09844	R02872	R03601
MNXR152808	MNXR190844	MNXR149624	R02892	R02873	R01470
MNXR146841	MNXR105140	MNXR100658	R01650	R02874	R01015
MNXR107965	MNXR107965	MNXR176282	R00722	R02887	R07556
MNXR113993	MNXR153354	MNXR190666	R00465	R02889	R05625
MNXR109105	MNXR96992	MNXR117475	R00817	R02912	R00185
MNXR146469	MNXR146766	MNXR105000	R00519	R02918	R03848
MNXR149473	MNXR151587	MNXR144025	R01767	R02926	R05703
MNXR105305	MNXR111485	MNXR144029	R03393	R02940	R01663
MNXR103519	MNXR107498	MNXR103095	R07070	R02946	R03527
MNXR170491	MNXR107089	MNXR100735	R07558	R02952	R04558
MNXR110271	MNXR116369	MNXR104379	R03083	R02957	R01072
MNXR111825	MNXR102044	MNXR153608	R07054	R02984	R00713
MNXR145699	MNXR112803	MNXR151928	R07446	R03008	R01432
MNXR147506	MNXR188842	MNXR176399	R01005	R03012	R00889
MNXR188888	MNXR176324	MNXR127022	R03816	R03026	R02740
MNXR104846	MNXR177526	MNXR151960	R04342	R03038	R02332
MNXR109413	MNXR149638	MNXR151394	R11308	R03045	R08281
MNXR152471	MNXR113544	MNXR145582	R05618	R03050	R00945
MNXR104650	MNXR95843	MNXR188499	R03102	R03051	R03460
MNXR143608	MNXR100277	MNXR95450	R09123	R03055	R06535
MNXR111695	MNXR176726	MNXR122222	R08090	R03057	R02946
MNXR97433	MNXR103169	MNXR117473	R00183	R03067	R01518
MNXR150885	MNXR104361	MNXR112182	R03033	R03075	R04671
MNXR191861	MNXR176961	MNXR190281	R02681	R03083	R02038
MNXR165700	MNXR145223	MNXR97801	R02975	R03084	R00006
MNXR152269	MNXR176928	MNXR117469	R06527	R03093	R01078
MNXR108397	MNXR176395	MNXR100098	R01737	R03104	R02739
MNXR99706	MNXR99880	MNXR116810	R01232	R03123	R04779
MNXR190904	MNXR145285	MNXR190718	R00085	R03126	R01197
MNXR190084	MNXR100289	MNXR107245	R01648	R03132	R00991
MNXR153703	MNXR190029	MNXR188748	R02778	R03139	R01701
MNXR111778	MNXR122545	MNXR151979	R00470	R03140	R05197
MNXR107366	MNXR190515	MNXR177202	R01903	R03174	R04506
MNXR192081	MNXR105000	MNXR188537	R03459	R03194	R00291
MNXR106384	MNXR152975	MNXR188848	R07499	R03199	R01724
MNXR103265	MNXR97021	MNXR176394	R08821	R03200	R03665
MNXR113069	MNXR154721	MNXR99896	R00615	R03209	R00948
MNXR195408	MNXR135538	MNXR176727	R04922	R03210	R04544
MNXR195416	MNXR180510	MNXR95898	R00970	R03220	R07429
MNXR173291	MNXR190688	MNXR96481	R01083	R03222	R03401
MNXR192648	MNXR190678	MNXR191314	R06740	R03223	R04137
MNXR152340	MNXR110767	MNXR191122	R10225	R03243	R01569
MNXR188968	MNXR176275	MNXR96094	R00471	R03245	R07762
MNXR111896	MNXR105139	MNXR176765	R04276	R03254	R04988
MNXR188754	MNXR107506	MNXR189894	R11877	R03260	R01954
MNXR151429	MNXR96230	MNXR152622	R06556	R03269	R01666
MNXR100784	MNXR121701	MNXR120069	R10968	R03270	R04673
MNXR149050	MNXR153293	MNXR144161	R01567	R03284	R00897
MNXR114395	MNXR148629	MNXR146814	R01325	R03291	R03203
MNXR113789	MNXR153196	MNXR182465	R02371	R03293	R01624
MNXR111571	MNXR173173	MNXR190468	R01924	R03313	R01041
MNXR190505	MNXR100450	MNXR100098	R02199	R03316	R07448
MNXR151806	MNXR99877	MNXR127022	R03807	R03321	R00233
MNXR107087	MNXR188694	MNXR111470	R03293	R03323	R00842
MNXR188876	MNXR134386	MNXR108734	R01976	R03346	R00875
MNXR163771	MNXR100658	MNXR122349	R01471	R03347	R02283
MNXR109783	MNXR107012	MNXR190182	R03479	R03348	R02488
MNXR104719	MNXR111478	MNXR145420	R04001	R03351	R02371
MNXR188674	MNXR112685	MNXR175640	R02332	R03355	R03199
MNXR100467	MNXR190332	MNXR149073	R01582	R03362	R01397
MNXR101439	MNXR180446	MNXR145626	R04470	R03367	R03361
MNXR188239	MNXR117436	MNXR177203	R04301	R03393	R07457
MNXR95885	MNXR146225	MNXR191299	R02557	R03408	R04292
MNXR191852	MNXR153482	MNXR121671	R01108	R03418	R00475
MNXR152640	MNXR146581	MNXR188165	R06329	R03425	R07382
MNXR104338	MNXR177169	MNXR136717	R04535	R03427	R07672
MNXR110817	MNXR190046	MNXR102303	R05662	R03443	R07489
MNXR146065	MNXR188980	MNXR176984	R06336	R03457	R00089
MNXR149621	MNXR146364	MNXR144032	R11991	R03458	R03194
MNXR147572	MNXR104083	MNXR105140	R06178	R03459	R03209
MNXR190458	MNXR192046	MNXR166897	R01187	R03460	R00335
MNXR94989	MNXR177173	MNXR176201	R03308	R03469	R05196
MNXR99615	MNXR146414	MNXR152342	R07050	R03472	R02220
MNXR111105	MNXR145694	MNXR153354	R05286	R03503	R02736
MNXR149636	MNXR188988	MNXR96992	R08267	R03504	R01561
MNXR103523	MNXR102137	MNXR146766	R03140	R03508	R02750
MNXR99957	MNXR112682	MNXR151587	R00341	R03509	R02918
MNXR190988	MNXR146087	MNXR111485	R01071	R03522	R07888
MNXR109116	MNXR190076	MNXR107498	R00963	R03527	R04095
MNXR148972	MNXR100325	MNXR107089	R08178	R03530	R01288
MNXR145420	MNXR188173	MNXR116369	R00270	R03531	R03291
MNXR192326	MNXR100353	MNXR102044	R00590	R03540	R05553
MNXR106681	MNXR177926	MNXR188842	R00227	R03542	R05979
MNXR103156	MNXR190887	MNXR108610	R00709	R03546	R04591
MNXR97817	MNXR102180	MNXR143815	R01080	R03600	R07996
MNXR111097	MNXR95940	MNXR176324	R05511	R03601	R03077
MNXR153401	MNXR145703	MNXR177526	R01513	R03616	R00512
MNXR114530	MNXR191311	MNXR113544	R00802	R03634	R08273
MNXR145422	MNXR135576	MNXR95843	R02473	R03635	R00156
MNXR96340	MNXR105000	MNXR176911	R00889	R03636	R02092
MNXR107081	MNXR176767	MNXR100277	R09030	R03640	R00289
MNXR114099	MNXR191004	MNXR176726	R01401	R03646	R07559
MNXR189048	MNXR188850	MNXR103169	R01415	R03648	R07876
MNXR111816	MNXR95191	MNXR176961	R07762	R03650	R07810
MNXR152410	MNXR188499	MNXR122321	R00310	R03652	R03657
MNXR96238	MNXR122073	MNXR104361	R01827	R03654	R04751
MNXR149606	MNXR178006	MNXR145223	R08211	R03655	R00209
MNXR146520	MNXR94866	MNXR176928	R06951	R03656	R01194
MNXR107402	MNXR100878	MNXR176395	R00185	R03658	R04035
MNXR105160	MNXR145285	MNXR152342	R00174	R03659	R07874
MNXR96362	MNXR177949	MNXR99880	R00955	R03660	R03231
MNXR113283	MNXR178594	MNXR145285	R01547	R03661	R03857
MNXR152978	MNXR191428	MNXR100289	R09365	R03662	R02379
MNXR150484	MNXR103355	MNXR190029	R02590	R03663	R08174
MNXR110580	MNXR182000	MNXR123188	R07674	R03664	R04738
MNXR151635	MNXR152909	MNXR122545	R00092	R03665	R04238
MNXR100277	MNXR96709	MNXR113046	R01422	R03719	R02142
MNXR152845	MNXR97218	MNXR190515	R02446	R03738	R06539
MNXR113947	MNXR191954	MNXR105000	R03947	R03777	R00710
MNXR111474	MNXR190874	MNXR152975	R10783	R03778	R01549
MNXR153359	MNXR153474	MNXR97021	R04800	R03806	R06085
MNXR188678	MNXR189638	MNXR146487	R01321	R03807	R07440
MNXR143467	MNXR95862	MNXR110950	R01066	R03809	R04355
MNXR145509	MNXR188960	MNXR190678	R00965	R03815	R02029
MNXR190908	MNXR151536	MNXR105139	R10117	R03824	R00483
MNXR190498	MNXR138149	MNXR107506	R11875	R03847	R00905
MNXR149918	MNXR111068	MNXR144074	R06989	R03848	R00942
MNXR145755	MNXR146819	MNXR189287	R05037	R03857	R04326
MNXR191896	MNXR100737	MNXR96230	R06575	R03858	R06536
MNXR151979	MNXR110956	MNXR121701	R07511	R03867	R07437
MNXR151784	MNXR173242	MNXR148629	R06872	R03869	R03971
MNXR152254	MNXR95945	MNXR144026	R08244	R03877	R00200
MNXR102345	MNXR191099	MNXR153196	R04430	R03916	R06542
MNXR110760	MNXR151311	MNXR100450	R01858	R03918	R05657
MNXR151145	MNXR176991	MNXR100658	R04326	R03919	R06015
MNXR95450	MNXR188503	MNXR111478	R03112	R03920	R00961
MNXR109819	MNXR108148	MNXR112685	R02057	R03921	R00216
MNXR147900	MNXR151974	MNXR190332	R04742	R03940	R03991
MNXR99561	MNXR190718	MNXR117436	R09956	R03943	R00036
MNXR189904	MNXR182407	MNXR146225	R01768	R03955	R00722
MNXR145601	MNXR175670	MNXR176274	R09408	R03968	R03269
MNXR189638	MNXR104379	MNXR153482	R04639	R03970	R07993
MNXR149721	MNXR149624	MNXR177976	R04747	R03971	R06411
MNXR113431	MNXR175887	MNXR146581	R00045	R03990	R09658
MNXR149794	MNXR144972	MNXR144167	R02261	R04001	R00736
MNXR163523	MNXR111482	MNXR188980	R07046	R04004	R00344
MNXR192020	MNXR151976	MNXR146364	R01652	R04007	R01049
MNXR145004	MNXR190555	MNXR104083	R00569	R04008	R08052
MNXR106553	MNXR190533	MNXR192046	R07569	R04019	R03659
MNXR147779	MNXR159798	MNXR177173	R03130	R04027	R00103
MNXR145703	MNXR135591	MNXR113925	R01021	R04035	R01132
MNXR153417	MNXR176974	MNXR123832	R09783	R04037	R01090
MNXR145573	MNXR166925	MNXR146414	R06267	R04065	R04199
MNXR195395	MNXR145828	MNXR190046	R11733	R04094	R07499
MNXR190515	MNXR110946	MNXR188988	R00736	R04095	R02506
MNXR146404	MNXR134787	MNXR102137	R00104	R04097	R03650
MNXR188137	MNXR145320	MNXR122478	R08358	R04109	R02972
MNXR145675	MNXR145557	MNXR117206	R00259	R04125	R00754
MNXR152476	MNXR192326	MNXR146087	R05586	R04134	R01986
MNXR188251	MNXR112536	MNXR117296	R05510	R04137	R00100
MNXR192518	MNXR152547	MNXR100611	R03974	R04138	R07990
MNXR149939	MNXR108735	MNXR190076	R02541	R04144	R01303
MNXR147508	MNXR178271	MNXR100325	R07079	R04172	R02556
MNXR145162	MNXR188137	MNXR113368	R01731	R04173	R00878
MNXR146119	MNXR192233	MNXR190067	R02971	R04198	R01063
MNXR153163	MNXR101940	MNXR188173	R06948	R04199	R08175
MNXR102036	MNXR96118	MNXR122325	R01468	R04204	R00573
MNXR103400	MNXR149081	MNXR177926	R06411	R04209	R02670
MNXR163674	MNXR148979	MNXR190887	R09573	R04223	R00472
MNXR146939	MNXR173147	MNXR116485	R01194	R04224	R00963
MNXR110013	MNXR102543	MNXR95940	R10994	R04225	R03140
MNXR153354	MNXR145141	MNXR123655	R01706	R04242	R05066
MNXR145773	MNXR177204	MNXR144023	R00905	R04247	R05662
MNXR101040	MNXR195397	MNXR191311	R00006	R04254	R01163
MNXR153713	MNXR109503	MNXR105000	R02327	R04257	R08373
MNXR143646	MNXR192348	MNXR176767	R02889	R04276	R00887
MNXR189650	MNXR95843	MNXR127022	R06728	R04292	R02701
MNXR190571	MNXR103357	MNXR191004	R01167	R04300	R00640
MNXR99876	MNXR146092	MNXR188850	R00369	R04313	R06605
MNXR145223	MNXR103050	MNXR188499	R06946	R04326	R07603
MNXR152536	MNXR192556	MNXR116893	R09249	R04355	R05086
MNXR145733	MNXR95618	MNXR122073	R00610	R04360	R07504
MNXR145813	MNXR179585	MNXR181034	R05064	R04361	R03427
MNXR106659	MNXR190231	MNXR109713	R00527	R04377	R01262
MNXR146771	MNXR152676	MNXR181276	R03848	R04378	R04858
MNXR107899	MNXR145963	MNXR178006	R03856	R04405	R06366
MNXR147749	MNXR102180	MNXR94866	R03217	R04426	R03222
MNXR111374	MNXR151407	MNXR170368	R10104	R04432	R02979
MNXR110713	MNXR152841	MNXR112169	R01301	R04440	R03775
MNXR192570	MNXR117322	MNXR100878	R07094	R04441	R08143
MNXR147964	MNXR152549	MNXR144110	R01130	R04448	R07179
MNXR104885	MNXR176273	MNXR145285	R00195	R04457	R06128
MNXR107306	MNXR177170	MNXR178594	R03968	R04463	R00405
MNXR188495	MNXR97512	MNXR191428	R06266	R04470	R06345
MNXR113664	MNXR104335	MNXR103355	R00216	R04506	R01121
MNXR110735	MNXR111474	MNXR182000	R02056	R04509	R02063
MNXR190906	MNXR96365	MNXR96709	R05775	R04513	R01127
MNXR107736	MNXR176737	MNXR107571	R04328	R04515	R01334
MNXR152257	MNXR101439	MNXR106627	R11892	R04546	R03083
MNXR110716	MNXR149996	MNXR97218	R01836	R04547	R02027
MNXR145176	MNXR145285	MNXR191954	R07502	R04559	R04944
MNXR95816	MNXR192198	MNXR190874	R00716	R04560	R07493
MNXR111769	MNXR96469	MNXR153474	R11228	R04591	R01770
MNXR163764	MNXR176953	MNXR102350	R02109	R04592	R04784
MNXR107338	MNXR174220	MNXR144031	R03594	R04621	R06024
MNXR191337	MNXR146787	MNXR188960	R00830	R04638	R07445
MNXR102547	MNXR111470	MNXR151536	R00494	R04639	R00970
MNXR149057	MNXR182423	MNXR138149	R00475	R04640	R08752
MNXR100060	MNXR188826	MNXR111068	R11231	R04666	R02435
MNXR191302	MNXR95440	MNXR191486	R07575	R04671	R03689
MNXR95841	MNXR111447	MNXR146819	R04909	R04672	R07856
MNXR188417	MNXR123656	MNXR179576	R02313	R04673	R01372
MNXR146546	MNXR182267	MNXR110956	R09537	R04711	R00619
MNXR150565	MNXR176947	MNXR144022	R02869	R04726	R04208
MNXR94687	MNXR152457	MNXR173242	R02101	R04732	R00274
MNXR150089	MNXR100332	MNXR95945	R05039	R04737	R00238
MNXR152905	MNXR146658	MNXR177266	R03776	R04739	R04008
MNXR111694	MNXR99561	MNXR144075	R07428	R04741	R01942
MNXR96455	MNXR107338	MNXR191099	R05202	R04742	R02102
MNXR152450	MNXR190870	MNXR143815	R07988	R04743	R05549
MNXR112467	MNXR95788	MNXR151311	R03254	R04745	R00259
MNXR112828	MNXR182373	MNXR176991	R03158	R04747	R08162
MNXR152847	MNXR100364	MNXR188503	R06296	R04748	R05119
MNXR102028	MNXR153123	MNXR108148	R04496	R04751	R06574
MNXR113234	MNXR95436	MNXR151974	R07488	R04754	R07385
MNXR106402	MNXR122861	MNXR190718	R05802	R04757	R02086
MNXR146273	MNXR145285	MNXR182407	R00010	R04758	R01082
MNXR151370	MNXR145445	MNXR192155	R05633	R04764	R02096
MNXR111027	MNXR96230	MNXR152421	R10953	R04771	R02173
MNXR145480	MNXR146581	MNXR175670	R04556	R04772	R02566
MNXR145677	MNXR188539	MNXR104379	R07945	R04773	R05036
MNXR145252	MNXR176396	MNXR149624	R02158	R04777	R04391
MNXR108414	MNXR112686	MNXR144972	R01560	R04779	R07899
MNXR95852	MNXR190062	MNXR111482	R01899	R04780	R02380
MNXR190914	MNXR177488	MNXR190533	R02502	R04783	R08231
MNXR114836	MNXR188247	MNXR176974	R07026	R04784	R04405
MNXR110778	MNXR192195	MNXR145606	R02102	R04786	R06035
MNXR148442	MNXR97432	MNXR145828	R00075	R04787	R01137
MNXR188533	MNXR191105	MNXR110946	R00489	R04798	R03367
MNXR192109	MNXR179848	MNXR191309	R00703	R04800	R01232
MNXR114669	MNXR145237	MNXR145320	R09250	R04801	R06537
MNXR192678	MNXR152166	MNXR145557	R07493	R04803	R07562
MNXR192556	MNXR177620	MNXR192326	R10491	R04804	R01004
MNXR191997	MNXR112805	MNXR112536	R00789	R04805	R03531
MNXR192316	MNXR146441	MNXR108735	R04985	R04811	R03469
MNXR188143	MNXR177526	MNXR178271	R11736	R04839	R05875
MNXR109702	MNXR190029	MNXR188137	R01600	R04840	R06263
MNXR110680	MNXR188641	MNXR192233	R00209	R04858	R04097
MNXR147916	MNXR191124	MNXR101940	R06522	R04869	R07779
MNXR152417	MNXR175430	MNXR96118	R07448	R04880	R08164
MNXR151860	MNXR95530	MNXR149081	R04936	R04885	R08209
MNXR192392	MNXR111474	MNXR175583	R08390	R04903	R02003
MNXR110672	MNXR106812	MNXR173147	R07613	R04910	R00952
MNXR147849	MNXR107297	MNXR102543	R02241	R04920	R02240
MNXR145225	MNXR176726	MNXR153595	R00189	R04928	R02732
MNXR148693	MNXR177497	MNXR177204	R05347	R04929	R08694
MNXR112571	MNXR191107	MNXR145141	R10711	R04935	R00220
MNXR114347	MNXR146117	MNXR145451	R07056	R04936	R01512
MNXR105368	MNXR148291	MNXR109503	R02090	R04939	R00497
MNXR104720	MNXR162393	MNXR95843	R09782	R04941	R04445
MNXR188966	MNXR147282	MNXR106649	R02103	R04944	R06258
MNXR107663	MNXR96129	MNXR103357	R03868	R04945	R07889
MNXR111411	MNXR125902	MNXR146092	R00529	R04946	R07815
MNXR144383	MNXR100389	MNXR192419	R00713	R04949	R01234
MNXR149014	MNXR139566	MNXR103050	R02009	R04951	R04880
MNXR143716	MNXR188641	MNXR192556	R05234	R04952	R07890
MNXR190094	MNXR188235	MNXR95618	R07280	R04954	R01287
MNXR113788	MNXR188600	MNXR179585	R08095	R04957	R05769
MNXR97180	MNXR148371	MNXR190231	R04952	R04960	R07924
MNXR95866	MNXR97007	MNXR152676	R00132	R04963	R07673
MNXR111792	MNXR99233	MNXR145963	R06571	R04968	R08648
MNXR147491	MNXR146574	MNXR102180	R01392	R04982	R06946
MNXR149023	MNXR118098	MNXR152549	R02297	R04983	R07473
MNXR107562	MNXR122742	MNXR177170	R05641	R04990	R09655
MNXR190954	MNXR151215	MNXR97512	R05299	R04993	R00174
MNXR148147	MNXR112253	MNXR104335	R04957	R04998	R00549
MNXR114314	MNXR117472	MNXR111474	R00355	R05027	R05982
MNXR151915	MNXR112883	MNXR96365	R07059	R05028	R00429
MNXR95725	MNXR111112	MNXR176737	R07503	R05030	R05068
MNXR111447	MNXR97415	MNXR101439	R06962	R05032	R07891
MNXR147577	MNXR145113	MNXR149996	R06539	R05033	R02068
MNXR150202	MNXR192195	MNXR145285	R02255	R05035	R06324
MNXR103045	MNXR100734	MNXR192198	R02208	R05036	R00794
MNXR146509	MNXR188141	MNXR96469	R02580	R05037	R01068
MNXR146812	MNXR192367	MNXR143817	R03304	R05038	R07002
MNXR118007	MNXR192518	MNXR174220	R02687	R05039	R03123
MNXR110837	MNXR109105	MNXR145803	R08220	R05046	R03087
MNXR110746	MNXR191954	MNXR146787	R03051	R05048	R04805
MNXR100878	MNXR176328	MNXR152441	R00264	R05050	R05337
MNXR114302	MNXR151429	MNXR111470	R07943	R05066	R07024
MNXR95082	MNXR176400	MNXR134280	R11100	R05068	R02009
MNXR146193	MNXR149828	MNXR182423	R04804	R05070	R00328
MNXR112996	MNXR177540	MNXR188826	R08286	R05085	R01214
MNXR99582	MNXR99705	MNXR95440	R10179	R05086	R01222
MNXR152862	MNXR117005	MNXR182267	R00429	R05092	R00996
MNXR188728	MNXR122739	MNXR152457	R04534	R05097	R03220
MNXR146599	MNXR153054	MNXR100332	R05237	R05119	R07491
MNXR108506	MNXR192030	MNXR146658	R10709	R05196	R05336
MNXR145447	MNXR117475	MNXR99561	R02543	R05201	R02521
MNXR104876	MNXR103099	MNXR123873	R07009	R05265	R03009
MNXR148174	MNXR188501	MNXR107338	R10044	R05341	R05637
MNXR139192	MNXR177205	MNXR190870	R00024	R05352	R01184
MNXR147079	MNXR178594	MNXR95788	R07495	R05376	R00093
MNXR106405	MNXR151473	MNXR152317	R07676	R05395	R01279
MNXR112329	MNXR97525	MNXR182373	R02326	R05396	R00734
MNXR113479	MNXR103366	MNXR112689	R01226	R05492	R06364
MNXR103098	MNXR134417	MNXR100364	R10086	R05494	R03661
MNXR100338	MNXR135554	MNXR153123	R03845	R05506	R00426
MNXR112888	MNXR145051	MNXR122861	R07672	R05549	R01826
MNXR190870	MNXR195409	MNXR95436	R02747	R05553	R07865
MNXR100097	MNXR177175	MNXR145445	R07896	R05555	R03355
MNXR97815	MNXR190484	MNXR107277	R08082	R05556	R03132
MNXR113637	MNXR175676	MNXR96230	R07865	R05583	R04961
MNXR190484	MNXR148629	MNXR146581	R01243	R05586	R01001
MNXR192666	MNXR152656	MNXR135128	R03260	R05591	R02418
MNXR111700	MNXR111133	MNXR188539	R03084	R05593	R08914
MNXR148632	MNXR150516	MNXR176396	R03596	R05595	R08695
MNXR150121	MNXR149934	MNXR100784	R04543	R05616	R07449
MNXR145603	MNXR182245	MNXR190062	R03508	R05617	R07568
MNXR103355	MNXR100611	MNXR188247	R00239	R05618	R04319
MNXR151619	MNXR173173	MNXR192195	R03088	R05634	R05450
MNXR153431	MNXR181316	MNXR97432	R05168	R05636	R02101
MNXR99894	MNXR176273	MNXR179848	R07109	R05648	R04798
MNXR146007	MNXR100338	MNXR145237	R08249	R05657	R03084
MNXR146167	MNXR100813	MNXR97207	R03991	R05662	R03656
MNXR145483	MNXR146649	MNXR152166	R07998	R05688	R03243
MNXR191352	MNXR128311	MNXR146441	R10183	R05692	R02565
MNXR111674	MNXR100482	MNXR177526	R04061	R05723	R01104
MNXR146068	MNXR177162	MNXR190029	R01626	R05765	R02719
MNXR97222	MNXR151215	MNXR188641	R02619	R05766	R02699
MNXR107298	MNXR148606	MNXR191124	R02907	R05775	R04534
MNXR188449	MNXR153285	MNXR175430	R02985	R05825	R06851
MNXR100698	MNXR174037	MNXR95530	R01708	R05841	R03038
MNXR107386	MNXR147668	MNXR111474	R01872	R05883	R07530
MNXR113545	MNXR121651	MNXR106812	R00248	R05884	R00644
MNXR190281	MNXR146470	MNXR107297	R11307	R05916	R01055
MNXR110791	MNXR123104	MNXR146117	R12371	R05919	R03827
MNXR103099	MNXR143829	MNXR191107	R09222	R05922	R01801
MNXR145952	MNXR176967	MNXR166925	R02221	R05961	R01890
MNXR114821	MNXR176273	MNXR162393	R00765	R05963	R02193
MNXR147741	MNXR150537	MNXR147282	R00582	R05968	R03660
MNXR101667	MNXR188501	MNXR152047	R07273	R05969	R04144
MNXR188411	MNXR188698	MNXR144130	R08245	R05970	R04747
MNXR106812	MNXR179965	MNXR96129	R04748	R05972	R06920
MNXR148770	MNXR177203	MNXR125902	R10097	R05976	R00068
MNXR195397	MNXR95852	MNXR145778	R01518	R05979	R04448
MNXR191308	MNXR123072	MNXR145252	R01909	R05982	R09700
MNXR100482	MNXR153054	MNXR109676	R03899	R05983	R04509
MNXR192118	MNXR139137	MNXR100389	R01127	R05984	R05071
MNXR145242	MNXR109336	MNXR192186	R06521	R06004	R02568
MNXR105091	MNXR149053	MNXR188641	R00961	R06010	R06534
MNXR101325	MNXR103107	MNXR188600	R01961	R06024	R07768
MNXR111582	MNXR145422	MNXR148371	R03478	R06027	R08987
MNXR108735	MNXR195397	MNXR97007	R03919	R06031	R04745
MNXR146204	MNXR175430	MNXR99233	R00416	R06035	R02160
MNXR148371	MNXR97932	MNXR144110	R08773	R06041	R02756
MNXR111120	MNXR191976	MNXR146574	R01801	R06085	R01244
MNXR192596	MNXR110922	MNXR118098	R02540	R06086	R00533
MNXR95024	MNXR116481	MNXR176277	R04903	R06156	R03124
MNXR152949	MNXR152039	MNXR122742	R05632	R06170	R04173
MNXR94906	MNXR177169	MNXR111632	R04961	R06223	R08240
MNXR95086	MNXR192509	MNXR112253	R07601	R06258	R08203
MNXR107323	MNXR176766	MNXR117472	R09918	R06259	R07412
MNXR150902	MNXR149647	MNXR112883	R00293	R06261	R02873
MNXR151401	MNXR96880	MNXR111112	R00893	R06262	R06925
MNXR94778	MNXR177203	MNXR97415	R00878	R06263	R05648
MNXR170304	MNXR133781	MNXR145113	R02173	R06264	R08661
MNXR149811	MNXR191906	MNXR192195	R06577	R06265	R00022
MNXR111864	MNXR116514	MNXR100734	R12391	R06266	R01678
MNXR192186	MNXR117674	MNXR192367	R11054	R06267	R01615
MNXR191312	MNXR100737	MNXR109105	R07989	R06284	R01976
MNXR145843	MNXR192367	MNXR113115	R04501	R06291	R04772
MNXR111067	MNXR149716	MNXR191954	R00187	R06292	R02940
MNXR99471	MNXR122131	MNXR176328	R02950	R06293	R00662
MNXR97361	MNXR153163	MNXR151429	R09465	R06294	R08158
MNXR112155	MNXR177495	MNXR189866	R07458	R06295	R04939
MNXR146276	MNXR188449	MNXR149828	R07329	R06296	R05345
MNXR190096	MNXR192556	MNXR177540	R02017	R06297	R02421
MNXR113959	MNXR188916	MNXR99705	R00944	R06322	R02091
MNXR107007	MNXR122861	MNXR121907	R03626	R06323	R01126
MNXR116062	MNXR112278	MNXR117005	R08161	R06326	R04134
MNXR143611	MNXR111474	MNXR122739	R03567	R06336	R00239
MNXR190732	MNXR188456	MNXR166708	R03658	R06337	R00258
MNXR148586	MNXR179867	MNXR192030	R03096	R06338	R04800
MNXR191310	MNXR96992	MNXR117475	R03936	R06364	R04780
MNXR146764	MNXR148629	MNXR103099	R07346	R06366	R01071
MNXR151810	MNXR188960	MNXR173326	R04354	R06370	R01887
MNXR188247	MNXR152834	MNXR107480	R00697	R06401	R02737
MNXR192125	MNXR107706	MNXR188501	R10558	R06402	R05038
MNXR191976	MNXR111076	MNXR177205	R00517	R06404	R06262
MNXR110800	MNXR121609	MNXR178594	R04536	R06405	R01495
MNXR146087	MNXR145795	MNXR103366	R00139	R06411	R01818
MNXR188523	MNXR145290	MNXR134417	R00251	R06412	R02442
MNXR152000	MNXR192665	MNXR115954	R02372	R06413	R08186
MNXR150187	MNXR96455	MNXR145051	R02269	R06414	R02221
MNXR188850	MNXR113069	MNXR195409	R03458	R06415	R03348
MNXR105310	MNXR103107	MNXR177175	R02878	R06447	R02473
MNXR149395	MNXR107298	MNXR148629	R00842	R06513	R01880
MNXR163527	MNXR188830	MNXR152656	R04753	R06516	R00691
MNXR117231	MNXR176977	MNXR111133	R02412	R06519	R03652
MNXR101068	MNXR123085	MNXR110271	R09463	R06537	R06867
MNXR147568	MNXR182372	MNXR150516	R10710	R06538	R08363
MNXR110683	MNXR148761	MNXR182245	R04300	R06539	R06950
MNXR110737	MNXR146220	MNXR100611	R09944	R06540	R04131
MNXR190625	MNXR149916	MNXR151988	R06520	R06541	R02493
MNXR109795	MNXR149472	MNXR173173	R07530	R06542	R01966
MNXR192394	MNXR122074	MNXR181316	R05799	R06543	R00066
MNXR101478	MNXR180882	MNXR100338	R12094	R06556	R06267
MNXR113991	MNXR192436	MNXR100813	R11457	R06568	R07236
MNXR107947	MNXR146812	MNXR146649	R03191	R06611	R04666
MNXR105364	MNXR136657	MNXR128311	R00350	R06735	R01830
MNXR147607	MNXR191350	MNXR100482	R01201	R06736	R03472
MNXR153519	MNXR151670	MNXR152952	R03090	R06740	R02484
MNXR96145	MNXR149116	MNXR177162	R00995	R06853	R00616
MNXR109432	MNXR190634	MNXR188750	R10399	R06854	R02098
MNXR100390	MNXR105373	MNXR151215	R10302	R06858	R00115
MNXR143547	MNXR121609	MNXR148606	R01054	R06859	R05983
MNXR148114	MNXR97144	MNXR153285	R01835	R06867	R05639
MNXR163835	MNXR152260	MNXR103132	R10914	R06872	R04743
MNXR143581	MNXR146364	MNXR174037	R03193	R06895	R00538
MNXR113383	MNXR107634	MNXR147668	R02782	R06905	R07352
MNXR112847	MNXR145202	MNXR121651	R00900	R06907	R04903
MNXR191306	MNXR123103	MNXR166925	R03457	R06908	R05030
MNXR109269	MNXR94902	MNXR146470	R03008	R06917	R00883
MNXR107245	MNXR151441	MNXR173331	R02133	R06920	R04658
MNXR145178	MNXR117782	MNXR123104	R09580	R06925	R07894
MNXR111485	MNXR190555	MNXR176273	R06875	R06927	R00697
MNXR147943	MNXR106658	MNXR150537	R02508	R06940	R04440
MNXR112878	MNXR188149	MNXR116939	R04007	R06942	R07360
MNXR149510	MNXR175520	MNXR188501	R06604	R06960	R00425
MNXR149064	MNXR97218	MNXR188698	R06517	R06961	R04990
MNXR139812	MNXR102221	MNXR179965	R00243	R06962	R02411
MNXR152015	MNXR173045	MNXR95852	R00717	R06963	R06953
MNXR146225	MNXR177348	MNXR123072	R08954	R06965	R01714
MNXR191385	MNXR103156	MNXR153054	R02657	R06983	R04470
MNXR113958	MNXR146574	MNXR139137	R11947	R07002	R04732
MNXR191358	MNXR149945	MNXR109336	R07140	R07003	R06412
MNXR108448	MNXR151518	MNXR149053	R09407	R07004	R08075
MNXR150081	MNXR111088	MNXR103107	R08408	R07023	R01135
MNXR110394	MNXR191124	MNXR111274	R09461	R07024	R02594
MNXR153219	MNXR145194	MNXR145422	R00650	R07025	R08748
MNXR140749	MNXR151670	MNXR121734	R03655	R07026	R02282
MNXR114040	MNXR145716	MNXR123829	R08833	R07034	R07503
MNXR108246	MNXR162386	MNXR104272	R02243	R07035	R04547
MNXR147767	MNXR116480	MNXR140229	R08204	R07069	R05555
MNXR104834	MNXR176399	MNXR175430	R00669	R07070	R07897
MNXR173189	MNXR146446	MNXR97932	R06947	R07083	R00694
MNXR188956	MNXR182271	MNXR191976	R07368	R07084	R06916
MNXR104324	MNXR177495	MNXR110922	R07411	R07091	R03217
MNXR111074	MNXR122537	MNXR175823	R00548	R07092	R01560
MNXR148295	MNXR177174	MNXR144022	R07531	R07093	R00341
MNXR110355	MNXR145702	MNXR177169	R04199	R07094	R04559
MNXR109271	MNXR177493	MNXR176766	R01968	R07100	R04203
MNXR110950	MNXR191352	MNXR96880	R00997	R07105	R01123
MNXR112850	MNXR177177	MNXR177203	R01514	R07113	R02292
MNXR192368	MNXR175455	MNXR191906	R01135	R07116	R06521
MNXR95940	MNXR104714	MNXR116514	R03997	R07263	R00551
MNXR146819	MNXR152659	MNXR116602	R11739	R07281	R06325
MNXR100826	MNXR111112	MNXR100737	R00974	R07384	R05841
MNXR106816	MNXR106384	MNXR192367	R08227	R07385	R00416
MNXR190936	MNXR153703	MNXR100336	R06611	R07409	R08160
MNXR189684	MNXR121848	MNXR149716	R01004	R07411	R04746
MNXR190634	MNXR177162	MNXR122131	R02814	R07413	R00494
MNXR133777	MNXR113437	MNXR177950	R06541	R07429	R03008
MNXR153621	MNXR190944	MNXR153163	R10700	R07430	R01961
MNXR114231	MNXR104649	MNXR144028	R11932	R07431	R05976
MNXR188437	MNXR134765	MNXR177495	R01213	R07436	R07988
MNXR149931	MNXR95132	MNXR111633	R00138	R07437	R03943
MNXR151960	MNXR97753	MNXR192556	R00719	R07440	R07452
MNXR109500	MNXR152882	MNXR122861	R00513	R07441	R08782
MNXR104747	MNXR147130	MNXR144070	R10242	R07442	R00179
MNXR146661	MNXR178048	MNXR112278	R04037	R07443	R04172
MNXR97801	MNXR145221	MNXR111474	R01951	R07444	R04004
MNXR148375	MNXR104344	MNXR188456	R04929	R07445	R04360
MNXR145439	MNXR99876	MNXR96992	R00742	R07447	R00214
MNXR188878	MNXR95749	MNXR148629	R07035	R07448	R06872
MNXR146410	MNXR95388	MNXR188960	R05826	R07449	R01329
MNXR109878	MNXR103355	MNXR103362	R03482	R07450	R02058
MNXR153629	MNXR188445	MNXR107706	R05287	R07451	R00514
MNXR101930	MNXR123104	MNXR116934	R06983	R07452	R07675
MNXR111895	MNXR153703	MNXR116945	R04019	R07453	R00762
MNXR149012	MNXR110956	MNXR121609	R00926	R07454	R00962
MNXR107794	MNXR107411	MNXR166897	R10080	R07455	R07679
MNXR150985	MNXR134417	MNXR145290	R00776	R07457	R08188
MNXR145949	MNXR111678	MNXR192665	R00677	R07458	R07855
MNXR100355	MNXR145327	MNXR96455	R09448	R07460	R04885
MNXR149705	MNXR117780	MNXR113069	R03772	R07481	R02175
MNXR192232	MNXR188499	MNXR103107	R00137	R07483	R00149
MNXR146460	MNXR123103	MNXR188816	R00531	R07484	R01061
MNXR188539	MNXR173174	MNXR107298	R07025	R07486	R01665
MNXR192344	MNXR147168	MNXR188830	R01496	R07487	R08359
MNXR146176	MNXR113445	MNXR176977	R00996	R07488	R06943
MNXR146516	MNXR188926	MNXR123085	R03139	R07489	R06913
MNXR139316	MNXR190611	MNXR116903	R02047	R07491	R01706
MNXR146175	MNXR117672	MNXR182372	R08233	R07492	R03635
MNXR153295	MNXR113546	MNXR122363	R12433	R07493	R06956
MNXR190726	MNXR177883	MNXR148761	R02984	R07498	R03636
MNXR101983	MNXR103400	MNXR146220	R02073	R07499	R06369
MNXR112278	MNXR100482	MNXR149916	R09451	R07500	R08055
MNXR112957	MNXR103361	MNXR152538	R07276	R07502	R04783
MNXR190613	MNXR153215	MNXR149472	R04591	R07503	R04065
MNXR191418	MNXR104886	MNXR122074	R02805	R07504	R07413
MNXR190488	MNXR95898	MNXR192436	R07869	R07507	R07344
MNXR192634	MNXR146759	MNXR146812	R11735	R07509	R03858
MNXR146527	MNXR176277	MNXR136657	R03371	R07530	R02487
MNXR95440	MNXR145601	MNXR191350	R02389	R07531	R03664
MNXR109410	MNXR100658	MNXR151670	R02909	R07554	R05039
MNXR151394	MNXR110848	MNXR149116	R10308	R07556	R02518
MNXR111953	MNXR190279	MNXR190634	R07081	R07558	R07083
MNXR108684	MNXR146117	MNXR176819	R01218	R07559	R00415
MNXR190826	MNXR173129	MNXR121609	R02019	R07561	R04969
MNXR151972	MNXR117472	MNXR97144	R04167	R07562	R01857
MNXR192077	MNXR192558	MNXR152260	R00102	R07568	R04109
MNXR106358	MNXR126234	MNXR146364	R04030	R07569	R02425
MNXR103360	MNXR103366	MNXR107634	R02324	R07570	R02676
MNXR152703	MNXR100737	MNXR123103	R07298	R07572	R05027
MNXR112829	MNXR188167	MNXR94902	R02634	R07599	R03970
MNXR149078	MNXR96454	MNXR151441	R02908	R07600	R06942
MNXR115917	MNXR112107	MNXR117782	R03566	R07601	R05070
MNXR163736	MNXR188235	MNXR190555	R04426	R07602	R04007
MNXR148280	MNXR177494	MNXR188149	R03055	R07603	R03270
MNXR101032	MNXR146520	MNXR175520	R01385	R07604	R01231
MNXR109414	MNXR145972	MNXR97218	R00602	R07613	R03346
MNXR146395	MNXR145952	MNXR102221	R07149	R07618	R06294
MNXR96117	MNXR190231	MNXR123841	R00689	R07672	R07763
MNXR101008	MNXR101439	MNXR173045	R00179	R07673	R00768
MNXR100332	MNXR175386	MNXR112159	R01393	R07674	R02143
MNXR145097	MNXR148953	MNXR177348	R01667	R07675	R02529
MNXR149076	MNXR192440	MNXR103156	R00678	R07678	R06031
MNXR189916	MNXR145575	MNXR146574	R11098	R07679	R00919
MNXR118013	MNXR147877	MNXR99894	R06985	R07687	R02106
MNXR132664	MNXR189646	MNXR149945	R02472	R07688	R00716
MNXR148772	MNXR190944	MNXR116938	R07274	R07697	R02099
MNXR190718	MNXR145422	MNXR111088	R04513	R07700	R07942
MNXR188782	MNXR177028	MNXR191124	R11893	R07706	R01978
MNXR113064	MNXR177161	MNXR117363	R03600	R07759	R08183
MNXR112855	MNXR100642	MNXR145194	R03871	R07760	R07453
MNXR118124	MNXR151960	MNXR151670	R04692	R07761	R07618
MNXR110795	MNXR191197	MNXR145716	R10922	R07762	R07769
MNXR148605	MNXR150064	MNXR176716	R11911	R07763	R02107
MNXR109538	MNXR177766	MNXR162386	R04567	R07764	R04960
MNXR147592	MNXR100796	MNXR152421	R02355	R07765	R07396
MNXR105140	MNXR95945	MNXR116480	R11227	R07766	R02340
MNXR145689	MNXR188820	MNXR146446	R08174	R07767	R00705
MNXR103226	MNXR100874	MNXR146106	R10492	R07768	R04231
MNXR145250	MNXR151394	MNXR188537	R08782	R07769	R02805
MNXR145778	MNXR146009	MNXR122537	R00233	R07779	R04225
MNXR97207	MNXR96469	MNXR145702	R00407	R07804	R05919
MNXR103458	MNXR188567	MNXR177493	R04901	R07807	R08618
MNXR107297	MNXR99876	MNXR191352	R00588	R07809	R03104
MNXR152345	MNXR177158	MNXR176283	R09652	R07810	R07604
MNXR113616	MNXR96800	MNXR180772	R05616	R07816	R07178
MNXR107415	MNXR190507	MNXR176255	R07045	R07826	R01676
MNXR109676	MNXR116383	MNXR123251	R04941	R07840	R00623
MNXR190583	MNXR138059	MNXR175455	R04887	R07850	R08123
MNXR109034	MNXR176961	MNXR104714	R03662	R07851	R07700
MNXR101446	MNXR182600	MNXR152659	R01481	R07855	R02013
MNXR189199	MNXR188454	MNXR179534	R08165	R07856	R03640
MNXR107155	MNXR101273	MNXR121848	R04620	R07863	R08181
MNXR104540	MNXR176512	MNXR177162	R00115	R07864	R03026
MNXR112563	MNXR166374	MNXR113437	R08091	R07865	R00890
MNXR149358	MNXR95865	MNXR190944	R09070	R07868	R04463
MNXR108927	MNXR145051	MNXR104649	R07168	R07869	R01878
MNXR110767	MNXR101872	MNXR134765	R12254	R07870	R08749
MNXR110733	MNXR114028	MNXR95132	R00502	R07874	R08469
MNXR188149	MNXR103379	MNXR190668	R02219	R07887	R06960
MNXR103379	MNXR106740	MNXR152882	R02239	R07888	R07934
MNXR111894	MNXR112154	MNXR147130	R07618	R07889	R04951
MNXR189064	MNXR102221	MNXR132688	R00100	R07890	R00610
MNXR146616	MNXR165700	MNXR178048	R02106	R07891	R00578
MNXR111528	MNXR96697	MNXR145221	R03315	R07892	R06265
MNXR113210	MNXR182152	MNXR104344	R02611	R07893	R06518
MNXR149116	MNXR188503	MNXR99876	R04640	R07894	R01679
MNXR100700	MNXR188922	MNXR95749	R00827	R07895	R03777
MNXR121957	MNXR191949	MNXR95388	R06590	R07896	R01698
MNXR152772	MNXR104634	MNXR189289	R02030	R07897	R04748
MNXR104052	MNXR177178	MNXR103355	R03210	R07898	R01227
MNXR153436	MNXR114028	MNXR188445	R01057	R07899	R07451
MNXR148753	MNXR177622	MNXR123104	R07034	R07911	R00293
MNXR112546	MNXR150166	MNXR153703	R08772	R07916	R04839
MNXR145003	MNXR103361	MNXR110956	R00159	R07934	R02446
MNXR110356	MNXR152909	MNXR177975	R01941	R07942	R06740
MNXR149978	MNXR95256	MNXR134417	R08569	R07950	R02006
MNXR111070	MNXR145557	MNXR107411	R08945	R07977	R00132
MNXR103352	MNXR188460	MNXR111678	R01666	R07978	R00251
MNXR111375	MNXR192231	MNXR109314	R02874	R07979	R02088
MNXR149847	MNXR146009	MNXR177971	R00200	R07981	R06297
MNXR105349	MNXR111077	MNXR145327	R00215	R07987	R04686
MNXR152975	MNXR180310	MNXR110238	R09832	R07988	R04983
MNXR110801	MNXR182371	MNXR117780	R01001	R07989	R07481
MNXR111706	MNXR152025	MNXR188499	R02740	R07990	R07999
MNXR110758	MNXR188499	MNXR116942	R01177	R07993	R01433
MNXR139808	MNXR100796	MNXR173174	R00161	R07995	R02836
MNXR106885	MNXR176400	MNXR147168	R09136	R07996	R00281
MNXR114491	MNXR180668	MNXR113445	R02291	R07997	R01664
MNXR101405	MNXR104378	MNXR191488	R08260	R07998	R04224
MNXR147664	MNXR104907	MNXR188926	R02940	R07999	R01251
MNXR150319	MNXR191995	MNXR114405	R08698	R08002	R08053
MNXR112327	MNXR191197	MNXR144163	R01354	R08032	R07444
MNXR109463	MNXR108319	MNXR190611	R01192	R08051	R03182
MNXR104485	MNXR101872	MNXR116833	R00191	R08052	R08093
MNXR112879	MNXR117437	MNXR117672	R06291	R08053	R07916
MNXR96039	MNXR149066	MNXR113546	R00684	R08054	R02194
MNXR189616	MNXR134603	MNXR121642	R00402	R08055	R05050
MNXR104802	MNXR150153	MNXR177883	R00570	R08075	R07989
MNXR189797	MNXR176274	MNXR103400	R08225	R08076	R05595
MNXR140837	MNXR106564	MNXR100482	R02485	R08082	R00158
MNXR106738	MNXR182407	MNXR103361	R03618	R08091	R04457
MNXR145430	MNXR106897	MNXR153215	R01870	R08093	R02818
MNXR149860	MNXR190531	MNXR144027	R01641	R08095	R03542
MNXR188141	MNXR104504	MNXR104886	R02749	R08105	R02593
MNXR111180	MNXR188101	MNXR95898	R10452	R08120	R04198
MNXR110725	MNXR151401	MNXR146759	R09456	R08121	R01070
MNXR117363	MNXR95841	MNXR145601	R01830	R08157	R03532
MNXR153021	MNXR150135	MNXR176281	R04994	R08158	R00310
MNXR147447	MNXR177157	MNXR100658	R01185	R08159	R05265
MNXR111570	MNXR135781	MNXR110848	R00026	R08161	R02061
MNXR97151	MNXR190908	MNXR102525	R07675	R08162	R01409
MNXR169767	MNXR150516	MNXR190279	R02464	R08163	R05511
MNXR106657	MNXR192030	MNXR110274	R11445	R08174	R07572
MNXR111189	MNXR188589	MNXR112184	R01353	R08175	R04242
MNXR152004	MNXR177454	MNXR113864	R04237	R08176	R01086
MNXR118012	MNXR95711	MNXR146117	R08689	R08177	R01312
MNXR112685	MNXR121609	MNXR116556	R11104	R08178	R05970
MNXR192144	MNXR182466	MNXR151576	R02649	R08179	R02422
MNXR112998	MNXR146414	MNXR191490	R01639	R08180	R01286
MNXR111936	MNXR176991	MNXR117472	R02142	R08181	R07025
MNXR149861	MNXR192385	MNXR190668	R06835	R08182	R01626
MNXR103095	MNXR94843	MNXR111453	R07469	R08183	R02296
MNXR146333	MNXR173282	MNXR192558	R10400	R08184	R06941
MNXR188756	MNXR112315	MNXR126234	R08346	R08185	R01451
MNXR148083	MNXR97932	MNXR103366	R11009	R08186	R00669
MNXR173436	MNXR103400	MNXR188167	R01074	R08187	R07767
MNXR192758	MNXR107295	MNXR96454	R10124	R08188	R01134
MNXR112092	MNXR177205	MNXR112107	R07993	R08189	R07035
MNXR107805	MNXR122538	MNXR188235	R00025	R08190	R07376
MNXR95828	MNXR95841	MNXR144162	R06533	R08191	R07759
MNXR100446	MNXR95854	MNXR177494	R10629	R08192	R07441
MNXR111352	MNXR104083	MNXR145972	R09436	R08193	R01395
MNXR113701	MNXR190527	MNXR145952	R01326	R08221	R00896
MNXR110761	MNXR188401	MNXR190231	R05692	R08227	R01105
MNXR103366	MNXR112685	MNXR101439	R07486	R08228	R02571
MNXR97807	MNXR143412	MNXR148953	R02063	R08231	R01773
MNXR96992	MNXR190874	MNXR192440	R00782	R08233	R00004
MNXR149941	MNXR188445	MNXR145575	R04738	R08235	R00157
MNXR111098	MNXR152523	MNXR136785	R03713	R08237	R04758
MNXR146359	MNXR153163	MNXR147877	R00245	R08238	R04867
MNXR101719	MNXR191977	MNXR190046	R08054	R08240	R07366
MNXR113440	MNXR95698	MNXR189646	R02253	R08243	R02051
MNXR151995	MNXR177159	MNXR107164	R08093	R08244	R01652
MNXR145261	MNXR155691	MNXR152458	R04893	R08245	R04859
MNXR107779	MNXR191166	MNXR190944	R02670	R08266	R05074
MNXR189072	MNXR174159	MNXR145422	R08921	R08273	R07458
MNXR153028	MNXR176388	MNXR177028	R07086	R08280	R06895
MNXR112102	MNXR188456	MNXR177161	R00512	R08281	R01177
MNXR119750	MNXR106649	MNXR100642	R01473	R08306	R00332
MNXR110956	MNXR101446	MNXR151960	R04247	R08310	R00519
MNXR111815	MNXR105153	MNXR191197	R06963	R08359	R01318
MNXR139137	MNXR113581	MNXR146789	R09416	R08363	R02811
MNXR103096	MNXR100310	MNXR108025	R09423	R08364	R04749
MNXR110794	MNXR190718	MNXR150064	R03194	R08379	R04568
MNXR145293	MNXR100389	MNXR177766	R00226	R08383	R06414
MNXR110736	MNXR134764	MNXR189560	R05069	R05578	R07809
MNXR103107	MNXR100653	MNXR100796	R03347	R04208	R05352
MNXR190617	MNXR104357	MNXR95945	R09810	R00737	R04986
MNXR113163	MNXR180086	MNXR117703	R04739	R00185	R01616
MNXR111634	MNXR145509	MNXR123828	R03357	R03657	R05766
MNXR111564	MNXR145197	MNXR188820	R03857	R02466	R08218
MNXR188379	MNXR190494	MNXR151394	R03648	R02519	R03634
MNXR107941	MNXR188986	MNXR146009	R06265	R04972	R06954
MNXR190736	MNXR177160	MNXR144167	R06957	R01354	R04513
MNXR95015	MNXR188253	MNXR116813	R04424	R01547	R00010
MNXR102180	MNXR190800	MNXR96800	R04533	R00351	R01943
MNXR148597	MNXR102345	MNXR116383	R07855	R00214	R06422
MNXR107498	MNXR190850	MNXR138059	R04558	R04969	R02720
MNXR188768	MNXR188758	MNXR138860	R00881	R05071	R06611
MNXR189820	MNXR138059	MNXR176961	R02404	R01470	R02147
MNXR100735	MNXR176393	MNXR97801	R03408	R06869	R04724
MNXR113842	MNXR104991	MNXR182600	R07456	R03361	R07509
MNXR188214	MNXR192518	MNXR188454	R06578	R04859	R07070
MNXR191857	MNXR112426	MNXR101273	R07427	R01063	R03197
MNXR107539	MNXR188537	MNXR176512	R08300	R00372	R08233
MNXR189351	MNXR106626	MNXR166374	R00533	R00533	R00658
MNXR192388	MNXR162393	MNXR145051	R12428	R05973	R07531
MNXR145051	MNXR190581	MNXR114028	R07506	R07396	R02472
MNXR107242	MNXR103045	MNXR103379	R04740	R00709	R01080
MNXR97150	MNXR121650	MNXR106740	R06542	R03024	R03354
MNXR111126	MNXR152622	MNXR188537	R08615	R01021	R08753
MNXR148576	MNXR173163	MNXR112154	R01933	R00485	R04945
MNXR145836	MNXR151968	MNXR102221	R01741	R00897	R05640
MNXR109703	MNXR153745	MNXR152097	R09910	R08990	R07199
MNXR111091	MNXR101040	MNXR165700	R03126	R03876	R00343
MNXR114400	MNXR99582	MNXR96697	R08168	R03632	R06610
MNXR101554	MNXR149947	MNXR182152	R04573	R02418	R06540
MNXR94896	MNXR191185	MNXR188503	R08668	R08782	R07887
MNXR190944	MNXR117339	MNXR191949	R07215	R08900	R07100
MNXR107955	MNXR150153	MNXR178121	R01460	R05644	R00177
MNXR151981	MNXR190084	MNXR104634	R04144	R00281	R01900
MNXR100063	MNXR188173	MNXR192175	R01786	R00644	R01229
MNXR155392	MNXR190678	MNXR144036	R09827	R04273	R01975
MNXR112435	MNXR176768	MNXR177622	R07902	R00444	R03678
MNXR149371	MNXR101940	MNXR150166	R02928	R06088	R03321
MNXR188816	MNXR107366	MNXR103361	R00619	R03020	R06947
MNXR104952	MNXR190738	MNXR152909	R01138	R08549	R01324
MNXR145476	MNXR103132	MNXR95256	R09435	R08558	R01567
MNXR163727	MNXR189002	MNXR145557	R00647	R08143	R03018
MNXR110664	MNXR192649	MNXR188460	R08781	R08987	R03919
MNXR145290	MNXR95788	MNXR192231	R09431	R00527	R02021
MNXR112881	MNXR188709	MNXR188537	R00014	R08766	R01858
MNXR188833	MNXR145221	MNXR146009	R10623	R03840	R01967
MNXR150058	MNXR99850	MNXR111077	R04955	R02248	R07447
MNXR96697	MNXR107491	MNXR180310	R03394	R04496	R05968
MNXR108319	MNXR148108	MNXR182371	R02282	R02569	R03658
MNXR139241	MNXR97007	MNXR152025	R00214	R00598	R01073
MNXR192436	MNXR97383	MNXR191478	R10065	R03992	R07377
MNXR191907	MNXR175770	MNXR188499	R03444	R06954	R07765
MNXR152672	MNXR151587	MNXR121855	R05800	R03599	R01005
MNXR189543	MNXR102042	MNXR100796	R01186	R07381	R04901
MNXR103450	MNXR95227	MNXR176400	R01900	R00248	R00888
MNXR132688	MNXR153519	MNXR180668	R09649	R07350	R07492
MNXR144933	MNXR152832	MNXR150376	R08184	R07641	R01677
MNXR94981	MNXR175386	MNXR104378	R10619	R06159	R06295
MNXR112960	MNXR188761	MNXR191995	R01615	R08694	R03654
MNXR152637	MNXR176619	MNXR191197	R09579	R04238	R05487
MNXR106779	MNXR152260	MNXR108319	R01715	R08469	R03530
MNXR139449	MNXR153413	MNXR101872	R07888	R04319	R00219
MNXR150127	MNXR190494	MNXR117437	R12232	R08707	R01100
MNXR111055	MNXR108262	MNXR149066	R12205	R07815	R00986
MNXR188445	MNXR110680	MNXR150153	R03877	R04867	R08243
MNXR114028	MNXR177178	MNXR106564	R03093	R07360	R06291
MNXR113589	MNXR177488	MNXR106897	R03652	R07140	R05243
MNXR191991	MNXR96238	MNXR190531	R01059	R00082	R00631
MNXR114560	MNXR191303	MNXR188637	R01214	R00164	R05615
MNXR143412	MNXR97779	MNXR188101	R03824	R03402	R00164
MNXR191204	MNXR101872	MNXR151401	R03689	R08550	R06413
MNXR151933	MNXR132724	MNXR95841	R00330	R08360	R06337
MNXR192172	MNXR95530	MNXR123825	R03351	R08893	R04001
MNXR149467	MNXR147964	MNXR150135	R10508	R02161	R00245
MNXR173241	MNXR97144	MNXR113029	R01466	R08409	R08182
MNXR95711	MNXR182466	MNXR177157	R01716	R08218	R02749
MNXR100289	MNXR191352	MNXR135781	R04355	R04718	R01226
MNXR149518	MNXR109277	MNXR190908	R10845	R01754	R02735
MNXR114108	MNXR173045	MNXR192030	R09453	R03552	R02408
MNXR108123	MNXR121734	MNXR188589	R04428	R01868	R00760
MNXR146788	MNXR135799	MNXR121609	R00485	R08901	R02261
MNXR106485	MNXR146092	MNXR103463	R06543	R01385	R06962
MNXR146703	MNXR110950	MNXR182466	R04762	R05776	R06949
MNXR152342	MNXR149918	MNXR104990	R01056	R03435	R04739
MNXR188489	MNXR102042	MNXR146414	R04741	R03683	R06952
MNXR189108	MNXR145221	MNXR144162	R01655	R00275	R02834
MNXR189183	MNXR176725	MNXR178258	R08348	R04096	R01373
MNXR190916	MNXR174225	MNXR94843	R06942	R08551	R04764
MNXR113272	MNXR188820	MNXR144074	R07262	R00670	R04385
MNXR111103	MNXR107551	MNXR173282	R10288	R07297	R06010
MNXR109203	MNXR135113	MNXR112315	R08180	R01341	R02957
MNXR189894	MNXR153054	MNXR97932	R03184	R08931	R04621
MNXR111193	MNXR152882	MNXR179479	R02534	R07214	R04801
MNXR101937	MNXR177158	MNXR103400	R00286	R03789	R00964
MNXR111179	MNXR153054	MNXR189287	R07468	R07135	R01827
MNXR110642	MNXR152254	MNXR107295	R01286	R02164	R00267
MNXR112321	MNXR165854	MNXR173089	R00754	R01899	R02239
MNXR95055	MNXR104504	MNXR122538	R02530	R08362	R02734
MNXR189052	MNXR145782	MNXR95841	R08836	R03744	R00086
MNXR135480	MNXR144168	MNXR152931	R05329	R07952	R01310
MNXR100642	MNXR177922	MNXR116481	R09426	R08094	R02410
MNXR150496	MNXR170369	MNXR95854	R04147	R08845	R07977
MNXR111088	MNXR152659	MNXR97222	R03067	R02364	R03921
MNXR189677	MNXR102180	MNXR104083	R06532	R07861	R07840
MNXR95958	MNXR182003	MNXR190527	R11895	R02590	R01151
MNXR146534	MNXR102070	MNXR188401	R00662	R07202	R06027
MNXR149617	MNXR176389	MNXR192223	R02135	R02406	R02082
MNXR95923	MNXR192610	MNXR152012	R08551	R02404	R08990
MNXR149006	MNXR179601	MNXR143412	R09251	R08676	R02671
MNXR113341	MNXR105140	MNXR190874	R06954	R08637	R00481
MNXR147280	MNXR145424	MNXR191861	R10309	R06131	R02681
MNXR153288	MNXR149063	MNXR188445	R00160	R07386	R00192
MNXR100762	MNXR109765	MNXR152523	R05051	R03896	R05633
MNXR150030	MNXR149478	MNXR153163	R07790	R07343	R05884
MNXR163549	MNXR134347	MNXR150169	R06469	R08648	R03920
MNXR111796	MNXR104846	MNXR191977	R00049	R07395	R05973
MNXR189111	MNXR173208	MNXR191166	R05097	R01530	R03540
MNXR117079	MNXR110840	MNXR174159	R01773	R01662	R09656
MNXR113939	MNXR176978	MNXR188456	R01279	R00486	R00131
MNXR153196	MNXR153482	MNXR173766	R07893	R06073	R07500
MNXR95843	MNXR145582	MNXR123851	R01714	R04190	R08176
MNXR106899	MNXR100949	MNXR106649	R04908	R01401	R07730
MNXR110802	MNXR96237	MNXR189285	R02408	R08639	R06338
MNXR149498	MNXR95843	MNXR101446	R05052	R09009	R03616
MNXR107497	MNXR112523	MNXR190583	R10708	R06102	R04941
MNXR188814	MNXR174159	MNXR146109	R08262	R06174	R04773
MNXR95107	MNXR146784	MNXR105153	R00224	R08688	R00649
MNXR113863	MNXR135799	MNXR122079	R06528	R06171	R01185
MNXR102543	MNXR179455	MNXR116566	R02527	R00293	R08054
MNXR102048	MNXR164474	MNXR190718	R01709	R08512	R00756
MNXR145714	MNXR96446	MNXR117162	R03661	R06152	R03057
MNXR147728	MNXR135781	MNXR113314	R03283	R01473	R02889
MNXR149850	MNXR100098	MNXR144540	R01717	R00217	R02331
MNXR101444	MNXR152663	MNXR116935	R09421	R08198	R06402
MNXR189949	MNXR152638	MNXR100653	R00087	R00435	R02111
MNXR100566	MNXR188249	MNXR134764	R05400	R07363	R07431
MNXR189826	MNXR177162	MNXR104357	R01494	R07364	R07501
MNXR150749	MNXR117600	MNXR117362	R07599	R04469	R00806
MNXR102137	MNXR190084	MNXR178625	R00572	R07606	R00621
MNXR190960	MNXR179586	MNXR180086	R11099	R07324	R02037
MNXR149619	MNXR192196	MNXR145509	R00943	R00585	R04343
MNXR148976	MNXR152989	MNXR191429	R07444	R07145	R04546
MNXR100482	MNXR123103	MNXR145197	R03921	R06583	R04138
MNXR190844	MNXR117470	MNXR190494	R07474	R07316	R03443
MNXR111636	MNXR96237	MNXR177160	R01969	R09031	R02874
MNXR111580	MNXR101872	MNXR188253	R09581	R08823	R02093
MNXR146156	MNXR116739	MNXR190800	R04285	R06092	R08210
MNXR96094	MNXR112957	MNXR102345	R11887	R03805	R04771
MNXR104054	MNXR188587	MNXR190850	R01132	R02884	R00829
MNXR188487	MNXR176984	MNXR190406	R07093	R06137	R04958
MNXR151037	MNXR102044	MNXR150038	R10824	R08718	R06917
MNXR106704	MNXR192666	MNXR152528	R01267	R05630	R07486
MNXR190436	MNXR108552	MNXR145125	R11126	R02853	R02017
MNXR189751	MNXR145202	MNXR138059	R11505	R08575	R08120
MNXR188235	MNXR100338	MNXR173192	R05779	R00558	R08974
MNXR113420	MNXR100277	MNXR104991	R01498	R08972	R02872
MNXR96687	MNXR152166	MNXR176033	R00481	R08689	R03267
MNXR111780	MNXR105000	MNXR112426	R03990	R01263	R02090
MNXR163587	MNXR188712	MNXR188537	R08915	R07215	R08237
MNXR146327	MNXR95725	MNXR106626	R00571	R08756	R02530
MNXR95436	MNXR182064	MNXR162393	R12659	R05635	R02057
MNXR146737	MNXR95450	MNXR116551	R06518	R05576	R07450
MNXR146028	MNXR188926	MNXR121650	R02160	R07060	R04254
MNXR117005	MNXR145420	MNXR152622	R04823	R02113	R02035
MNXR150083	MNXR153608	MNXR116568	R07504	R04606	R03880
MNXR110962	MNXR100086	MNXR97094	R00469	R05918	R00155
MNXR104649	MNXR147964	MNXR173163	R01411	R00268	R00308
MNXR111673	MNXR97969	MNXR151968	R06526	R04120	R08235
MNXR152931	MNXR112686	MNXR173330	R07891	R08511	R07202
MNXR108727	MNXR153285	MNXR118007	R10993	R04521	R00224
MNXR94991	MNXR177169	MNXR101040	R08829	R04906	R06838
MNXR147428	MNXR96118	MNXR99582	R03677	R04147	R00924
MNXR113948	MNXR179694	MNXR149081	R01752	R02421	R01360
MNXR146239	MNXR102428	MNXR144029	R02545	R00256	R01195
MNXR163810	MNXR166374	MNXR149947	R01522	R00483	R02065
MNXR149074	MNXR188539	MNXR112143	R01978	R02814	R07978
MNXR99705	MNXR111452	MNXR150153	R08384	R02163	R02581
MNXR145664	MNXR119682	MNXR166698	R09578	R03370	R00178
MNXR100086	MNXR96085	MNXR111643	R06982	R03467	R02433
MNXR188454	MNXR189850	MNXR146263	R07445	R01313	R06940
MNXR106703	MNXR153054	MNXR177167	R11500	R03626	R05775
MNXR109199	MNXR191314	MNXR188173	R09364	R08656	R04027
MNXR148517	MNXR151976	MNXR157500	R02091	R05731	R06404
MNXR102303	MNXR152626	MNXR182272	R02962	R07680	R03366
MNXR148725	MNXR104357	MNXR190678	R09425	R04206	R04963
MNXR151793	MNXR145755	MNXR176768	R11043	R00667	R08177
MNXR146574	MNXR195395	MNXR101940	R10920	R01290	R01280
MNXR150955	MNXR177175	MNXR107366	R02568	R07943	R02662
MNXR100827	MNXR117473	MNXR103132	R03346	R00636	R07561
MNXR151238	MNXR146572	MNXR189002	R07281	R04942	R07488
MNXR108332	MNXR147175	MNXR192576	R01333	R03217	R08266
MNXR117362	MNXR152254	MNXR146599	R01887	R01253	R06368
MNXR150034	MNXR191122	MNXR173365	R02051	R05450	R00737
MNXR147317	MNXR101887	MNXR192649	R05098	R00233	R07600
MNXR145451	MNXR175887	MNXR175828	R02295	R00967	R03925
MNXR147908	MNXR191852	MNXR105353	R02059	R00978	R06466
MNXR188547	MNXR94778	MNXR95788	R00275	R01549	R07863
MNXR153439	MNXR190531	MNXR188709	R07678	R02332	R00715
MNXR107610	MNXR101446	MNXR145221	R05640	R01880	R00615
MNXR153740	MNXR191008	MNXR99850	R09798	R01168	R04209
MNXR116965	MNXR176956	MNXR107491	R03104	R02150	R04989
MNXR146786	MNXR112148	MNXR148108	R04965	R03295	R00028
MNXR192342	MNXR121702	MNXR113160	R01519	R04444	R07898
MNXR153413	MNXR152663	MNXR97007	R12379	R04445	R01230
MNXR114008	MNXR146715	MNXR179573	R01015	R08618	R08193
MNXR188458	MNXR191197	MNXR97383	R00410	R05487	R00859
MNXR113067	MNXR145003	MNXR175770	R10121	R00784	R03066
MNXR150755	MNXR117469	MNXR151587	R09372	R00941	R04535
MNXR145028	MNXR177174	MNXR102042	R07024	R02261	R01768
MNXR103456	MNXR182004	MNXR95227	R04930	R02577	R04237
MNXR145113	MNXR96457	MNXR153519	R01771	R01226	R04537
MNXR188667	MNXR190436	MNXR108610	R05487	R00891	R08159
MNXR189686	MNXR165854	MNXR117480	R09434	R05259	R06568
MNXR114298	MNXR190046	MNXR152832	R00999	R08579	R04361
MNXR113315	MNXR95217	MNXR175386	R02265	R01287	R03662
MNXR102220	MNXR195397	MNXR152260	R00993	R02846	R04804
MNXR151441	MNXR153359	MNXR153413	R01073	R01178	R02978
MNXR100796	MNXR177206	MNXR190494	R00342	R03097	R02016
MNXR188401	MNXR146520	MNXR97021	R01470	R00274	R08221
MNXR110336	MNXR177493	MNXR110680	R10557	R03173	R01845
MNXR190730	MNXR191185	MNXR108262	R00698	R03394	R06367
MNXR150447	MNXR191852	MNXR177178	R03809	R03871	R02018
MNXR146589	MNXR122735	MNXR177488	R09452	R04131	R08082
MNXR188203	MNXR117736	MNXR96238	R02748	R02085	R05578
MNXR125830	MNXR177202	MNXR190488	R00156	R05337	R00009
MNXR188281	MNXR175440	MNXR191303	R04745	R00371	R06286
MNXR188456	MNXR97180	MNXR97779	R05373	R00224	R07502
MNXR102201	MNXR149850	MNXR95530	R07214	R00830	R01321
MNXR103159	MNXR153200	MNXR147964	R00278	R00432	R07997
MNXR188297	MNXR113001	MNXR152419	R02058	R05064	R08900
MNXR111810	MNXR192686	MNXR97144	R04498	R03302	R07864
MNXR152415	MNXR99850	MNXR146266	R02644	R01468	R07570
MNXR191341	MNXR188826	MNXR191352	R01126	R06870	R05723
MNXR189810	MNXR173817	MNXR109277	R04557	R00635	R01613
MNXR112323	MNXR121734	MNXR176031	R07863	R08589	R07791
MNXR102286	MNXR102438	MNXR173045	R03427	R05452	R06538
MNXR188503	MNXR177763	MNXR121734	R08557	R05243	R04300
MNXR150408	MNXR100737	MNXR177749	R01678	R06838	R02596
MNXR151308	MNXR100338	MNXR135799	R07758	R05397	R01054
MNXR101339	MNXR145303	MNXR146092	R00497	R05409	R01855
MNXR189787	MNXR175211	MNXR110950	R01176	R05511	R08604
MNXR107606	MNXR113581	MNXR149918	R03276	R05246	R06906
MNXR163836	MNXR191197	MNXR102042	R06337	R06851	R05611
MNXR192609	MNXR101730	MNXR152717	R08306	R05257	R07263
MNXR113521	MNXR119682	MNXR118007	R01960	R05412	R06170
MNXR108610	MNXR96812	MNXR174225	R02003	R02487	R06951
MNXR95085	MNXR176953	MNXR188820	R02480	R02488	R03968
MNXR111814	MNXR190830	MNXR188830	R09459	R00964	R07034
MNXR111579	MNXR121735	MNXR143814	R12405	R02065	R00352
MNXR102209	MNXR96457	MNXR152419	R08212	R05637	R00805
MNXR112586	MNXR188842	MNXR107551	R04027	R07270	R08668
MNXR114160	MNXR178118	MNXR118011	R00348	R00968	R07816
MNXR114606	MNXR191907	MNXR135113	R04801	R04117	R00935
MNXR190650	MNXR148945	MNXR153054	R02444	R05136	R06513
MNXR110661	MNXR104504	MNXR152882	R08258	R05649	R05961
MNXR191008	MNXR191008	MNXR177158	R02220	R01333	R04984
MNXR101454	MNXR188515	MNXR165854	R11906	R05633	R02383
MNXR150085	MNXR109783	MNXR173625	R09462	R03103	R07979
MNXR108965	MNXR111482	MNXR144168	R07134	R03102	R03310
MNXR191290	MNXR191940	MNXR177922	R01278	R01352	R01909
MNXR173048	MNXR143685	MNXR123834	R02379	R05351	R03877
MNXR188515	MNXR153431	MNXR170369	R10997	R07382	R03928
MNXR141366	MNXR104714	MNXR152659	R07004	R07388	R03174
MNXR150925	MNXR146119	MNXR102180	R01352	R07269	R07870
MNXR192576	MNXR116908	MNXR178625	R02024	R08748	R01010
MNXR163819	MNXR182407	MNXR151450	R06601	R08749	R03012
MNXR101563	MNXR188493	MNXR182003	R01061	R08750	R01702
MNXR191095	MNXR135645	MNXR102070	R00964	R08751	R02327
MNXR188505	MNXR145330	MNXR190730	R01658	R08752	R08091
MNXR163516	MNXR189638	MNXR152097	R09531	R08753	R03824
MNXR111068	MNXR122073	MNXR179601	R03640	R03036	R00776
MNXR111376	MNXR174112	MNXR105140	R05833	R02204	R06322
MNXR190476	MNXR176968	MNXR145424	R11044	R02681	R00081
MNXR146417	MNXR96094	MNXR149063	R01863	R04093	R07436
MNXR112849	MNXR125801	MNXR101872	R07500	R02699	R04125
MNXR114318	MNXR188491	MNXR188537	R06868	R04817	R03245
MNXR163813	MNXR145952	MNXR149478	R07505	R04819	R07706
MNXR163688	MNXR188117	MNXR134347	R00009	R05703	R01863
MNXR149256	MNXR145426	MNXR104846	R03636	R03353	R03353
MNXR145194	MNXR102527	MNXR110840	R09078	R04818	R03646
MNXR145716	MNXR146220	MNXR176978	R02558	R04809	R03067
MNXR117240	MNXR111071	MNXR166925	R04783	R04810	R01802
MNXR110276	MNXR191085	MNXR153482	R01763	R07172	R06519
MNXR148139	MNXR151340	MNXR145582	R11795	R02701	R08589
MNXR114300	MNXR189894	MNXR112523	R07001	R08604	R00939
MNXR145570	MNXR111452	MNXR174159	R00551	R08605	R05644
MNXR101882	MNXR100446	MNXR146784	R02556	R00685	R00899
MNXR97753	MNXR192656	MNXR135799	R11549	R08160	R04444
MNXR148029	MNXR136577	MNXR164474	R00351	R01384	R00392
MNXR108258	MNXR100063	MNXR96446	R07178	R02829	R01777
MNXR146271	MNXR149926	MNXR135781	R01051	R04948	R02444
MNXR143610	MNXR149638	MNXR100098	R03650	R01318	R03845
MNXR149922	MNXR145011	MNXR152663	R08658	R01351	R02466
MNXR151931	MNXR100024	MNXR152638	R01800	R06367	R04711
MNXR146810	MNXR134814	MNXR188249	R03945	R06369	R00261
MNXR188407	MNXR122837	MNXR112944	R03012	R06368	R03172
MNXR152658	MNXR112330	MNXR117600	R01357	R05613	R02245
MNXR170993	MNXR149053	MNXR190084	R02037	R07475	R07869
MNXR108365	MNXR95529	MNXR179586	R09541	R07088	R01968
MNXR152624	MNXR97180	MNXR152989	R07987	R07090	R07092
MNXR148107	MNXR146401	MNXR107164	R04958	R07089	R03503
MNXR109646	MNXR114099	MNXR123103	R04172	R07099	R04957
MNXR189030	MNXR145221	MNXR123213	R04798	R02669	R09654
MNXR110793	MNXR188698	MNXR188407	R03192	R07730	R03408
MNXR118104	MNXR166842	MNXR176473	R00939	R05410	R04475
MNXR191300	MNXR97203	MNXR192686	R01151	R03401	R04928
MNXR147087	MNXR149944	MNXR117470	R03054	R06918	R02570
MNXR145598	MNXR176387	MNXR96237	R12449	R06923	R06948
MNXR111841	MNXR189850	MNXR101872	R06516	R06928	R06323
MNXR153285	MNXR177176	MNXR112957	R08181	R05231	R05046
MNXR188296	MNXR113547	MNXR100390	R10532	R06941	R00408
MNXR103361	MNXR117737	MNXR188587	R09366	R06943	R08105
MNXR95269	MNXR94843	MNXR176984	R00644	R06944	R07575
MNXR195410	MNXR145194	MNXR102044	R11891	R07924	R01737
MNXR111049	MNXR154367	MNXR192666	R03470	R08092	R07851
MNXR190940	MNXR106740	MNXR154857	R10722	R08122	R07601
MNXR110765	MNXR94991	MNXR145202	R01975	R08123	R00540
MNXR108813	MNXR152015	MNXR100338	R03869	R04427	R00719
MNXR188758	MNXR190736	MNXR105000	R11193	R03775	R02926
MNXR147349	MNXR108328	MNXR188712	R02566	R07473	R07677
MNXR148942	MNXR189024	MNXR112140	R00940	R07791	R01267
MNXR112168	MNXR177497	MNXR152457	R04457	R07677	R06296
MNXR96121	MNXR149469	MNXR95450	R03024	R02027	R02320
MNXR100658	MNXR153417	MNXR145420	R08052	R02097	R06854
MNXR191977	MNXR188761	MNXR110276	R02688	R02541	R08161
MNXR102428	MNXR190718	MNXR182439	R06294	R01321	R00253
MNXR97134	MNXR190808	MNXR100652	R04840	R01312	R00959
MNXR113068	MNXR146624	MNXR182448	R08226	R00970	R04954
MNXR106466	MNXR117005	MNXR100086	R01152	R02327	R06041
MNXR163809	MNXR103470	MNXR147964	R01148	R00771	R02691
MNXR110673	MNXR188916	MNXR112082	R12356	R00876	R00943
MNXR111434	MNXR101474	MNXR112686	R09068	R00770	R00571
MNXR150347	MNXR112255	MNXR173838	R00858	R00764	R01786
MNXR111205	MNXR176389	MNXR177169	R00648	R00756	R07281
MNXR109871	MNXR147168	MNXR96118	R02352	R00763	R01456
MNXR112848	MNXR96145	MNXR179694	R00194	R01843	R01237
MNXR95945	MNXR192635	MNXR102428	R00321	R00769	R03323
MNXR189850	MNXR95038	MNXR166374	R09786	R03105	R06955
MNXR152398	MNXR154639	MNXR190666	R00307	R01698	R01788
MNXR97144	MNXR105373	MNXR188539	R01175	R04984	R04592
MNXR110333	MNXR147046	MNXR111452	R02235	R01627	R08383
MNXR111898	MNXR152626	MNXR119682	R00332	R01521	R08204
MNXR139187	MNXR97932	MNXR96085	R00451	R01520	R07023
MNXR146758	MNXR181978	MNXR189850	R07400	R08714	R02010
MNXR145285	MNXR191159	MNXR191314	R10548	R08609	R04972
MNXR95377	MNXR100482	MNXR151976	R08114	R02978	R02412
MNXR110334	MNXR111485	MNXR152626	R04954	R02976	R02297
MNXR146135	MNXR153417	MNXR118023	R08637	R06973	R01843
MNXR100947	MNXR152989	MNXR145755	R03751	R08527	R03316
MNXR109366	MNXR153288	MNXR195395	R02957	R01595	R07573
MNXR94988	MNXR190982	MNXR117473	R04304	R03058	R07981
MNXR150113	MNXR101882	MNXR146572	R01372	R03197	R00702
MNXR112803	MNXR188629	MNXR150871	R08160	R02979	R06261
MNXR188629	MNXR147976	MNXR144383	R10659	R03354	R02613
MNXR166872	MNXR110946	MNXR121999	R00237	R04823	R00480
MNXR138981	MNXR121646	MNXR191122	R02532	R04825	R03260
MNXR97399	MNXR173533	MNXR188155	R10180	R04824	R00489
MNXR102070	MNXR145320	MNXR192439	R07760	R04986	R03050
MNXR110806	MNXR188960	MNXR175887	R05636	R04988	R04869
MNXR146938	MNXR97151	MNXR191852	R00847	R04989	R05452
MNXR95618	MNXR173229	MNXR152349	R01310	R05611	R01829
MNXR163853	MNXR189171	MNXR94778	R07069	R05615	R05397
MNXR103357	MNXR188878	MNXR122367	R07786	R05258	R07688
MNXR107614	MNXR104361	MNXR190531	R00486	R05488	R03459
MNXR189181	MNXR191945	MNXR122082	R06917	R01926	R06957
MNXR95613	MNXR176387	MNXR145285	R10635	R06906	R07483
MNXR110818	MNXR101977	MNXR191008	R03657	R06913	R00801
MNXR100389	MNXR125830	MNXR176956	R07935	R06914	R08121
MNXR188834	MNXR116367	MNXR112148	R08221	R06916	R08002
MNXR114078	MNXR96880	MNXR140230	R08183	R07171	R07896
MNXR104606	MNXR191301	MNXR121702	R06322	R06926	R00703
MNXR146221	MNXR149472	MNXR123827	R01251	R07020	R02557
MNXR146572	MNXR149081	MNXR113980	R05000	R07015	R04536
MNXR149744	MNXR152458	MNXR146715	R01072	R01593	R07454
MNXR114313	MNXR188513	MNXR191197	R09957	R05639	R05396
MNXR153478	MNXR178018	MNXR113160	R01351	R05640	R04929
MNXR108765	MNXR152254	MNXR112163	R08775	R07501	R00589
MNXR114617	MNXR108123	MNXR145003	R00511	R07701	R06858
MNXR100628	MNXR190607	MNXR117469	R03199	R08086	R00236
MNXR149067	MNXR95725	MNXR176283	R03891	R04385	R05577
MNXR110497	MNXR192342	MNXR144164	R08193	R04386	R00968
MNXR192124	MNXR100735	MNXR177174	R05591	R00858	R01466
MNXR150973	MNXR146766	MNXR96457	R08392	R03592	R07998
MNXR152038	MNXR100063	MNXR146406	R00089	R00272	R00966
MNXR192085	MNXR175212	MNXR190436	R04905	R02143	R07219
MNXR149926	MNXR111447	MNXR148027	R00945	R02517	R08190
MNXR113638	MNXR100328	MNXR165854	R01529	R00134	R08975
MNXR108734	MNXR115304	MNXR108774	R01497	R02618	R04744
MNXR100099	MNXR189850	MNXR190046	R00694	R00019	R00894
MNXR114399	MNXR117674	MNXR195397	R05734	R00045	R02549
MNXR163832	MNXR100874	MNXR153359	R09536	R00031	R08921
MNXR111661	MNXR177495	MNXR177206	R03663	R01422	R04441
MNXR105284	MNXR113637	MNXR113788	R00708	R01424	R00742
MNXR108274	MNXR107081	MNXR144165	R06525	R02515	R03738
MNXR110921	MNXR99850	MNXR146520	R07950	R00982	R00586
MNXR152720	MNXR145269	MNXR177493	R04725	R00997	R00529
MNXR110764	MNXR153021	MNXR191852	R00258	R03366	R01051
MNXR104361	MNXR151559	MNXR153608	R01874	R05651	R06572
MNXR95256	MNXR100813	MNXR191185	R00621	R06921	R01130
MNXR148513	MNXR145944	MNXR122735	R00357	R00907	R07687
MNXR188594	MNXR153196	MNXR117736	R01229	R00706	R01364
MNXR107963	MNXR116906	MNXR175440	R00585	R00740	R06853
MNXR152281	MNXR191183	MNXR149850	R03777	R02293	R04936
MNXR188497	MNXR146459	MNXR153200	R07002	R06977	R07487
MNXR149082	MNXR103371	MNXR192686	R00235	R00846	R01248
MNXR107040	MNXR177163	MNXR99850	R05305	R05612	R05052
MNXR104996	MNXR190494	MNXR117699	R06949	R06911	R01167
MNXR102302	MNXR101882	MNXR188826	R04811	R06536	R02269
MNXR110819	MNXR100446	MNXR181986	R02756	R03494	R00937
MNXR147046	MNXR147048	MNXR121734	R11734	R00220	R05035
MNXR111092	MNXR176990	MNXR102438	R08539	R00782	R06447
MNXR97822	MNXR145011	MNXR100338	R00936	R00282	R07576
MNXR150835	MNXR95450	MNXR176030	R01082	R00734	R07602
MNXR104315	MNXR191004	MNXR113310	R10685	R00489	R01655
MNXR112793	MNXR152015	MNXR145303	R05703	R01770	R02519
MNXR190886	MNXR139566	MNXR108774	R07098	R00081	R07507
MNXR101939	MNXR188503	MNXR188752	R10634	R01677	R01175
MNXR111452	MNXR191008	MNXR175211	R07894	R05052	R08244
MNXR100098	MNXR117407	MNXR113581	R03504	R00717	R00967
MNXR149263	MNXR190533	MNXR191197	R07003	R01629	R06016
MNXR114297	MNXR177760	MNXR101730	R07638	R01542	R07764
MNXR112857	MNXR103098	MNXR115969	R03372	R03300	R05765
MNXR147443	MNXR146117	MNXR119682	R12404	R01377	R04378
MNXR114405	MNXR111072	MNXR96812	R02730	R02536	R06735
MNXR104833	MNXR116470	MNXR140386	R03330	R01171	R05984
MNXR104272	MNXR101940	MNXR121735	R05706	R03532	R07084
MNXR97012	MNXR151394	MNXR96457	R01665	R04203	R03847
MNXR110792	MNXR145782	MNXR178118	R00899	R03172	R06042
MNXR148668	MNXR146121	MNXR112151	R11765	R00538	R08579
MNXR111693	MNXR176075	MNXR191907	R08632	R00699	R05085
MNXR118005	MNXR175482	MNXR188515	R11888	R03332	R06516
MNXR107295	MNXR175455	MNXR191008	R03659	R00634	R00771
MNXR143583	MNXR192348	MNXR148945	R07898	R01030	R07004
MNXR191961	MNXR147667	MNXR104504	R01163	R02383	R03509
MNXR113827	MNXR104886	MNXR189171	R07185	R01630	R04964
MNXR108539	MNXR173534	MNXR109783	R02237	R02941	R02464
MNXR146094	MNXR121644	MNXR111482	R09455	R00392	R08691
MNXR188377	MNXR192649	MNXR144070	R03542	R02297	R03200
MNXR97432	MNXR97053	MNXR116481	R00238	R00540	R05636
MNXR189062	MNXR190696	MNXR191940	R03568	R00794	R07105
MNXR106336	MNXR94866	MNXR143685	R06366	R00829	R00095
MNXR150983	MNXR152039	MNXR109815	R01090	R01010	R04949
MNXR109602	MNXR117465	MNXR104714	R07105	R02485	R06860
MNXR109409	MNXR188337	MNXR143814	R00193	R01678	R00867
MNXR109589	MNXR191943	MNXR101882	R02777	R01100	R00711
MNXR104083	MNXR146509	MNXR146119	R00086	R01791	R07632
MNXR192636	MNXR100332	MNXR116908	R00942	R00705	R07631
MNXR192015	MNXR153392	MNXR188493	R08661	R00760	R06927
MNXR153432	MNXR95749	MNXR145330	R05733	R00895	R02326
MNXR100553	MNXR191861	MNXR189638	R01058	R02549	R01528
MNXR188373	MNXR151310	MNXR122073	R08280	R01155	R07003
MNXR110723	MNXR139204	MNXR174112	R00479	R00736	R00766
MNXR111633	MNXR109314	MNXR176968	R07052	R00181	R01377
MNXR111669	MNXR97524	MNXR96094	R01049	R06520	R00685
MNXR188600	MNXR138060	MNXR125801	R00806	R03244	R00570
MNXR112666	MNXR176897	MNXR188491	R11063	R02380	R03097
MNXR147226	MNXR182157	MNXR188117	R04141	R01498	R01083
MNXR190860	MNXR188219	MNXR110386	R02061	R02661	R08714
MNXR113472	MNXR139192	MNXR145426	R00841	R06521	R01021
MNXR97143	MNXR145828	MNXR102527	R01456	R07939	R04737
MNXR190874	MNXR112254	MNXR103334	R08835	R01293	R08227
MNXR104348	MNXR176395	MNXR191085	R07396	R00638	R01775
MNXR145761	MNXR96039	MNXR167786	R07394	R00544	R00183
MNXR111835	MNXR176990	MNXR151340	R00670	R00118	R00936
MNXR149251	MNXR121651	MNXR189894	R00253	R00619	R07995
MNXR192686	MNXR117774	MNXR152457	R12255	R00761	R08310
MNXR108069	MNXR153200	MNXR100446	R07507	R00946	R02952
MNXR110840	MNXR134764	MNXR192656	R00640	R01087	R02237
MNXR95186	MNXR100826	MNXR191341	R04959	R01334	R02886
MNXR147269	MNXR190613	MNXR100063	R04902	R01350	R04998
MNXR107063	MNXR176397	MNXR112182	R06538	R01373	R05136
MNXR163710	MNXR100353	MNXR149926	R04427	R01621	R05593
MNXR113587	MNXR112144	MNXR149638	R01398	R01667	R06327
MNXR109815	MNXR97358	MNXR100024	R10707	R01720	R02323
MNXR146440	MNXR177206	MNXR146364	R02054	R01866	R04386
MNXR113760	MNXR106812	MNXR122837	R06568	R01867	R08051
MNXR95942	MNXR95958	MNXR112330	R06293	R02135	R00434
MNXR188173	MNXR134765	MNXR149053	R10952	R02222	R04005
MNXR192234	MNXR190714	MNXR111725	R07057	R02250	R03045
MNXR108040	MNXR149475	MNXR95529	R01281	R02322	R08766
MNXR152871	MNXR109275	MNXR97180	R05348	R02721	R00257
MNXR147691	MNXR176990	MNXR146401	R00192	R03013	R02150
MNXR102035	MNXR115047	MNXR178626	R01312	R03204	R01252
MNXR110755	MNXR145952	MNXR114099	R01397	R03991	R03829
MNXR145081	MNXR107387	MNXR145221	R08790	R04170	R02722
MNXR147493	MNXR110347	MNXR188698	R04907	R04738	R03075
MNXR140333	MNXR192196	MNXR166842	R01512	R04740	R07697
MNXR112831	MNXR182004	MNXR145669	R09885	R04744	R03458
MNXR190551	MNXR116368	MNXR149944	R00948	R04746	R00750
MNXR113214	MNXR177540	MNXR176387	R06927	R04749	R05028
MNXR145692	MNXR112686	MNXR189850	R08070	R05069	R07329
MNXR190748	MNXR147046	MNXR116881	R02029	R05700	R03425
MNXR113063	MNXR190533	MNXR118007	R04463	R06578	R06326
MNXR113302	MNXR97512	MNXR113547	R00008	R06584	R00904
MNXR147069	MNXR182001	MNXR117737	R03635	R06798	R04952
MNXR150062	MNXR146094	MNXR106384	R04866	R07064	R06601
MNXR118010	MNXR177171	MNXR145194	R01070	R07676	R07678
MNXR106564	MNXR151843	MNXR154367	R00311	R07758	R07116
MNXR112686	MNXR191532	MNXR111919	R04469	R07860	R00575
MNXR151691	MNXR152832	MNXR106740	R00022	R01626	R05395
MNXR111635	MNXR176991	MNXR152015	R08115	R00845	R04906
MNXR152967	MNXR190571	MNXR112211	R08179	R00203	R01457
MNXR138943	MNXR100030	MNXR190736	R08281	R01016	R03815
MNXR149924	MNXR121700	MNXR189024	R00558	R00850	R03940
MNXR106949	MNXR190988	MNXR97426	R03555	R07740	R03283
MNXR100074	MNXR153431	MNXR177497	R04204	R07743	R08541
MNXR153159	MNXR145703	MNXR149469	R04726	R02416	R00130
MNXR108527	MNXR188499	MNXR143829	R05634	R07433	R07850
MNXR149034	MNXR145003	MNXR153417	R08177	R06582	R05048
MNXR102033	MNXR177787	MNXR111642	R04969	R06572	R01969
MNXR163672	MNXR151340	MNXR190718	R00805	R06576	R01687
MNXR152646	MNXR177953	MNXR152316	R09134	R06573	R03546
MNXR151079	MNXR152834	MNXR190808	R02493	R06577	R00926
MNXR190894	MNXR177200	MNXR107337	R12222	R00959	R02198
MNXR145020	MNXR116480	MNXR173072	R04480	R00137	R07498
MNXR110816	MNXR110767	MNXR146624	R02035	R00207	R06905
MNXR191240	MNXR145445	MNXR178621	R06180	R00230	R06963
MNXR110724	MNXR116480	MNXR117005	R07048	R00306	R01523
MNXR143653	MNXR148606	MNXR144025	R00994	R00320	R04543
MNXR190468	MNXR182377	MNXR114843	R04509	R00364	R04638
MNXR151922	MNXR190916	MNXR123844	R01220	R00522	R08184
MNXR108374	MNXR175264	MNXR103470	R00267	R00708	R07350
MNXR113250	MNXR122205	MNXR152523	R00372	R00835	R01398
MNXR112833	MNXR134602	MNXR188916	R02750	R00836	R06401
MNXR147682	MNXR176275	MNXR101474	R00731	R00849	R01867
MNXR106850	MNXR135592	MNXR112255	R03214	R00881	R01547
MNXR123366	MNXR152254	MNXR176389	R01959	R01081	R07094
MNXR190808	MNXR188277	MNXR153054	R02175	R01090	R02669
MNXR100813	MNXR147538	MNXR147168	R04537	R01113	R03350
MNXR108194	MNXR134274	MNXR123830	R08770	R01140	R08280
MNXR113879	MNXR146158	MNXR96145	R07061	R01215	R08549
MNXR114740	MNXR111954	MNXR143813	R04890	R01278	R02382
MNXR97804	MNXR121837	MNXR122268	R07491	R01314	R03094
MNXR190167	MNXR190736	MNXR144033	R07443	R01330	R04955
MNXR162386	MNXR182203	MNXR192635	R12424	R01446	R03055
MNXR96230	MNXR188515	MNXR145718	R08312	R01526	R04740
MNXR112958	MNXR177197	MNXR95038	R04371	R01573	R08165
MNXR111439	MNXR116366	MNXR144073	R04448	R01652	R01715
MNXR190686	MNXR175776	MNXR147046	R04682	R01706	R05963
MNXR96077	MNXR110675	MNXR152626	R02096	R01875	R00223
MNXR112950	MNXR175776	MNXR97932	R10762	R01951	R05097
MNXR163459	MNXR106914	MNXR181978	R05330	R02092	R01187
MNXR112951	MNXR105139	MNXR107276	R00729	R02133	R05376
MNXR192230	MNXR177165	MNXR149780	R06342	R02263	R04946
MNXR188780	MNXR177165	MNXR191159	R04881	R02437	R08976
MNXR189008	MNXR177453	MNXR173764	R11094	R02593	R00276
MNXR145826	MNXR122997	MNXR153417	R03352	R03014	R07200
MNXR139544	MNXR134053	MNXR190982	R08344	R03161	R00372
MNXR148155	MNXR175386	MNXR153288	R00660	R04558	R03223
MNXR152618	MNXR99641	MNXR101882	R10992	R06975	R08178
MNXR173698	MNXR149053	MNXR188629	R02433	R07358	R07987
MNXR188581	MNXR100827	MNXR147976	R10056	R07359	R06004
MNXR191292	MNXR177166	MNXR110946	R06284	R07873	R00479
MNXR97969	MNXR148953	MNXR121646	R03026	R07875	R00764
MNXR111139	MNXR100024	MNXR173533	R02301	R08633	R03210
MNXR188986	MNXR134211	MNXR144027	R07761	R03336	R07599
MNXR146593	MNXR102301	MNXR145320	R08002	R05701	R00507
MNXR149916	MNXR100060	MNXR176032	R05691	R00343	R05492
MNXR112453	MNXR145694	MNXR147490	R07467	R01067	R01281
MNXR148253	MNXR106390	MNXR97151	R00575	R01388	R05032
MNXR188820	MNXR152659	MNXR173229	R03245	R01514	R03341
MNXR191339	MNXR100587	MNXR189171	R00178	R01648	R05351
MNXR189247	MNXR109818	MNXR188878	R03738	R02950
MNXR163588	MNXR152841	MNXR130991	R09149	R01342
MNXR189036	MNXR144514	MNXR176273	R01384	R01131
MNXR107592	MNXR188844	MNXR125830	R04683	R05604
MNXR145269	MNXR107303	MNXR96880	R05231	R04162
MNXR150111	MNXR188421	MNXR116367	R07085	R00813
MNXR153408	MNXR102527	MNXR191301	R08834	R00818
MNXR191213	MNXR106583	MNXR149472	R00352	R01463
MNXR111672	MNXR142085	MNXR149081	R01885	R00892
MNXR152986	MNXR145178	MNXR152458	R03719	R00305
MNXR101474	MNXR195395	MNXR188495	R06610	R00987
MNXR94978	MNXR176391	MNXR188513	R01101	R04686
MNXR148126	MNXR96485	MNXR178018	R11319	R06518
MNXR108148	MNXR191105	MNXR188543	R05074	R03181
MNXR149625	MNXR188567	MNXR143812	R00707	R03493
MNXR148981	MNXR112255	MNXR116811	R04658	R08100
MNXR163831	MNXR144502	MNXR108123	R08815	R01939
MNXR103367	MNXR152458	MNXR144163	R10155	R01339
MNXR146446	MNXR165854	MNXR146377	R02363	R00690
MNXR147321	MNXR177173	MNXR178120	R12315	R00338
MNXR153571	MNXR102428	MNXR95725	R03070	R00921
MNXR188988	MNXR140043	MNXR192342	R01121	R00211
MNXR150751	MNXR116364	MNXR100735	R07497	R00210
MNXR192629	MNXR101940	MNXR111632	R05747	R07959
MNXR113544	MNXR192639	MNXR173193	R07481	R02257
MNXR109407	MNXR136556	MNXR175212	R00851	R07254
MNXR148979	MNXR176724	MNXR100063	R11312	R03581
MNXR149516	MNXR188381	MNXR111447	R11738	R00493
MNXR97203	MNXR117476	MNXR112147	R03132	R00776
MNXR112540	MNXR102220	MNXR115304	R03697	R00526
MNXR108457	MNXR153215	MNXR189850	R01000	R07143
MNXR114523	MNXR159798	MNXR173985	R03197	R00264
MNXR145204	MNXR99877	MNXR117674	R07364	R02673
MNXR139204	MNXR190571	MNXR100874	R02053	R00064
MNXR190668	MNXR97969	MNXR188327	R10834	R03341
MNXR113802	MNXR177180	MNXR152476	R01868	R02422
MNXR107258	MNXR111478	MNXR113637	R00366	R02260
MNXR97400	MNXR176277	MNXR107081	R05071	R00277
MNXR149886	MNXR188980	MNXR145269	R00578	R00367
MNXR148149	MNXR146094	MNXR153021	R07934	R00893
MNXR110640	MNXR111478	MNXR191484	R06574	R00353
MNXR190678	MNXR177539	MNXR178625	R04674	R00108
MNXR147039	MNXR117210	MNXR100813	R08549	R00932
MNXR145944	MNXR107369	MNXR177142	R01402	R03350
MNXR146581	MNXR192070	MNXR143822	R07267	R02008
MNXR188698	MNXR173985	MNXR145944	R06583	R01050
MNXR139799	MNXR173094	MNXR143829	R02633	R00326
MNXR147605	MNXR188381	MNXR153196	R03472	R00278
MNXR149928	MNXR188988	MNXR123864	R07429	R06837
MNXR104531	MNXR121959	MNXR116906	R09849	R00833
MNXR163718	MNXR103226	MNXR191183	R09409	R00152
MNXR149225	MNXR188641	MNXR146459	R01461	R03171
MNXR152478	MNXR134798	MNXR103371	R00855	R03415
MNXR111470	MNXR177184	MNXR177163	R11232	R00700
MNXR104714	MNXR188922	MNXR152519	R02609	R03674
MNXR112266	MNXR107491	MNXR190494	R02898	R03666
MNXR108055	MNXR191166	MNXR101882	R04109	R01426
MNXR153326	MNXR175349	MNXR100446	R04758	R02363
MNXR94907	MNXR96884	MNXR147048	R09067	R05483
MNXR191234	MNXR145702	MNXR176990	R01030	R06839
MNXR163808	MNXR188988	MNXR145011	R01103	R00977
MNXR145115	MNXR191516	MNXR177142	R04173	R03872
MNXR102421	MNXR145262	MNXR148374	R08032	R07376
MNXR143670	MNXR191085	MNXR95450	R06344	R02409
MNXR147128	MNXR178245	MNXR191004	R11659	R03891
MNXR112205	MNXR189826	MNXR152015	R00968	R06857
MNXR105373	MNXR144046	MNXR139566	R02147	R05500
MNXR151843	MNXR149466	MNXR188503	R01754	R06272
MNXR188818	MNXR166556	MNXR191008	R08121	R01367
MNXR112794	MNXR112164	MNXR176664	R01799	R00188
MNXR97779	MNXR138060	MNXR117407	R00190	R08499
MNXR190952	MNXR181082	MNXR146459	R00197	R08398
MNXR191166	MNXR121648	MNXR190533	R02519	R00363
MNXR146427	MNXR195411	MNXR113113	R01209	R00894
MNXR103457	MNXR175482	MNXR103098	R08558	R01644
MNXR153040	MNXR192559	MNXR146117	R03989	R07756
MNXR95749	MNXR121647	MNXR111072	R08964	R00459
MNXR189231	MNXR103045	MNXR116470	R03509	R01957
MNXR145575	MNXR145197	MNXR101940	R11010	R07729
MNXR190062	MNXR177949	MNXR152458	R05086	R07753
MNXR103455	MNXR146741	MNXR145782	R01476	R02636
MNXR107107	MNXR151310	MNXR149512	R07494	R00466
MNXR138059	MNXR177176	MNXR146121	R03237	R08372
MNXR190946	MNXR117339	MNXR176075	R02413	R03533
MNXR146171	MNXR117672	MNXR147666	R00177	R05090
MNXR108560	MNXR153054	MNXR175482	R09418	R07733
MNXR103371	MNXR151473	MNXR143822	R02521	R07101
MNXR146595	MNXR145426	MNXR100482	R04983	R01860
MNXR188205	MNXR100348	MNXR175455	R04095	R06741
MNXR97007	MNXR188818	MNXR192348	R03775	R02254
MNXR135405	MNXR95843	MNXR152547	R10115	R07881
MNXR118001	MNXR188850	MNXR122224	R07484	R05539
MNXR103132	MNXR192342	MNXR173534	R07999	R00017
MNXR111448	MNXR100328	MNXR121644	R09442	R02233
MNXR111572	MNXR176193	MNXR190894	R07431	R07969
MNXR152286	MNXR96813	MNXR192649	R05085	R06512
MNXR97428	MNXR112160	MNXR102044	R02654	R06288
MNXR109051	MNXR149066	MNXR97053	R01616	R07134
MNXR104899	MNXR177488	MNXR190696	R01169	R06270
MNXR102438	MNXR145276	MNXR152039	R11101	R07482
MNXR188974	MNXR95942	MNXR175824	R06171	R02749
MNXR111204	MNXR116470	MNXR117465	R02124	R04393
MNXR109104	MNXR140768	MNXR188337	R02396	R02029
MNXR110602	MNXR138674	MNXR176256	R00734	R08396
MNXR146364	MNXR191428	MNXR191943	R07937	R07754
MNXR113960	MNXR100450	MNXR146509	R09420	R01283
MNXR106426	MNXR195409	MNXR100332	R04982	R00445
MNXR152678	MNXR177525	MNXR153392	R10092	R01052
MNXR188922	MNXR102302	MNXR147489	R04737	R01319
MNXR144569	MNXR96709	MNXR95749	R08175	R00175
MNXR190609	MNXR151536	MNXR149565	R00268	R00864
MNXR148373	MNXR95440	MNXR150368	R03261	R02442
MNXR149522	MNXR149796	MNXR191861	R07330	R02472
MNXR96702	MNXR190914	MNXR139204	R01942	R01611
MNXR112444	MNXR99896	MNXR109314	R00155	R03165
MNXR190964	MNXR122745	MNXR138060	R02082	R01863
MNXR163837	MNXR111074	MNXR176897	R02691	R01876
MNXR145141	MNXR190634	MNXR123859	R08238	R02601
MNXR188403	MNXR111071	MNXR182157	R10998	R07204
MNXR103069	MNXR188924	MNXR188219	R00766	R02561
MNXR148701	MNXR177172	MNXR139192	R03417	R00067
MNXR113645	MNXR176977	MNXR145828	R07996	R00002
MNXR109293	MNXR101474	MNXR112254	R11261	R00643
MNXR190896	MNXR107335	MNXR96039	R09033	R01308
MNXR95726	MNXR176274	MNXR176990	R10951	R06938
MNXR96446	MNXR173151	MNXR121651	R05590	R01302
MNXR151767	MNXR102137	MNXR117774	R09510	R06924
MNXR101443	MNXR149483	MNXR190046	R03005	R05137
MNXR111536	MNXR112254	MNXR153200	R04880	R00915
MNXR95900	MNXR101977	MNXR100826	R00987	R01777
MNXR192026	MNXR151314	MNXR190613	R11323	R07980
MNXR111793	MNXR101446	MNXR100353	R00127	R08090
MNXR101977	MNXR174039	MNXR112144	R07099	R00476
MNXR109458	MNXR97814	MNXR97358	R07470	R00260
MNXR95261	MNXR152254	MNXR106812	R04170	R04902
MNXR190531	MNXR190988	MNXR95958	R07492	R08431
MNXR151528	MNXR137653	MNXR190714	R02111	R02451
MNXR96993	MNXR191350	MNXR149475	R10147	R01647
MNXR95444	MNXR190844	MNXR115047	R06343	R07226
MNXR96060	MNXR99880	MNXR112469	R04429
MNXR101730	MNXR145221	MNXR107387	R06939
MNXR190986	MNXR97428	MNXR110347	R06345
MNXR149036	MNXR121946	MNXR123842	R00078
MNXR107571	MNXR150064	MNXR184979	R10258
MNXR153018	MNXR116878	MNXR182004	R03778
MNXR189537	MNXR180668	MNXR123826	R07953
MNXR184967	MNXR151662	MNXR116368	R03028
MNXR104384	MNXR112319	MNXR177540	R11543
MNXR152654	MNXR95256	MNXR112686	R07559
MNXR100611	MNXR192635	MNXR147046	R03469
MNXR152628	MNXR104823	MNXR173185	R01252
MNXR107082	MNXR100074	MNXR190533	R02832
MNXR188147	MNXR190231	MNXR152538	R06286
MNXR146289	MNXR173137	MNXR97512	R04945
MNXR100024	MNXR176392	MNXR182001	R06936
MNXR114105	MNXR177924	MNXR146094	R00095
MNXR190103	MNXR107916	MNXR117490	R07263
MNXR107370	MNXR188696	MNXR177171	R10506
MNXR190430	MNXR153519	MNXR143813	R04325
MNXR95106	MNXR95377	MNXR144021	R04150
MNXR111056	MNXR177160	MNXR191532	R03098
MNXR108415	MNXR112523	MNXR144032	R08584
MNXR113093	MNXR188141	MNXR100030	R04894
MNXR148985	MNXR176394	MNXR146265	R04617
MNXR101940	MNXR147608	MNXR121700	R01624
MNXR189948	MNXR117781	MNXR102042	R02397
MNXR110824	MNXR190585	MNXR190988	R11550
MNXR97358	MNXR182379	MNXR144130	R10046
MNXR94902	MNXR146819	MNXR116947	R03639
MNXR95554	MNXR102639	MNXR145703	R06950
MNXR106360	MNXR104846	MNXR188499	R03018
MNXR191159	MNXR177525	MNXR110155	R10281
MNXR113429	MNXR145290	MNXR110673	R03858
MNXR108378	MNXR190613	MNXR145003	R00028
MNXR190533	MNXR190844	MNXR177787	R01842
MNXR145237	MNXR177766	MNXR151340	R00428
MNXR97358	MNXR152663	MNXR177794	R05615
MNXR144928	MNXR101439	MNXR177953	R01184
MNXR107825	MNXR119053	MNXR148517	R07111
MNXR109457	MNXR154367	MNXR177200	R05165
MNXR163522	MNXR146446	MNXR110767	R04744
MNXR150168	MNXR106668	MNXR116480	R04863
MNXR145077	MNXR182244	MNXR148606	R10227
MNXR110799	MNXR107338	MNXR148465	R04224
MNXR147874	MNXR145285	MNXR182377	R00951
MNXR173584	MNXR116178	MNXR188285	R01360
MNXR113890	MNXR100810	MNXR175264	R09432
MNXR147400	MNXR102303	MNXR122205	R07501
MNXR151964	MNXR145694	MNXR153608	R06272
MNXR95070	MNXR152656	MNXR188277	R05614
MNXR190496	MNXR95698	MNXR134274	R01316
MNXR110813	MNXR96702	MNXR146158	R01295
MNXR153595	MNXR182276	MNXR188285	R00566
MNXR109766	MNXR153057	MNXR111954	R05002
MNXR96709	MNXR121735	MNXR190736	R03443
MNXR113745	MNXR149918	MNXR121837	R04218
MNXR153166	MNXR145011	MNXR113789	R00524
MNXR147326	MNXR191307	MNXR182203	R07584
MNXR189816	MNXR115912	MNXR188515	R03434
MNXR189836	MNXR104833	MNXR152926	R10203
MNXR191867	MNXR96702	MNXR125716	R03124
MNXR190856	MNXR96457	MNXR177197	R04378
MNXR188165	MNXR145694	MNXR189283	R00794
MNXR144996	MNXR144168	MNXR152476	R04391
MNXR102010	MNXR162386	MNXR116933	R02596
MNXR97076	MNXR190908	MNXR152574	R07051
MNXR163490	MNXR191008	MNXR116366	R04065
MNXR100656	MNXR191945	MNXR191000	R08146
MNXR112981	MNXR188589	MNXR175776	R04035
MNXR147073	MNXR192069	MNXR140768	R00032
MNXR116932	MNXR177204	MNXR110675	R05842
MNXR111522	MNXR191185	MNXR190488	R04014
MNXR146433	MNXR153293	MNXR107000	R03348
MNXR146784	MNXR188539	MNXR175640	R04953
MNXR108490	MNXR149063	MNXR105139	R04323
MNXR152122	MNXR110347	MNXR177165	R10450
MNXR102221	MNXR95618	MNXR122997	R10724
MNXR96407	MNXR175670	MNXR134053	R10688
MNXR95850	MNXR180665	MNXR189287	R03460
MNXR112997	MNXR122075	MNXR99641	R00715
MNXR96347	MNXR154367	MNXR149053	R02093
MNXR118003	MNXR145237	MNXR100827	R07106
MNXR110777	MNXR113069	MNXR148953	R02484
MNXR100552	MNXR190577	MNXR100024	R00031
MNXR96943	MNXR188149	MNXR134211	R02520
MNXR95898	MNXR146109	MNXR102301	R04292
MNXR146721	MNXR103226	MNXR100060	R00271
MNXR188441	MNXR182000	MNXR106390	R07437
MNXR107561	MNXR111482	MNXR100587	R02948
MNXR105139	MNXR95865	MNXR117701	R07892
MNXR188241	MNXR145424	MNXR144020	R03231
MNXR147792	MNXR188629	MNXR152841	R03728
MNXR163589	MNXR189826	MNXR144166	R07498
MNXR163534	MNXR109787	MNXR145242	R08648
MNXR191943	MNXR112253	MNXR188844	R08055
MNXR109314	MNXR192610	MNXR176275	R00586
MNXR104634	MNXR100325	MNXR191482	R10560
MNXR152166	MNXR123103	MNXR107303	R00509
MNXR109268	MNXR146119	MNXR152050	R10089
MNXR118126	MNXR96145	MNXR102137	R10792
MNXR191085	MNXR112682	MNXR102527	R00649
MNXR110317	MNXR117536	MNXR144024	R02272
MNXR103050	MNXR190551	MNXR106583	R01548
MNXR114042	MNXR146335	MNXR142085	R06941
MNXR149328	MNXR96485	MNXR150605	R01896
MNXR111858	MNXR191976	MNXR145178	R08697
MNXR106390	MNXR134770	MNXR191105	R08345
MNXR111581	MNXR104747	MNXR188567	R07393
MNXR146847	MNXR153354	MNXR112255	R05759
MNXR192104	MNXR140043	MNXR144502	R00604
MNXR190938	MNXR112682	MNXR152458	R07392
MNXR117236	MNXR192656	MNXR165854	R00829
MNXR188916	MNXR110962	MNXR102428	R01410
MNXR188761	MNXR190730	MNXR140043	R03451
MNXR149479	MNXR147048	MNXR116364	R04780
MNXR191947	MNXR117470	MNXR101940	R01710
MNXR152928	MNXR115984	MNXR192639	R01931
MNXR107613	MNXR135555	MNXR176724	R03587
MNXR146717	MNXR189048	MNXR188381	R03075
MNXR152764	MNXR188501	MNXR117476	R01231
MNXR112877	MNXR192637	MNXR102220	R07083
MNXR190888	MNXR102220	MNXR116831	R03664
MNXR188451	MNXR97145	MNXR153215	R00256
MNXR100348	MNXR182370	MNXR159798	R06064
MNXR96118	MNXR113459	MNXR99877	R00927
MNXR112213	MNXR179791	MNXR190571	R01569
MNXR150951	MNXR145223	MNXR97969	R03407
MNXR192272	MNXR191305	MNXR177180	R05723
MNXR94792	MNXR101439	MNXR150378	R03321
MNXR147680	MNXR191004	MNXR111478	R00083
MNXR95160	MNXR188836	MNXR190200	R02088
MNXR190172	MNXR134770	MNXR188980	R02902
MNXR109549	MNXR95191	MNXR146094	R10260
MNXR151351	MNXR99641	MNXR111478	R08295
MNXR188844	MNXR153608	MNXR177539	R03416
MNXR151536	MNXR108735	MNXR192070	R00667
MNXR109115	MNXR117322	MNXR173094	R04441
MNXR103463	MNXR146520	MNXR188381	R01736
MNXR113046	MNXR191943	MNXR107478	R07087
MNXR104995	MNXR180666	MNXR188988	R04137
MNXR190555	MNXR140768	MNXR121959	R05390
MNXR139179	MNXR126213	MNXR103226	R12117
MNXR112856	MNXR176397	MNXR188641	R02487
MNXR147237	MNXR96118	MNXR134798	R03524
MNXR150174	MNXR113250	MNXR147108	R07023
MNXR188397	MNXR100878	MNXR177184	R10921
MNXR112804	MNXR149359	MNXR188922	R01579
MNXR113307	MNXR113581	MNXR191166	R03186
MNXR117230	MNXR112125	MNXR175349	R04986
MNXR107811	MNXR177172	MNXR96884	R03355
MNXR190770	MNXR191105	MNXR176274	R00888
MNXR153626	MNXR148978	MNXR145702	R03429
MNXR108475	MNXR191159	MNXR144023	R00129
MNXR100555	MNXR112321	MNXR177179	R07679
MNXR112523	MNXR106649	MNXR113038	R06540
MNXR147980	MNXR146158	MNXR191516	R10039
MNXR109036	MNXR192666	MNXR145262	R10057
MNXR188529	MNXR97383	MNXR173316	R10923
MNXR111578	MNXR188836	MNXR122078	R08159
MNXR190216	MNXR176388	MNXR107258	R07236
MNXR96481	MNXR149928	MNXR176029	R01274
MNXR191350	MNXR192686	MNXR189826	R00922
MNXR104380	MNXR100826	MNXR144046	R09229
MNXR110357	MNXR112278	MNXR149466	R03314
MNXR104721	MNXR115599	MNXR166556	R02065
MNXR188207	MNXR176391	MNXR112164	R08176
MNXR111025	MNXR177622	MNXR138060	R02362
MNXR151974	MNXR176928	MNXR181082	R03629
MNXR148109	MNXR109771	MNXR121648	R07759
MNXR107465	MNXR100136	MNXR175482	R03628
MNXR149947	MNXR152676	MNXR121647	R03660
MNXR146106	MNXR149466	MNXR103045	R09811
MNXR192657	MNXR177883	MNXR145197	R01329
MNXR110347	MNXR96129	MNXR177949	R04231
MNXR108795	MNXR116608	MNXR121906	R04671
MNXR107928	MNXR112685	MNXR146741	R02732
MNXR149094	MNXR190986	MNXR177176	R07787
MNXR149092	MNXR153482	MNXR117339	R02581
MNXR147724	MNXR100389	MNXR151473	R03057
MNXR108442	MNXR176619	MNXR153054	R01041
MNXR188499	MNXR97143	MNXR145426	R00985
MNXR192055	MNXR122861	MNXR100348	R11796
MNXR150753	MNXR102302	MNXR188818	R00315
MNXR112845	MNXR182380	MNXR177793	R02027
MNXR152012	MNXR181978	MNXR100328	R00573
MNXR112830	MNXR190557	MNXR176193	R11372
MNXR110722	MNXR153621	MNXR96813	R01802
MNXR151968	MNXR191183	MNXR144165	R02593
MNXR188285	MNXR102543	MNXR121780	R04956
MNXR149464	MNXR188449	MNXR112160	R01221
MNXR108688	MNXR110675	MNXR149066	R07362
MNXR149950	MNXR149073	MNXR149073	R02457
MNXR189682	MNXR182407	MNXR177488	R08203
MNXR106519	MNXR190410	MNXR191093	R03758
MNXR111123	MNXR97143	MNXR150718	R00181
MNXR110652	MNXR117474	MNXR145276	R05068
MNXR191427	MNXR100328	MNXR95942	R01751
MNXR145325	MNXR188585	MNXR173080	R07466
MNXR153392	MNXR113581	MNXR120740	R07395
MNXR146321	MNXR97358	MNXR140768	R09502
MNXR180668	MNXR175468	MNXR138674	R03077
MNXR99896	MNXR177164	MNXR191428	R12223
MNXR146647	MNXR99641	MNXR100450	R02331
MNXR113980	MNXR153519	MNXR177525	R07509
MNXR140658	MNXR173210	MNXR195409	R09653
MNXR114301	MNXR190625	MNXR102302	R04198
MNXR152440	MNXR179700	MNXR96709	R10283
MNXR191183	MNXR177166	MNXR95440	R07770
MNXR102461	MNXR190986	MNXR149796	R01663
MNXR113639	MNXR108315	MNXR144118	R08914
MNXR107634	MNXR176396	MNXR145493	R08391
MNXR104504	MNXR182375	MNXR190914	R05595
MNXR112886	MNXR190914	MNXR99896	R04666
MNXR95530	MNXR145327	MNXR111074	R07433
MNXR105353	MNXR177538	MNXR138188	R08116
MNXR111784	MNXR100763	MNXR190634	R09457
MNXR151664	MNXR153745	MNXR190856	R01388
[truncated: 410 more rows]

## Sheet: Table C
Quercus suber	Zea mays	Arabidops thaliana	Quercus suber (KEGG IDs)	Zea mays (Saha et al.)	Arabidops thaliana (Chung et al.)
MNXM114184	MNXM1106021	MNXM22501	C02291	C00013	C05263
MNXM1104216	MNXM1716	MNXM1106021	C00631	C00001	C02934
MNXM645	MNXM11222	MNXM1346	C04047	C00009	C00060
MNXM1102072	MNXM732749	MNXM1716	C03861	C00022	C02003
MNXM732341	MNXM4292	MNXM11222	C11145	C00900	C05275
MNXM1108072	MNXM14540	MNXM732749	C00206	C00011	C03506
MNXM1104119	MNXM559	MNXM4292	C04516	C00027	C00986
MNXM2944	MNXM732341	MNXM14540	C03161	C00007	C14793
MNXM10684	MNXM727195	MNXM10376	C00114	C01083	C01651
MNXM727883	MNXM734746	MNXM737350	C14804	C00031	C05412
MNXM1104740	MNXM731232	MNXM559	C05262	C00068	C05859
MNXM2878	MNXM3548	MNXM732341	C19617	C00008	C14870
MNXM30147	MNXM733709	MNXM727195	C05665	C05125	C02967
MNXM1103884	MNXM725896	MNXM734746	C01697	C00064	C15647
MNXM736685	MNXM4499	MNXM1105926	C21417	C00026	C00606
MNXM732965	MNXM9575	MNXM731232	C04671	C00138	C01802
MNXM1104611	MNXM4534	MNXM3548	C06054	C00025	C06002
MNXM3978	MNXM731281	MNXM30260	C16560	C00139	C09826
MNXM731114	MNXM1091615	MNXM733709	C00741	C01674	C16471
MNXM741463	MNXM7416	MNXM3822	C08539	C00140	C02576
MNXM1105737	MNXM12268	MNXM725896	C16633	C01182	C00705
MNXM730660	MNXM1106941	MNXM1105860	C00294	C00197	C00810
MNXM1099	MNXM1106068	MNXM4499	C05662	C00185	C02066
MNXM1103313	MNXM726465	MNXM9575	C07447	C00221	C08586
MNXM728115	MNXM728266	MNXM7416	C11142	C00208	C11388
MNXM1108021	MNXM4974	MNXM4534	C15782	C00267	C03291
MNXM100	MNXM738068	MNXM1091615	C19586	C00430	C05437
MNXM1106040	MNXM1104173	MNXM731281	C21025	C00931	C14098
MNXM732407	MNXM1105983	MNXM730454	C00077	C01020	C16336
MNXM187	MNXM738804	MNXM1106941	C00073	C01059	C16587
MNXM1103400	MNXM731702	MNXM733666	C05698	C04332	C05313
MNXM741233	MNXM1017	MNXM726465	C02163	C00255	C02554
MNXM739504	MNXM1880	MNXM1106068	C16647	C04732	C04713
MNXM736931	MNXM726235	MNXM728266	C00014	C00072	C01120
MNXM104925	MNXM172	MNXM4974	C00491	C05422	C02047
MNXM1107949	MNXM1102167	MNXM738068	C04672	C01024	C02972
MNXM6115	MNXM727566	MNXM16099	C20609	C00014	C05776
MNXM1105057	MNXM1422	MNXM725947	C04640	C00002	C05844
MNXM1103769	MNXM1384	MNXM730735	C17252	C00003	C05382
MNXM731760	MNXM1137668	MNXM1105983	C01816	C00004	C03968
MNXM1993	MNXM1103962	MNXM13509	C04294	C01041	C05381
MNXM738792	MNXM360	MNXM738804	C19595	C00996	C03912
MNXM3938	MNXM2459	MNXM3923	C16612	C00080	C01069
MNXM727075	MNXM3001	MNXM74779	C21113	C00999	C01645
MNXM4187	MNXM9571	MNXM731702	C00244	C00051	C06250
MNXM3565	MNXM736082	MNXM1017	C14144	C00006	C05698
MNXM741170	MNXM1103365	MNXM1880	C00885	C00127	C00447
MNXM728616	MNXM731835	MNXM726235	C08543	C00005	C01384
MNXM2139	MNXM739462	MNXM172	C06186	C00020	C15780
MNXM5738	MNXM728662	MNXM1102167	C00671	C00882	C05295
MNXM733936	MNXM1103046	MNXM727566	C02047	C00010	C05810
MNXM4066	MNXM726095	MNXM9631	C03035	C00086	C16323
MNXM731573	MNXM12841	MNXM1422	C11872	C00288	C05641
MNXM738369	MNXM738452	MNXM1384	C01209	C00169	C02320
MNXM5738	MNXM2796	MNXM1137668	C00249	C00015	C14859
MNXM45001	MNXM436	MNXM1103962	C02295	C00075	C05516
MNXM1105933	MNXM732388	MNXM360	C06024	C00105	C14090
MNXM740315	MNXM3443	MNXM2459	C05382	C00250	C11831
MNXM1108036	MNXM7979	MNXM3001	C16615	C00018	C02814
MNXM1105921	MNXM2276	MNXM730292	C20680	C00019	C04575
MNXM6788	MNXM2111	MNXM9571	C00221	C00073	C00123
MNXM5534	MNXM748	MNXM165282	C00470	C01137	C06032
MNXM728564	MNXM728731	MNXM479113	C00011	C01234	C15786
MNXM739669	MNXM732213	MNXM736082	C06033	C00170	C04919
MNXM5963	MNXM1104188	MNXM1103365	C03221	C00212	C01187
MNXM1104105	MNXM5881	MNXM728662	C21923	C06197	C01646
MNXM46935	MNXM1101868	MNXM731835	C21310	C00147	C01931
MNXM736189	MNXM1105999	MNXM739462	C14089	C00119	C01652
MNXM1104661	MNXM1107192	MNXM10152	C00673	C00021	C00632
MNXM733934	MNXM5503	MNXM12635	C00245	C00155	C04823
MNXM448	MNXM739272	MNXM1103046	C00531	C00074	C05284
MNXM728399	MNXM1326	MNXM740871	C16327	C00024	C15980
MNXM5852	MNXM741619	MNXM12841	C04706	C00149	C04236
MNXM2035	MNXM1103965	MNXM726095	C01613	C03981	C00323
MNXM58	MNXM735601	MNXM738452	C17559	C00237	C06112
MNXM728994	MNXM728615	MNXM1103971	C05111	C05993	C08604
MNXM1108219	MNXM18658	MNXM2796	C05797	C00332	C00546
MNXM731577	MNXM732845	MNXM436	C01636	C03287	C00219
MNXM828	MNXM91324	MNXM6111	C05143	C01165	C02035
MNXM6216	MNXM1107765	MNXM732388	C16424	C01879	C00257
MNXM1676	MNXM1104918	MNXM3443	C13433	C00857	C00333
MNXM2302	WATER	MNXM7979	C04352	C00041	C01094
MNXM736937	MNXM3536	MNXM22132	C05697	C00624	C00562
MNXM1106007	MNXM722719	MNXM1104130	C05580	C00334	C01168
MNXM740736	MNXM726071	MNXM748	C00191	C00311	C14117
MNXM1314	MNXM557	MNXM2276	C14109	C00029	C17243
MNXM6488	MNXM726760	MNXM2111	C05269	C00167	C00009
MNXM737787	MNXM162358	MNXM736884	C18040	C00103	C00355
MNXM10	MNXM738369	MNXM3304	C05279	C00052	C05546
MNXM1104590	MNXM164	MNXM731048	C03737	C00965	C05714
MNXM1103747	MNXM1102376	MNXM11865	C20119	C02191	C16219
MNXM735213	MNXM1108072	MNXM728731	C21281	C14818	C02085
MNXM279	MNXM1103936	MNXM5881	C16404	C00032	C16618
MNXM1092518	MNXM145	MNXM1104188	C03640	C00033	C11521
MNXM1104391	MNXM739660	MNXM732213	C02972	C00035	C16239
MNXM320	MNXM1104726	MNXM1101868	C02348	C00144	C00521
MNXM161	MNXM738494	MNXM1093386	C21832	C00044	C00492
MNXM319	MNXM511	MNXM740315	C00418	C00036	C16470
MNXM90646	MNXM232	MNXM1105999	C03078	C00158	C05757
MNXM735211	MNXM3506	MNXM8222	C00189	C00049	C05107
MNXM29	MNXM6595	MNXM8626	C01216	C00048	C03794
MNXM5925	MNXM722955	MNXM1107192	C06562	C00037	C01136
MNXM1106873	MNXM448	MNXM5503	C00674	C00042	C01204
MNXM1094288	MNXM1107755	MNXM1326	C16251	C00091	C05839
MNXM722720	MNXM1103622	MNXM3132	C16695	C04256	C00004
MNXM2063	MNXM741334	MNXM741619	C15514	C00043	C14857
MNXM12406	MNXM1334	MNXM2845	C16218	C04501	C15978
MNXM728548	MNXM727657	MNXM1103965	C00641	C00058	C00236
MNXM1104953	MNXM257	MNXM735601	C03162	C01304	C00448
MNXM3890	MNXM1105985	MNXM728615	C08590	C05922	C00714
MNXM257	MNXM729054	MNXM1105679	C00259	C00680	C04760
MNXM733481	MNXM1104675	MNXM18658	C20991	C00047	C03740
MNXM1108387	MNXM12564	MNXM732845	C11512	C00160	C00365
MNXM1104936	MNXM8276	MNXM5346	C00044	C03082	C06599
MNXM10187	MNXM1105027	MNXM1107765	C21165	C05840	C00666
MNXM731932	MNXM1106160	MNXM1104918	C06093	C01419	C12453
MNXM733449	MNXM101881	WATER	C02266	C00669	C01582
MNXM1107192	MNXM1105930	MNXM736197	C00344	C00446	C11455
MNXM174	MNXM90591	MNXM1580	C11865	C00053	C00262
MNXM738693	MNXM1103734	MNXM3536	C10192	C00224	C08650
MNXM10820	MNXM735167	MNXM10244	C00506	C00055	C03635
MNXM394	MNXM6648	MNXM722719	C14786	C00475	C02734
MNXM727531	MNXM1107418	MNXM4039	C03506	C00112	C00762
MNXM1104310	MNXM1532	MNXM726071	C20829	C00059	C00190
MNXM1106908	MNXM740846	MNXM557	C00488	C00061	C00406
MNXM31869	MNXM5450	MNXM726760	C00561	C00062	C08316
MNXM732410	MNXM310	MNXM162358	C19605	C00077	C00522
MNXM728619	MNXM1453	MNXM164	C03761	C00179	C15514
MNXM114386	MNXM5028	MNXM1108072	C14831	C00063	C00740
MNXM728718	MNXM12847	MNXM1102376	C00714	C00152	C06235
MNXM1137698	MNXM722728	MNXM1103936	C14803	C01005	C13309
MNXM722980	MNXM5719	MNXM145	C20946	C00065	C05266
MNXM10312	MNXM10242	MNXM11728	C01638	C00979	C04039
MNXM1805	MNXM1105921	MNXM739660	C00169	C00168	C00103
MNXM850	MNXM732999	MNXM738494	C02474	C00132	C04327
MNXM731667	MNXM731109	MNXM511	C06376	C00067	C15972
MNXM2796	MNXM1093479	MNXM735009	C05302	C00213	C06604
MNXM6489	MNXM1094084	MNXM734466	C20983	C01081	C02729
MNXM732937	MNXM10776	MNXM232	C02659	C05381	C15981
MNXM722	MNXM371	MNXM3506	C17551	C00162	C00016
MNXM733034	MNXM736976	MNXM6595	C01598	C00071	C04618
MNXM739247	MNXM1107764	MNXM722955	C01852	C01115	C01641
MNXM6880	MNXM728337	MNXM448	C00450	C00125	C16551
MNXM11497	MNXM491939	MNXM3866	C20120	C00126	C00399
MNXM732378	MNXM1106002	MNXM1107755	C06160	C00631	C17017
MNXM164	MNXM811	MNXM1103622	C01087	C00437	C06082
MNXM101968	MNXM727256	MNXM22521	C02934	C00079	C01077
MNXM738494	MNXM1094916	MNXM5182	C04376	C00166	C02591
MNXM474081	MNXM732651	MNXM1334	C04101	C00423	C16353
MNXM6882	MNXM91407	MNXM727657	C14853	C02505	C16468
MNXM5666	MNXM1101977	MNXM257	C03028	C00448	C00083
MNXM457	MNXM2282	MNXM4042	C05749	C03428	C00637
MNXM1105906	MNXM9572	MNXM1105985	C04246	C00186	C02411
MNXM162429	MNXM3661	MNXM729054	C05760	C00232	C15940
MNXM4912	MNXM993	MNXM1104675	C15990	C00449	C06000
MNXM600	MNXM726711	MNXM8276	C08281	C00081	C00222
MNXM146183	MNXM1104572	MNXM12564	C10044	C00104	C01194
MNXM741754	MNXM734080	MNXM1105027	C05309	C00130	C01177
MNXM31772	MNXM1107990	MNXM943	C00015	C00083	C00389
MNXM739733	MNXM1103713	MNXM1106160	C16333	C00084	C01172
MNXM1107731	MNXM739741	MNXM101881	C21084	C00354	C16443
MNXM3216	MNXM1104531	MNXM1105930	C17591	C00085	C02880
MNXM1108061	MNXM83	MNXM731876	C01659	C02591	C05925
MNXM730062	MNXM6133	MNXM1103734	C01179	C00088	C00390
MNXM555	MNXM458	MNXM90591	C01424	C00089	C02835
MNXM1108249	MNXM738482	MNXM735167	C16555	C00095	C01985
MNXM4269	MNXM1108303	MNXM1107418	C21932	C01177	C04916
MNXM1103684	MNXM304	MNXM6648	C05938	C00092	C02273
MNXM727061	MNXM1106903	MNXM1532	C05762	C00116	C05198
MNXM735455	MNXM1106057	MNXM740846	C15790	C00093	C08628
MNXM725935	MNXM548	MNXM5450	C00229	C00016	C00052
MNXM734801	MNXM18659	MNXM730229	C06561	C00111	C05700
MNXM7265	MNXM622	MNXM310	C00280	C01352	C01635
MNXM1061	MNXM1108369	MNXM1453	C11695	C00094	C05598
MNXM6986	MNXM234	MNXM5028	C00195	C00283	C04281
MNXM1104209	MNXM1397	MNXM12847	C00091	C05345	C10107
MNXM3333	MNXM392	MNXM722728	C11133	C00636	C05935
MNXM90667	MNXM1137716	MNXM7841	C15793	C00096	C04051
MNXM162802	MNXM5843	MNXM5502	C02099	C00464	C04253
MNXM1103578	MNXM1106003	MNXM18665	C06316	C01222	C00258
MNXM9553	MNXM729080	MNXM5719	C08557	C02280	C05596
MNXM728538	MNXM729007	MNXM10242	C06124	C02492	C01962
MNXM730690	MNXM644	MNXM1105921	C06232	C00957	C18073
MNXM1552	MNXM733623	MNXM741761	C04737	C00302	C16720
MNXM6125	MNXM5506	MNXM732999	C01180	C00097	C00036
MNXM732177	MNXM9576	MNXM731109	C00509	C05665	C04216
MNXM1105919	MNXM1102128	MNXM1093479	C05584	C00099	C05831
MNXM138	MNXM9034	MNXM1094084	C05824	C02642	C05274
MNXM730543	MNXM734861	MNXM16237	C05581	C00100	C00363
MNXM727854	MNXM5830	MNXM10776	C06548	C00894	C00144
MNXM6646	MNXM490899	MNXM371	C00993	C03344	C08725
MNXM732889	MNXM1558	MNXM736976	C03231	C06002	C05904
MNXM4039	MNXM1103086	MNXM1105008	C00647	C00415	C04851
MNXM1102094	MNXM142	MNXM3441	C00627	C00101	C14087
MNXM7131	MNXM123	MNXM1107764	C01097	C00504	C04810
MNXM738155	MNXM739477	MNXM728337	C11557	C00234	C00361
MNXM1094062	MNXM734814	MNXM491939	C02362	C00143	C00530
MNXM728350	MNXM216	MNXM1106002	C01110	C00498	C06123
MNXM92861	MNXM1105858	MNXM811	C01572	C00299	C04785
MNXM814675	MNXM1103718	MNXM734008	C19781	C01103	C05627
MNXM732162	MNXM4266	MNXM10211	C01168	C00106	C00620
MNXM726090	MNXM732527	MNXM727256	C00042	C00251	C02188
MNXM46032	MNXM730301	MNXM1094916	C00139	C00108	C00154
MNXM8204	MNXM732531	MNXM732651	C06424	C00109	C06098
MNXM725937	MNXM733034	MNXM10336	C05686	C06032	C11453
MNXM729229	MNXM1108542	MNXM473	C00168	C00188	C15782
MNXM2414	MNXM1102072	MNXM91407	C04217	C01118	C05260
MNXM163690	MNXM1104179	MNXM1101977	C00517	C05984	C11832
MNXM735367	MNXM314	MNXM2282	C05274	C00621	C00055
MNXM814667	MNXM572	MNXM9572	C00187	C00110	C11934
MNXM2588	MNXM69	MNXM819803	C16332	C01246	C05832
MNXM416	MNXM2239	MNXM3661	C00311	C00118	C00582
MNXM736128	MNXM729789	MNXM91839	C00665	C00117	C05907
MNXM1104601	MNXM13030	MNXM993	C00919	C00121	C12486
MNXM3117	MNXM443	MNXM726711	C02090	C00301	C15975
MNXM1106093	MNXM732471	MNXM734080	C15787	C00199	C00086
MNXM2704	MNXM959	MNXM1107990	C04751	C00236	C15882
MNXM1527	MNXM725931	MNXM1103713	C16609	C05378	C05695
MNXM730534	MNXM731086	MNXM739741	C11875	C02739	C06403
MNXM11869	MNXM726097	MNXM1104531	C04454	C03090	C00672
MNXM101606	MNXM7973	MNXM734821	C00224	C04302	C05100
MNXM727687	MNXM7129	MNXM83	C14909	C01909	C11948
MNXM1104084	MNXM739946	MNXM732035	C01188	C00087	C15966
MNXM618	MNXM1108062	MNXM6133	C05223	C00120	C04807
MNXM6792	MNXM1105937	MNXM458	C13747	C05198	C00024
MNXM726864	MNXM1113	MNXM738482	C06125	C00122	C01648
MNXM1103776	MNXM1104266	MNXM12103	C11876	C03794	C00063
MNXM729605	MNXM319	MNXM1108303	C14768	C03406	C00700
MNXM728732	MNXM1106769	MNXM304	C20937	C00124	C11088
MNXM730235	MNXM345	MNXM732673	C18910	C05402	C14791
MNXM733981	MNXM4488	MNXM1106903	C19614	C00492	C16533
MNXM741306	MNXM729720	MNXM1106057	C08579	C05401	C02141
MNXM5082	MNXM13307	MNXM548	C03906	C05796	C06025
MNXM799	MNXM1104522	MNXM1104403	C04559	C01143	C00364
MNXM730293	MNXM1094083	MNXM729800	C00793	C00129	C00294
MNXM1188	MNXM735320	MNXM739517	C01642	C00235	C02909
MNXM1103867	MNXM1104543	MNXM739470	C02046	C00294	C18021
MNXM3012	MNXM355	MNXM737247	C15799	C04734	C16448
MNXM734904	MNXM1107753	MNXM18659	C08320	C00655	C00689
MNXM1093479	MNXM735214	MNXM8227	C01879	C00262	C16645
MNXM1102789	MNXM727928	MNXM622	C03785	C00206	C02992
MNXM1031	MNXM18661	MNXM14706	C11088	C00131	C01643
MNXM740871	MNXM9552	MNXM1108369	C16388	C00135	C16613
MNXM990	MNXM77	MNXM234	C00556	C01152	C05759
MNXM1091982	MNXM1106908	MNXM1397	C00819	C00388	C00624
MNXM2186	MNXM2944	MNXM3660	C05280	C00136	C16528
MNXM1106105	MNXM2268	MNXM392	C17568	C00877	C10945
MNXM731066	MNXM1103443	MNXM1137716	C06103	C05269	C06429
MNXM1104724	MNXM733314	MNXM5843	C06055	C00137	C04425
MNXM736942	MNXM739664	MNXM733896	C05647	C00191	C11811
MNXM736417	MNXM1108339	MNXM5185	C05504	C03546	C05285
MNXM730435	MNXM741109	MNXM1106003	C15781	C04006	C00463
MNXM758	MNXM162841	MNXM1107941	C12128	C01235	C01210
MNXM722728	MNXM5448	MNXM729080	C11854	C04039	C00048
MNXM2595	MNXM6981	MNXM729007	C21622	C00141	C03657
MNXM34930	MNXM727079	MNXM644	C04233	C02504	C16338
MNXM35262	MNXM1048	MNXM733623	C11811	C00445	C15883
MNXM727426	MNXM14584	MNXM9034	C11832	C00440	C03372
MNXM114087	MNXM732010	MNXM9576	C05127	C00387	C03360
MNXM746667	MNXM411	MNXM98001	C08565	C00148	C00170
MNXM1104521	MNXM1106032	MNXM5506	C15796	C03912	C00362
MNXM7300	MNXM8711	MNXM1102128	C21129	C01157	C06640
MNXM1106067	MNXM1092518	MNXM5830	C00024	C00151	C00249
MNXM1148	MNXM2326	MNXM490899	C15784	C03740	C01189
MNXM5924	MNXM1103415	MNXM1558	C11868	C00154	C04619
MNXM4989	MNXM27	MNXM1103086	C06790	C05272	C11351
MNXM726947	MNXM148917	MNXM734447	C20854	C00249	C04181
MNXM205	MNXM286	MNXM10377	C00267	C02934	C05811
MNXM880	MNXM731577	MNXM142	C03508	C02291	C06096
MNXM1630	MNXM1104235	MNXM123	C03360	C00297	C02984
MNXM3220	MNXM733692	MNXM168341	C14857	C00156	C00297
MNXM761	MNXM1281	MNXM739477	C00409	C00028	C00680
MNXM738927	MNXM366	MNXM8198	C16374	C00633	C16329
MNXM746686	MNXM2741	MNXM734814	C07108	C00030	C00882
MNXM108	MNXM599	MNXM216	C01352	C00157	C05888
MNXM4458	MNXM1020	MNXM1103718	C00624	C00416	C00337
MNXM3059	MNXM738830	MNXM4266	C03582	C00114	C00095
MNXM726914	MNXM1107963	MNXM732527	C01192	C05400	C05814
MNXM83	MNXM229	MNXM732531	C06081	C00159	C00931
MNXM7105	MNXM230	MNXM730301	C01031	C00356	C01450
MNXM732046	MNXM1103441	MNXM733034	C03845	C00164	C01345
MNXM30936	MNXM1107988	MNXM7880	C20402	C01061	C05449
MNXM1103205	MNXM735506	MNXM1108542	C05754	C05852	C00005
MNXM741664	MNXM732858	MNXM1102072	C01646	C00438	C02139
MNXM1105908	MNXM725918	MNXM1104179	C20373	C00327	C00346
MNXM162614	MNXM735090	MNXM314	C00526	C05712	C00031
MNXM1086	MNXM1104318	MNXM69	C16608	C00177	C11433
MNXM730546	MNXM2871	MNXM572	C02938	C00181	C17570
MNXM5999	MNXM9563	MNXM2239	C06198	C00310	C00469
MNXM3357	MNXM728840	MNXM729789	C00130	C01164	C15808
MNXM142	MNXM383	MNXM13030	C18021	C00187	C05983
MNXM90755	MNXM153	MNXM443	C05898	C01802	C16374
MNXM735049	MNXM555	MNXM732471	C17240	C01102	C02140
MNXM9556	MNXM1108547	MNXM959	C00086	C03232	C05432
MNXM941	MNXM1104631	MNXM725931	C18310	C00345	C07114
MNXM1096342	MNXM95	MNXM726097	C19574	C00231	C03044
MNXM732981	MNXM730540	MNXM731086	C15926	C00214	C18022
MNXM91028	MNXM1104180	MNXM7593	C20905	C00364	C01378
MNXM1104091	MNXM1103769	MNXM734850	C19621	C01172	C06548
MNXM1231	MNXM1108183	MNXM7973	C00333	C00223	C01182
MNXM5162	MNXM1108136	MNXM7129	C16375	C06561	C05439
MNXM1103335	MNXM1873	MNXM739946	C05011	C05608	C04046
MNXM114170	MNXM1094289	MNXM1108062	C00620	C00811	C01137
MNXM735961	MNXM727077	MNXM3497	C00568	C00229	C01642
MNXM728062	MNXM16365	MNXM1105937	C05265	C03939	C04178
MNXM732408	MNXM3672	MNXM1104266	C16836	C05382	C12316
MNXM1193	MNXM737274	MNXM319	C16641	C05601	C05748
MNXM20060	MNXM66	MNXM7489	C06717	C00341	C00139
MNXM739674	MNXM8623	MNXM1106769	C00519	C00239	C00164
MNXM741250	MNXM1107985	MNXM729720	C05399	C00365	C15937
MNXM1104918	MNXM729665	MNXM4488	C08591	C00881	C00088
MNXM8977	MNXM13937	MNXM1094083	C05703	C00705	C17438
MNXM1104266	MNXM353	MNXM97083	C16219	C00243	C00292
MNXM8039	MNXM1101283	MNXM13307	C22280	C05396	C00208
MNXM1104253	MNXM1998	MNXM1104522	C01100	C03193	C05755
MNXM1107623	MNXM731940	MNXM1102090	C16232	C00245	C16519
MNXM2885	MNXM1103285	MNXM345	C01096	C00012	C16170
MNXM2100	MNXM1057	MNXM735320	C06459	C05844	C05608
MNXM1137687	MNXM730572	MNXM1104543	C01233	C15972	C04688
MNXM735308	MNXM736443	MNXM9961	C14791	C15977	C00378
MNXM162989	MNXM13869	MNXM355	C12144	C00233	C00158
MNXM584	MNXM1280	MNXM1107753	C03460	C15975	C11945
MNXM737082	MNXM5428	MNXM735214	C06095	C01269	C05145
MNXM1105977	MNXM806	MNXM10455	C01132	C00254	C06790
MNXM90992	MNXM727136	MNXM1101307	C01035	C11355	C00334
MNXM5432	MNXM76	MNXM727928	C05684	C00885	C05264
MNXM547	MNXM732410	MNXM18661	C20376	C00252	C00322
MNXM1107821	MNXM4997	MNXM9552	C05473	C01185	C00011
MNXM726703	MNXM187	MNXM77	C18305	C00253	C00090
MNXM4727	MNXM681092	MNXM1106908	C02112	C00257	C16235
MNXM117128	MNXM541	MNXM2944	C20658	C00577	C08614
MNXM1105842	MNXM2550	MNXM2695	C15806	C00258	C14839
MNXM4351	MNXM1104890	MNXM1101886	C18091	C00385	C00155
MNXM727178	MNXM728410	MNXM2268	C05692	C00263	C01417
MNXM823	MNXM1108429	MNXM3521	C00468	C00441	C05694
MNXM652	MNXM505	MNXM1104996	C14774	C00668	C05223
MNXM4951	MNXM1107778	MNXM733314	C00881	C00269	C05838
MNXM1102169	MNXM1108323	MNXM739664	C00916	C03892	C12205
MNXM4291	MNXM734158	MNXM1108339	C20635	C01194	C05745
MNXM19914	MNXM683502	MNXM741109	C00672	C00275	C01530
MNXM397	MNXM124	MNXM162841	C18242	C00279	C05239
MNXM4044	MNXM138	MNXM5448	C19764	C04691	C11857
MNXM1128	MNXM600	MNXM6981	C11522	C00447	C15799
MNXM726637	MNXM1104717	MNXM727079	C07481	C00286	C04554
MNXM3662	MNXM734864	MNXM1048	C00269	C00362	C00127
MNXM3650	MNXM25	MNXM14584	C05455	C00361	C16487
MNXM2245	MNXM727871	MNXM1092959	C01652	C00295	C00327
MNXM146408	MNXM1491	MNXM732010	C13453	C05715	C16328
MNXM1106027	MNXM1106128	MNXM411	C03939	C00588	C05898
MNXM4307	MNXM730948	MNXM1106032	C00108	C00307	C03363
MNXM731937	MNXM732052	MNXM8711	C07214	C00417	C03981
MNXM735669	MNXM733114	MNXM10151	C05108	C00314	C15973
MNXM310	MNXM3587	MNXM1092518	C00268	C00627	C03723
MNXM1104493	MNXM291	MNXM2326	C16358	C00134	C15789
MNXM1103734	MNXM1188	MNXM1103415	C15525	C00315	C05116
MNXM727351	MNXM1104435	MNXM27	C11509	C00322	C03454
MNXM732399	MNXM728213	MNXM148917	C12739	C00527	C00239
MNXM733248	MNXM736189	MNXM286	C01344	C06157	C00766
MNXM814678	MNXM727565	MNXM1102088	C00084	C10945	C01852
MNXM1168	MNXM726800	MNXM731577	C14782	C00323	C12124
MNXM5313	MNXM1104617	MNXM741616	C05589	C00406	C17203
MNXM7616	MNXM1104527	MNXM734524	C00022	C01197	C14089
MNXM1106	MNXM728549	MNXM1104978	C16220	C00329	C04194
MNXM1106903	MNXM8068	MNXM1104235	C00010	C06023	C15801
MNXM2976	MNXM5039	MNXM1103371	C05853	C00330	C00836
MNXM1089647	MNXM1706	MNXM1107651	C05811	C01144	C02090
MNXM737977	MNXM252	MNXM733692	C05966	C00555	C03880
MNXM1104179	MNXM728350	MNXM733983	C03492	C00337	C00320
MNXM4766	MNXM266	MNXM1281	C05668	C02462	C01571
MNXM735827	MNXM741173	MNXM366	C05817	C00343	C00387
MNXM738570	MNXM738530	MNXM726223	C02412	C00342	C00263
MNXM256	MNXM1107761	MNXM2741	C07209	C01346	C01595
MNXM1100896	MNXM726717	MNXM982	C01241	C01077	C15803
MNXM10467	MNXM728595	MNXM599	C04392	C00320	C03160
MNXM3660	MNXM12563	MNXM1020	C11863	C01236	C12455
MNXM730948	MNXM1107626	MNXM738830	C01217	C00346	C11865
MNXM1219	MNXM1103529	MNXM1107963	C12206	C00570	C01514
MNXM1107651	MNXM730221	MNXM2134	C15974	C00350	C06090
MNXM2082	MNXM373	MNXM229	C01644	C00189	C00718
MNXM1104065	MNXM728611	MNXM230	C08586	C00641	C01054
MNXM145853	MNXM726339	MNXM734504	C14848	C00353	C00302
MNXM10605	MNXM1106112	MNXM1103441	C16376	C05427	C05911
MNXM14235	MNXM484454	MNXM1107988	C01378	C06089	C05812
MNXM728418	MNXM731112	MNXM735506	C00052	C00355	C06148
MNXM729132	MNXM736918	MNXM732858	C03516	C03758	C07086
MNXM727386	MNXM100	MNXM725918	C21130	C00418	C00416
MNXM1107660	MNXM2345	MNXM735090	C00110	C00357	C17587
MNXM149170	MNXM733880	MNXM2871	C16828	C00360	C00224
MNXM586	MNXM726753	MNXM1104318	C19625	C00559	C01371
MNXM728726	MNXM465	MNXM9563	C21021	C00363	C00671
MNXM5652	MNXM10070	MNXM728840	C01302	C00459	C00027
MNXM743704	MNXM727785	MNXM383	C00019	C00526	C00454
MNXM148351	MNXM726076	MNXM153	C03345	C00460	C15979
MNXM2400	MNXM13	MNXM2702	C00068	C00366	C15935
MNXM1106021	MNXM1104310	MNXM727331	C05640	C11821	C00089
MNXM1812	MNXM728537	MNXM555	C05715	C00718	C00082
MNXM8216	MNXM1489	MNXM726559	C21913	C00369	C01167
MNXM858	MNXM1106007	MNXM1737	C20267	C01935	C04644
MNXM741199	MNXM738499	MNXM1108547	C19937	C00473	C02282
MNXM1105058	MNXM58	MNXM1104631	C02094	C00376	C05610
MNXM5463	MNXM726890	MNXM95	C03427	C00389	C00954
MNXM713	MNXM422	MNXM730540	C00843	C04443	C02041
MNXM735173	MNXM1108327	MNXM1104180	C04823	C05623	C04666
MNXM730078	MNXM731114	MNXM1103769	C01277	C01617	C00445
MNXM1105999	MNXM1103867	MNXM1108183	C19624	C00390	C09736
MNXM730408	MNXM1103847	MNXM1108136	C15580	C00399	C15604
MNXM741777	MNXM162842	MNXM1873	C00314	C00398	C08830
MNXM731818	MNXM11878	MNXM670	C05337	C00637	C11519
MNXM1106160	MNXM9565	MNXM740889	C08578	C05805	C00371
MNXM1102088	MNXM1105057	MNXM2564	C15780	C17568	C06561
MNXM10249	MNXM732428	MNXM727077	C01674	C02666	C14086
MNXM741798	MNXM1104899	MNXM1100890	C04145	C01494	C05656
MNXM738847	MNXM1104491	MNXM1094289	C22070	C00671	C00735
MNXM436	MNXM1879	MNXM16365	C21650	C00407	C05758
MNXM727182	MNXM1219	MNXM3672	C00473	C00411	C14852
MNXM89612	MNXM18657	MNXM850	C02947	C05610	C05433
MNXM4822	MNXM737603	MNXM96151	C02376	C00482	C00163
MNXM1106012	MNXM802	MNXM90992	C00792	C00681	C04294
MNXM405	MNXM735332	MNXM737274	C03912	C00040	C00244
MNXM737881	MNXM737155	MNXM8623	C00688	C01107	C00018
MNXM5185	MNXM7982	MNXM66	C16238	C00540	C01724
MNXM1104459	MNXM7712	MNXM1101283	C20504	C00429	C16310
MNXM6778	MNXM1104056	MNXM13937	C16428	C03741	C00424
MNXM332	MNXM1105762	MNXM12065	C00575	C01250	C00681
MNXM12557	MNXM3040	MNXM729665	C16331	C03340	C00229
MNXM4972	MNXM741469	MNXM1107985	C11173	C03479	C04738
MNXM1491	MNXM258	MNXM353	C00159	C04076	C05272
MNXM5604	MNXM728719	MNXM1998	C04574	C00454	C16472
MNXM69	MNXM537	MNXM1959	C01755	C00201	C04620
MNXM734850	MNXM276	MNXM731940	C06604	C00455	C00286
MNXM5578	MNXM484456	MNXM1103285	C03595	C03150	C14119
MNXM145881	MNXM726476	MNXM1057	C00209	C00458	C00177
MNXM746685	MNXM7131	MNXM1102546	C05803	C00714	C00643
MNXM734881	MNXM6593	MNXM730572	C05802	C00470	C00026
MNXM2059	MNXM1086	MNXM736443	C02512	C00483	C00092
MNXM1091726	MNXM1104721	MNXM13869	C16217	C03765	C00250
MNXM435	MNXM1106066	MNXM1280	C05379	C00493	C05913
MNXM727686	MNXM731614	MNXM5428	C04874	C03175	C00112
MNXM739074	MNXM1092836	MNXM806	C02576	C02637	C16335
MNXM357	MNXM730419	MNXM728511	C20743	C02350	C07103
MNXM973	MNXM481963	MNXM727136	C01054	C00499	C16166
MNXM728383	MNXM5073	MNXM76	C14180	C00506	C16358
MNXM1107826	MNXM734892	MNXM732410	C01063	C05528	C00345
MNXM73	MNXM279	MNXM1107960	C01262	C02218	C02839
MNXM56896	MNXM740330	MNXM187	C05570	C00054	C00665
MNXM11625	MNXM3166	MNXM10247	C01142	C00509	C00621
MNXM36534	MNXM163350	MNXM541	C16561	C00974	C00169
MNXM736881	MNXM75	MNXM681092	C01190	C01120	C09827
MNXM730865	MNXM480	MNXM2550	C05306	C00517	C14840
MNXM736898	MNXM727569	MNXM1104890	C05674	C00522	C05809
MNXM217	MNXM1103833	MNXM728410	C00295	C00864	C07480
MNXM960	MNXM1458	MNXM1108429	C16487	C00534	C01157
MNXM8257	MNXM7975	MNXM505	C22157	C00647	C00668
MNXM732454	MNXM6594	MNXM1107778	C16221	C00544	C15597
MNXM4268	MNXM735978	MNXM1108323	C00261	C05585	C00473
MNXM11123	MNXM5121	MNXM727894	C00330	C01179	C00310
MNXM5250	MNXM730409	MNXM734158	C00105	C01888	C04752
MNXM1105855	MNXM741308	MNXM124	C04619	C00546	C01639
MNXM1104463	MNXM1108069	MNXM683502	C16187	C05512	C06481
MNXM736695	MNXM729005	MNXM138	C00155	C00576	C00811
MNXM2639	MNXM1137717	MNXM600	C00510	C00719	C08821
MNXM726557	MNXM217	MNXM734864	C00345	C01094	C04133
MNXM12689	MNXM9573	MNXM25	C14090	C15973	C00886
MNXM11141	MNXM733934	MNXM1104207	C00129	C16254	C00266
MNXM727657	MNXM81721	MNXM727871	C22160	C00590	C01563
MNXM169	MNXM733156	MNXM1491	C03189	C05615	C00446
MNXM732599	MNXM730135	MNXM730948	C05266	C05332	C04672
MNXM1104495	MNXM983	MNXM1669	C11860	C00601	C00015
MNXM2410	MNXM1137677	MNXM14299	C01227	C00606	C00482
MNXM737286	MNXM311	MNXM733114	C11714	C05527	C14145
MNXM737603	MNXM732965	MNXM732052	C00356	C04133	C03595
MNXM1103737	MNXM728540	MNXM726062	C02034	C00630	C02946
MNXM1103903	MNXM1108242	MNXM291	C00951	C00632	C07113
MNXM1106709	MNXM9798	MNXM3065	C04856	C05640	C01693
MNXM729788	MNXM2791	MNXM1188	C03069	C10905	C00760
MNXM733142	MNXM1099	MNXM1106079	C07213	C05831	C11861
MNXM729662	MNXM727687	MNXM5387	C05639	C00954	C14151
MNXM188	MNXM414	MNXM1104435	C03428	C03692	C16682
MNXM733673	MNXM1408	MNXM12250	C00141	C01762	C05552
MNXM164790	MNXM573	MNXM736189	C06986	C00700	C15525
MNXM1106874	MNXM739220	MNXM736654	C18472	C03506	C02166
MNXM730330	MNXM192	MNXM727565	C00118	C00078	C00160
MNXM2775	MNXM584	MNXM730078	C20569	C00665	C00510
MNXM2856	MNXM40333	MNXM731301	C16405	C00666	C00014
MNXM559	MNXM728294	MNXM726800	C17753	C00689	C05673
MNXM376	MNXM1108545	MNXM1104617	C06044	C00673	C00299
MNXM10188	MNXM696	MNXM1104527	C03862	C01801	C00146
MNXM741304	MNXM1746	MNXM728549	C01494	C03372	C04145
MNXM726122	MNXM7976	MNXM1706	C20764	C00842	C00460
MNXM1105939	MNXM741595	MNXM252	C15810	C00687	C00828
MNXM737	MNXM5507	MNXM728350	C02483	C01450	C05841
MNXM745469	MNXM728591	MNXM266	C03081	C00783	C00162
MNXM726277	MNXM2166	MNXM741173	C01019	C00729	C05604
MNXM1100966	MNXM740746	MNXM738530	C02430	C00735	C15925
MNXM1107418	MNXM729079	MNXM1107761	C01118	C00762	C04090
MNXM421	MNXM1104529	MNXM726717	C16335	C00751	C00407
MNXM728714	MNXM2619	MNXM728595	C00007	C01054	C16206
MNXM732594	MNXM132	MNXM12563	C18473	C00760	C00909
MNXM1105765	MNXM5474	MNXM1107626	C02091	C00780	C03470
MNXM1106044	MNXM732166	MNXM1103529	C01962	C05659	C05461
MNXM1108069	MNXM729613	MNXM730221	C14793	C00082	C00191
MNXM728601	MNXM406	MNXM734480	C01592	C00787	C05267
MNXM158	MNXM1103323	MNXM728611	C14787	C02839	C07645
MNXM4752	BIOMASS	MNXM373	C05748	C05399	C03161
MNXM4697	MNXM735171	MNXM726339	C21017	C00794	C11427
MNXM730550	MNXM162	MNXM1106112	C01943	C05985	C02642
MNXM1103843	MNXM2283	MNXM731112	C15785	C00804	C00121
MNXM1105799	MNXM9561	MNXM484454	C00104	C00810	C00074
MNXM1103456	MNXM726838	MNXM736918	C00762	C03044	C06143
MNXM1454	MNXM731634	MNXM100	C00083	C05627	C16254
MNXM734546	MNXM1105941	MNXM2345	C16543	C02670	C01346
MNXM11807	MNXM1104590	MNXM733880	C04618	C00818	C00343
MNXM2619	MNXM726798	MNXM819799	C16818	C02097	C16355
MNXM5474	MNXM7139	MNXM726753	C05285	C00859	C15787
MNXM728182	MNXM1104453	MNXM465	C03402	C03579	C00136
MNXM728536	MNXM731119	MNXM10070	C05768	C00860	C01041
MNXM1103802	MNXM351	MNXM727836	C06090	C01929	C01165
MNXM3500	MNXM735718	MNXM727785	C05421	C01635	C11907
MNXM1104555	MNXM735338	MNXM726076	C05300	C00886	C12128
MNXM1467	MNXM727568	MNXM13	C00075	C05668	C01290
MNXM1558	MNXM146122	MNXM1104310	C19708	C00906	C05623
MNXM1101474	MNXM205	MNXM728537	C05544	C05100	C09321
MNXM1106114	MNXM1106937	MNXM1489	C18098	C00909	C00022
MNXM726584	MNXM8	MNXM1104740	C05642	C02165	C00114
MNXM1107685	MNXM1108016	MNXM1106007	C00035	C04807	C08281
MNXM814680	MNXM14643	MNXM738499	C21620	C00568	C04392
MNXM747734	MNXM274	MNXM58	C16429	C00921	C04549
MNXM1105950	MNXM3179	MNXM732034	C20252	C01175	C05306
MNXM1105956	MNXM1125	MNXM1108327	C02378	C00933	C06197
MNXM4266	MNXM730435	MNXM726890	C04287	C00944	C00020
MNXM1103908	MNXM1103553	MNXM422	C04780	C02938	C13455
MNXM1104713	MNXM1105760	MNXM731114	C00062	C05823	C00462
MNXM2889	MNXM611	MNXM1103867	C00320	C03648	C05268
MNXM732446	MNXM3054	MNXM1103847	C01495	C05903	C00061
MNXM726805	MNXM1107769	MNXM11866	C17148	C05824	C02325
MNXM1104522	MNXM1103447	MNXM162842	C07446	C00986	C00826
MNXM734590	MNXM1092	MNXM3819	C22154	C00988	C06037
MNXM33047	MNXM1214	MNXM11878	C04742	C15979	C00234
MNXM1103529	MNXM729422	MNXM9565	C00416	C15980	C16424
MNXM5901	MNXM729972	MNXM1105057	C05653	C01051	C05752
MNXM735341	MNXM1103104	MNXM1104491	C00109	C02463	C05270
MNXM373	MNXM1104702	MNXM732428	C15572	C01724	C05273
MNXM1103553	MNXM1102295	MNXM1104899	C01888	C01902	C01083
MNXM4443	MNXM729106	MNXM1879	C00149	C02656	C00186
MNXM704	MNXM733189	MNXM1219	C11136	C01063	C00119
MNXM1137656	MNXM8279	MNXM18657	C02553	C01092	C06054
MNXM759	MNXM454	MNXM1137	C16632	C03263	C00356
MNXM1104056	MNXM1104535	MNXM737603	C05270	C01079	C15777
MNXM10122	MNXM872	MNXM4102	C14156	C04752	C00458
MNXM1106057	MNXM1108329	MNXM11370	C04631	C04327	C00794
MNXM1100890	MNXM1105857	MNXM802	C00162	C01100	C05625
MNXM731654	MNXM740696	MNXM735332	C05546	C01267	C01644
MNXM1104136	MNXM727423	MNXM737155	C19933	C04478	C11356
MNXM1104370	MNXM45839	MNXM12636	C00540	C01112	C00008
MNXM1103447	MNXM1561	MNXM7982	C01847	C04352	C02492
MNXM734814	MNXM2112	MNXM736723	C01902	C01134	C12308
MNXM1105740	MNXM738152	MNXM1104056	C00138	C16255	C02029
MNXM731593	MNXM733481	MNXM81353	C02282	C01149	C03035
MNXM1104393	MNXM1106093	MNXM1105762	C00974	C01259	C01222
MNXM726207	MNXM727324	MNXM3040	C02987	C04281	C16311
MNXM1091677	MNXM737286	MNXM741469	C03203	C02887	C00353
MNXM720	MNXM1105116	MNXM704	C02514	C05841	C03127
MNXM730550	MNXM1104928	MNXM258	C16550	C03722	C11924
MNXM145747	MNXM726277	MNXM13508	C05759	C01187	C05998
MNXM1482	MNXM736699	MNXM728719	C00041	C04121	C00195
MNXM1103847	MNXM694	MNXM537	C00122	C01290	C01267
MNXM4404	MNXM174	MNXM276	C00363	C01190	C14143
MNXM1104182	MNXM726877	MNXM484456	C06001	C04549	C15970
MNXM728107	MNXM10097	MNXM4839	C00360	C06224	C01573
MNXM728279	MNXM11221	MNXM5923	C00957	C01220	C00132
MNXM731086	MNXM727604	MNXM726476	C01161	C01227	C16415
MNXM8627	MNXM739527	MNXM7131	C19581	C05139	C02987
MNXM1104957	MNXM7972	MNXM6593	C05812	C01613	C05761
MNXM1104681	MNXM8154	MNXM1086	C15778	C02051	C12248
MNXM243	MNXM1103557	MNXM4216	C05747	C01242	C16477
MNXM4964	MNXM733599	MNXM1106066	C06547	C01243	C00555
MNXM39	MNXM78362	MNXM731614	C11924	C04063	C05478
MNXM741243	MNXM511441	MNXM1092836	C05842	C04666	C05411
MNXM530	MNXM1105119	MNXM731576	C16165	C01268	C06307
MNXM402	MNXM735438	MNXM730419	C00008	C04454	C05805
MNXM734	MNXM3379	MNXM481963	C16473	C01277	C16483
MNXM5418	MNXM741664	MNXM5073	C02249	C04637	C00726
MNXM492	MNXM593	MNXM730402	C06178	C03373	C00078
MNXM1888	MNXM5505	MNXM733251	C05439	C01279	C01636
MNXM735225	MNXM731135	MNXM452	C02554	C01300	C02504
MNXM736095	MNXM37	MNXM734892	C06754	C04874	C06040
MNXM728193	MNXM1233	MNXM279	C00232	C00266	C15807
MNXM3508	MNXM256	MNXM13430	C09321	C01302	C16322
MNXM5416	MNXM880	MNXM735801	C17552	C01322	C16429
MNXM552	MNXM12689	MNXM3166	C20646	C00462	C00006
MNXM149121	MNXM962	MNXM75	C16517	C02320	C03633
MNXM1103774	MNXM606	MNXM163350	C01825	C01798	C00517
MNXM3086	MNXM466	MNXM480	C00691	C01335	C00141
MNXM345	MNXM26	MNXM727569	C17204	C01344	C14095
MNXM734405	MNXM1108073	MNXM1458	C20378	C01345	C00412
MNXM11870	MNXM1104781	MNXM7975	C00112	C06196	C00585
MNXM741360	MNXM2783	MNXM6594	C05453	C01384	C03193
MNXM7058	MNXM739078	MNXM3520	C00137	C01596	C18064
MNXM548	MNXM731345	MNXM603	C01235	C05714	C02280
MNXM1747	MNXM1062	MNXM741763	C16520	C01401	C14180
MNXM31340	MNXM1108051	MNXM735978	C03765	C01417	C01302
MNXM90126	MNXM1094915	MNXM5121	C01204	C01563	C18063
MNXM528	MNXM732398	MNXM730409	C15972	C01528	C00736
MNXM7358	MNXM741026	MNXM741308	C19757	C05684	C05686
MNXM1334	MNXM552	MNXM16249	C17755	C05688	C01335
MNXM1105901	MNXM494	MNXM1108069	C03588	C01582	C02235
MNXM738152	MNXM733050	MNXM729005	C11873	C05404	C00385
MNXM1280	MNXM10392	MNXM1137717	C03406	C05906	C04640
MNXM1108276	MNXM735367	MNXM217	C21169	C05631	C02380
MNXM1103841	MNXM1128	MNXM9573	C20784	C01636	C05111
MNXM725947	MNXM1106166	MNXM733934	C19616	C02163	C00148
MNXM726598	MNXM731842	MNXM81721	C04309	C01637	C04332
MNXM1192	MNXM1103300	MNXM733156	C20201	C03402	C05414
MNXM1103572	MNXM1094062	MNXM730135	C01220	C01639	C01081
MNXM1104754	MNXM13849	MNXM983	C12835	C03125	C05119
MNXM1107765	MNXM741281	MNXM1137677	C00850	C01640	C02739
MNXM732858	MNXM281	MNXM8177	C01061	C02282	C01102
MNXM276	MNXM7980	MNXM311	C03089	C01642	C04419
MNXM1105060	MNXM1105775	MNXM734770	C19931	C02412	C02191
MNXM1100607	MNXM987	MNXM1103205	C14695	C01643	C05400
MNXM123	MNXM737371	MNXM732965	C07585	C02988	C16216
MNXM739657	MNXM733013	MNXM728540	C00412	C01644	C00105
MNXM5727	MNXM1104823	MNXM1108242	C00474	C03127	C13508
MNXM92466	MNXM22122	MNXM9798	C09820	C01646	C01190
MNXM1107574	MNXM733484	MNXM2791	C00327	C01931	C03201
MNXM739776	MNXM1106000	MNXM1103985	C00379	C01647	C00559
MNXM1737	MNXM8730	MNXM341	C00427	C02430	C01344
MNXM735047	MNXM1104065	MNXM727687	C00013	C01648	C01037
MNXM802	MNXM727201	MNXM414	C03263	C03511	C00156
MNXM10781	MNXM727068	MNXM1408	C20641	C01649	C00325
MNXM4534	MNXM9650	MNXM573	C03091	C02702	C11946
MNXM4998	MNXM1107900	MNXM739220	C01102	C01650	C05444
MNXM249	MNXM1093051	MNXM192	C04171	C02553	C15800
MNXM2093	MNXM1102169	MNXM584	C00366	C01651	C01024
MNXM733880	MNXM733509	MNXM18837	C00018	C02992	C00097
MNXM738037	MNXM1101253	MNXM728294	C01024	C01652	C00248
MNXM6119	MNXM733037	MNXM40333	C05301	C03512	C04376
MNXM734863	MNXM732923	MNXM1108545	C00445	C00183	C05726
MNXM1107738	MNXM732668	MNXM696	C07282	C01653	C05109
MNXM10616	MNXM315	MNXM1746	C01182	C02554	C09824
MNXM255	MNXM739219	MNXM7976	C21424	C05467	C16360
MNXM729378	MNXM726601	MNXM741595	C14869	C01794	C04197
MNXM1092	MNXM730929	MNXM5507	C01934	C01852	C14315
MNXM1499	MNXM107	MNXM728591	C01189	C03470	C09614
MNXM729654	MNXM1106909	MNXM740746	C03372	C01944	C01477
MNXM1106064	MNXM547	MNXM13561	C05125	C05276	C05893
MNXM961	MNXM5946	MNXM1104529	C01050	C05265	C16630
MNXM8	MNXM728708	MNXM2619	C14870	C06095	C00831
MNXM1103300	MNXM1108276	MNXM3999	C20645	C02034	C00590
MNXM1107900	MNXM2389	MNXM132	C05263	C02035	C02723
MNXM90753	MNXM1108316	MNXM5474	C00794	C06096	C00275
MNXM729985	MNXM5	MNXM729613	C14866	C02972	C02097
MNXM726712	MNXM38924	MNXM406	C17754	C05435	C01943
MNXM732456	MNXM7341	MNXM737688	C15798	C02094	C05668
MNXM729361	MNXM1140	MNXM10224	C01389	C02140	C15670
MNXM738665	MNXM739345	MNXM1103323	C02720	C05490	C01152
MNXM727034	MNXM1107821	BIOMASS	C11437	C01832	C05401
MNXM1106045	MNXM1107708	MNXM1103853	C15547	C03221	C05692
MNXM4354	MNXM737103	MNXM19685	C00254	C05261	C15790
MNXM741553	MNXM9557	MNXM735171	C00362	C02166	C11870
MNXM90	MNXM1104518	MNXM735361	C07490	C00045	C00116
MNXM1103496	MNXM728707	MNXM726986	C03319	C05951	C02218
MNXM814676	MNXM13873	MNXM162	C00255	C03363	C05696
MNXM7773	MNXM20	MNXM2283	C01419	C02170	C06056
MNXM164758	MNXM6043	MNXM9561	C00380	C00305	C01063
MNXM727734	MNXM2152	MNXM726838	C02944	C03516	C00269
MNXM696	MNXM1093274	MNXM731634	C05141	C05729	C08606
MNXM728708	MNXM727224	MNXM8211	C04089	C02325	C05577
MNXM1886	MNXM1102150	MNXM1105941	C00082	C02336	C00354
MNXM731112	MNXM13156	MNXM726798	C01499	C16688	C02553
MNXM4570	MNXM683	MNXM114262	C16634	C03294	C06186
MNXM3721	MNXM586	MNXM7139	C04738	C02442	C16220
MNXM1107753	MNXM733306	MNXM1104453	C02188	C06199	C03892
MNXM731280	MNXM89612	MNXM731250	C01226	C02470	C05585
MNXM1105131	MNXM820	MNXM731119	C02059	C05830	C05402
MNXM1104693	MNXM620	MNXM1104075	C02351	C02631	C00131
MNXM418	MNXM1105977	MNXM14775	C00156	C02512	C01103
MNXM736933	MNXM3131	MNXM351	C05103	C05711	C00230
MNXM729462	MNXM1178	MNXM735718	C01433	C06114	C03979
MNXM3319	MNXM218	MNXM735338	C15532	C02593	C17437
MNXM1089645	MNXM46	MNXM1092025	C12136	C05273	C08615
MNXM728364	MNXM730898	MNXM727568	C00079	C04411	C01268
MNXM1105983	MNXM1104754	MNXM146122	C01230	C02646	C01220
MNXM731831	MNXM10069	MNXM739092	C00628	C02647	C04706
MNXM1107941	MNXM1104661	MNXM1106937	C00217	C05935	C00143
MNXM12330	MNXM1104434	MNXM8	C08325	C06126	C00126
MNXM1103500	MNXM9362	MNXM1108016	C02356	C02686	C09666
MNXM8021	MNXM1157	MNXM5924	C16252	C02723	C01134
MNXM11428	MNXM506	MNXM1104443	C00603	C06178	C01100
MNXM1108138	MNXM2138	MNXM14643	C00570	C02741	C01832
MNXM460	MNXM1	MNXM274	C05116	C04896	C07118
MNXM1104037	MNXM1104549	MNXM3179	C16595	C05130	C15811
MNXM735008	MNXM1106761	MNXM727148	C05527	C02835	C03557
MNXM731230	MNXM1105810	MNXM1125	C02876	C05837	C05634
MNXM1104940	MNXM730763	MNXM15096	C16546	C02939	C00506
MNXM3848	MNXM7635	MNXM1106114	C14850	C03069	C16354
MNXM5015	MNXM1103841	MNXM730435	C03046	C02987	C05715
MNXM1156	MNXM11334	MNXM1103553	C07073	C01641	C00576
MNXM3054	MNXM731637	MNXM2412	C00860	C05600	C03479
MNXM53872	MNXM730474	MNXM735429	C06425	C03063	C00418
MNXM740839	MNXM1108092	MNXM5369	C14088	C05998	C17244
MNXM3897	MNXM730303	MNXM1105760	C08606	C03231	C05699
MNXM2422	MNXM729595	MNXM6051	C02532	C03838	C01164
MNXM1103616	MNXM9069	MNXM611	C17244	C03227	C00584
MNXM2429	MNXM736240	MNXM8593	C01794	C05636	C04063
MNXM1103285	MNXM39	MNXM734899	C04112	C03972	C05394
MNXM736078	MNXM799	MNXM3054	C03917	C03345	C08323
MNXM1214	MNXM5989	MNXM6568	C00922	C04405	C00627
MNXM738146	MNXM738283	MNXM737147	C00472	C04751	C00243
MNXM731048	MNXM731660	MNXM1106064	C05750	C03453	C00491
MNXM1105775	MNXM1104270	MNXM1107769	C01069	C03589	C06124
MNXM722719	MNXM727677	MNXM1103447	C01164	C03460	C03722
MNXM741461	MNXM1104713	MNXM1092	C01640	C06000	C15977
MNXM1108175	MNXM732452	MNXM1214	C20633	C03541	C04556
MNXM726184	MNXM5447	MNXM729422	C03470	C05930	C05427
MNXM4089	MNXM734869	MNXM729972	C06367	C03557	C01419
MNXM737103	MNXM734	MNXM1103104	C06192	C05673	C00438
MNXM2620	MNXM102752	MNXM128	C16681	C03561	C05977
MNXM2276	MNXM858	MNXM1104702	C03273	C06143	C08590
MNXM1104012	MNXM18357	MNXM1102295	C00544	C03582	C01389
MNXM1089646	MNXM1105906	MNXM10427	C14748	C05901	C01322
MNXM728199	MNXM1107908	MNXM2221	C22288	C05904	C01092
MNXM733844	MNXM8977	MNXM10353	C05678	C04043	C05890
MNXM315	MNXM62080	MNXM733189	C03242	C05546	C00449
MNXM1101307	MNXM13870	MNXM8279	C00144	C03793	C02512
MNXM1093051	MNXM727308	MNXM454	C19566	C00017	C05442
MNXM1107851	MNXM10457	MNXM1104535	C03172	C04376	C11508
MNXM10159	MNXM726712	MNXM733108	C05432	C01209	C01326
MNXM734864	MNXM740172	MNXM872	C19782	C05744	C05631
MNXM731109	MNXM817	MNXM1106055	C00160	C03715	C00079
MNXM1103965	MNXM1091982	MNXM1108329	C15500	C03968	C05271
MNXM2726	MNXM4458	MNXM1105857	C00049	C05977	C06196
MNXM734331	MNXM60	MNXM740696	C20506	C04046	C09844
MNXM728967	MNXM6825	MNXM727423	C05378	C06040	C16168
MNXM172	MNXM735455	MNXM45839	C14556	C04677	C02059
MNXM350	MNXM742	MNXM1108059	C14847	C04051	C00301
MNXM1106168	MNXM13510	MNXM10428	C05838	C04489	C05675
MNXM726768	MNXM244	MNXM1561	C04677	C04144	C00860
MNXM235	MNXM222	MNXM2112	C05401	C04236	C01798
MNXM13085	MNXM1106164	MNXM738152	C00385	C04253	C05747
MNXM734941	MNXM1105885	MNXM497044	C04259	C04570	C14871
MNXM1341	MNXM1106874	MNXM1105006	C15978	C04272	C07715
MNXM1103739	MNXM2543	MNXM731017	C09819	C04181	C04076
MNXM4568	MNXM108	MNXM733481	C02637	C04294	C04734
MNXM2594	MNXM1103920	MNXM1106093	C06868	C15556	C00526
MNXM146246	MNXM738583	MNXM727324	C00166	C04640	C04478
MNXM443	MNXM6091	MNXM1104928	C05906	C06037	C00509
MNXM1103415	MNXM735669	MNXM737286	C16337	C05445	C01649
MNXM741176	MNXM328	MNXM1105116	C01041	C04554	C15795
MNXM733607	MNXM1105806	MNXM726277	C05861	C04556	C16525
MNXM1456	MNXM1202	MNXM736699	C16216	C05981	C06711
MNXM1104489	MNXM728725	MNXM694	C05660	C04575	C05923
MNXM1106164	MNXM1105798	MNXM174	C12215	C05411	C08579
MNXM2196	MNXM731665	MNXM726877	C14099	C05337	C14099
MNXM741027	MNXM750	MNXM731090	C01268	C04644	C01929
MNXM169454	MNXM397	MNXM10097	C00580	C05447	C05905
MNXM1104717	MNXM1106022	MNXM11221	C00697	C04823	C00149
MNXM305	MNXM22055	MNXM727604	C16469	C04760	C02094
MNXM473	MNXM727276	MNXM739527	C01120	C05460	C16530
MNXM959	MNXM6044	MNXM7972	C15791	C05925	C00032
MNXM733314	MNXM602	MNXM1103557	C16324	C04895	C11348
MNXM1106022	MNXM1177	MNXM1106990	C00167	C06148	C05600
MNXM734594	MNXM1456	MNXM8154	C14792	C04916	C08362
MNXM5010	MNXM13871	MNXM733599	C17339	C05145	C16596
MNXM732939	MNXM5508	MNXM3867	C04851	C05110	C00352
MNXM739220	MNXM3507	MNXM78362	C00523	C05111	C16255
MNXM733189	MNXM734134	MNXM4443	C20444	C06010	C19765
MNXM216	MNXM730705	MNXM732378	C01752	C06006	C00881
MNXM554	MNXM1104376	MNXM511441	C11874	C05200	C02505
MNXM5122	MNXM112	MNXM734045	C04666	C05313	C02737
MNXM1103557	MNXM1641	MNXM1106105	C06002	C05223	C05818
MNXM1105684	MNXM73875	MNXM1105119	C14861	C05759	C05125
MNXM731718	MNXM186	MNXM526	C00305	C05516	C00231
MNXM124865	MNXM741336	MNXM735438	C14830	C05239	C04352
MNXM739961	MNXM9559	MNXM3379	C00371	C05258	C00165
MNXM1100307	MNXM735049	MNXM741664	C15968	C05259	C03345
MNXM741619	MNXM821	MNXM7445	C21459	C05260	C05691
MNXM1104306	MNXM732487	MNXM6446	C22015	C05262	C02170
MNXM1102376	MNXM727075	MNXM5505	C14858	C05263	C09332
MNXM730643	MNXM6154	MNXM593	C05637	C05274	C05261
MNXM5379	MNXM730468	MNXM731135	C21748	C05264	C00232
MNXM1107395	MNXM4540	MNXM37	C00065	C05266	C00712
MNXM2330	MNXM728567	MNXM1233	C00417	C05267	C16516
MNXM739660	MNXM169454	MNXM256	C15807	C05270	C14044
MNXM733066	MNXM8079	MNXM880	C08650	C05268	C13453
MNXM145769	MNXM337	MNXM12689	C02723	C05271	C03512
MNXM1104435	MNXM12849	MNXM962	C00197	C05275	C05762
MNXM735117	MNXM6439	MNXM606	C05904	C05284	C08591
MNXM2332	MNXM726109	MNXM26	C02394	C05285	C01759
MNXM6155	MNXM726638	MNXM1108073	C00127	C05301	C01300
MNXM1137674	MNXM729043	MNXM1104781	C05381	C05302	C09684
MNXM740646	MNXM1104459	MNXM2783	C04076	C05335	C02501
MNXM9851	MNXM2082	MNXM739078	C01353	C05691	C14118
MNXM726109	MNXM457	MNXM497045	C15998	C05690	C06650
MNXM1103360	MNXM2421	MNXM731345	C01251	C05336	C01352
MNXM1104699	MNXM270	MNXM1062	C14775	C05338	C04043
MNXM730001	MNXM1705	MNXM1108051	C01222	C05596	C05930
MNXM2164	MNXM529	MNXM1094915	C00036	C05403	C06329
MNXM733156	MNXM405	MNXM19747	C06032	C05394	C00002
MNXM1104702	MNXM1106939	MNXM732398	C00315	C05412	C03082
MNXM726687	MNXM421	MNXM741026	C05925	C05413	C01279
MNXM10202	MNXM399	MNXM18664	C05973	C05414	C04637
MNXM9072	MNXM733869	MNXM552	C04478	C00282	C04232
MNXM146324	MNXM1105965	MNXM494	C02880	C05430	C00859
MNXM739369	MNXM736788	MNXM733050	C18235	C05431	C01674
MNXM1105885	MNXM361	MNXM10392	C00246	C05432	C17259
MNXM741570	MNXM725905	MNXM735367	C08607	C05434	C00944
MNXM1627	MNXM9853	MNXM1103880	C10434	C05437	C14858
MNXM2761	MNXM732087	MNXM12838	C16679	C05439	C03344
MNXM735133	MNXM159	MNXM5062	C16578	C05444	C16074
MNXM331	MNXM14880	MNXM1128	C19873	C05449	C06404
MNXM562	MNXM731117	MNXM1103300	C05299	C05461	C00295
MNXM731707	MNXM162292	MNXM1094062	C05512	C05476	C15776
MNXM770	MNXM11119	MNXM13849	C03561	C05478	C12137
MNXM740100	MNXM10366	MNXM741281	C02906	C00856	C00499
MNXM2239	MNXM726067	MNXM281	C01246	C02967	C03589
MNXM730135	MNXM729383	MNXM7980	C16276	C06250	C00010
MNXM732171	MNXM12553	MNXM726115	C00143	C05552	C10044
MNXM1094294	MNXM736417	MNXM1105775	C05688	C05576	C16404
MNXM465	MNXM731932	MNXM737371	C04752	C05577	C17094
MNXM734792	MNXM162788	MNXM987	C05805	C05604	C00417
MNXM4371	MNXM735341	MNXM733013	C05635	C05578	C05269
MNXM1092989	MNXM1168	MNXM735062	C05479	C05634	C14868
MNXM147098	MNXM738702	MNXM728262	C19874	C05635	C16529
MNXM731834	MNXM726864	MNXM1104823	C00460	C05641	C03090
MNXM199	MNXM941	MNXM12914	C20745	C05656	C15812
MNXM734430	MNXM5585	MNXM12921	C03557	C00165	C00108
MNXM1547	MNXM728676	MNXM733484	C19606	C05675	C15547
MNXM1107683	MNXM729132	MNXM1106000	C11496	C05686	C01284
MNXM1410	MNXM5997	MNXM22122	C05923	C05696	C04146
MNXM728854	MNXM730884	MNXM1106179	C01081	C05697	C16362
MNXM1104627	MNXM199	MNXM8730	C05924	C05689	C06126
MNXM731843	MNXM144	MNXM1104065	C00430	C05695	C00647
MNXM1018	MNXM729302	MNXM727201	C05451	C05692	C01672
MNXM4238	MNXM1243	MNXM2362	C01259	C05698	C09751
MNXM3480	MNXM1103456	MNXM727068	C00126	C05693	C06089
MNXM1106144	MNXM741170	MNXM730745	C18237	C05694	C01653
MNXM7102	MNXM275	MNXM9650	C04549	C05699	C14874
MNXM737355	MNXM1107898	MNXM1107900	C12316	C05702	C16522
MNXM6179	MNXM289	MNXM2703	C02504	C05700	C00051
MNXM741281	MNXM1101289	MNXM1093051	C00310	C05701	C00951
MNXM734122	MNXM9070	MNXM8735	C01267	C05713	C00437
MNXM731226	MNXM5449	MNXM1102169	C19936	C05726	C05324
MNXM723641	MNXM733832	MNXM733509	C19594	C05745	C05359
MNXM90883	MNXM730784	MNXM733037	C16387	C05746	C08583
MNXM940	MNXM731107	MNXM732923	C01693	C05747	C12739
MNXM38924	MNXM5370	MNXM732668	C06123	C05748	C00504
MNXM4428	MNXM9560	MNXM315	C00637	C05749	C01650
MNXM1633	MNXM2712	MNXM739219	C00388	C05750	C05840
MNXM728067	MNXM741175	MNXM726601	C06056	C05752	C00028
MNXM5352	MNXM1101474	MNXM730929	C04537	C05753	C11938
MNXM732885	MNXM1104545	MNXM107	C20503	C05755	C00639
MNXM4973	MNXM720	MNXM1106909	C04582	C05756	C01494
MNXM15762	MNXM9	MNXM3523	C19715	C05761	C04623
MNXM114565	MNXM733844	MNXM547	C08616	C05762	C00780
MNXM1108303	MNXM725970	MNXM5946	C06715	C05802	C04501
MNXM5312	MNXM735047	MNXM10210	C15991	C05803	C00096
MNXM2552	MNXM1107750	MNXM728708	C02642	C05804	C07838
MNXM6048	MNXM1964	MNXM2389	C01694	C05813	C00519
MNXM1108060	MNXM2390	MNXM1108276	C02060	C05814	C04272
MNXM1326	MNXM404	MNXM1591	C21398	C05818	C01031
MNXM3287	MNXM1193	MNXM61842	C00695	C00828	C06199
MNXM5857	MNXM9351	MNXM5632	C11736	C05839	C06715
MNXM1106032	MNXM191	MNXM734845	C00227	C05838	C11829
MNXM736240	MNXM1105856	MNXM735225	C05107	C05888	C11830
MNXM1106095	MNXM344	MNXM38924	C11061	C05889	C05922
MNXM664	MNXM235	MNXM5	C00437	C05890	C01879
MNXM1106124	MNXM1105956	MNXM1108316	C17756	C05893	C11935
MNXM729056	MNXM18663	MNXM7341	C09826	C05894	C05993
MNXM90885	MNXM1102191	MNXM1140	C00735	C05897	C00094
MNXM741387	MNXM681091	MNXM735671	C06022	C05898	C05951
MNXM733902	MNXM1103616	MNXM1107821	C21669	C05899	C00856
MNXM1787	MNXM1103344	MNXM739345	C06244	C05902	C05688
MNXM909	MNXM731166	MNXM737103	C02636	C05905	C05754
MNXM728255	MNXM2074	MNXM1107708	C01512	C05909	C00N01
MNXM741980	MNXM394	MNXM731494	C00154	C05908	C01609
MNXM732457	MNXM739074	MNXM9557	C00236	C02906	C11633
MNXM1104673	MNXM29	MNXM1104518	C11215	C05911	C03150
MNXM738251	MNXM1482	MNXM1805	C00448	C05923	C04217
MNXM680	MNXM736095	MNXM728707	C02248	C05936	C11929
MNXM2083	MNXM728364	MNXM13873	C04916	C02946	C11941
MNXM192	MNXM728599	MNXM20	C14772	C06001	C00857
MNXM611	MNXM726697	MNXM2152	C16453	C06007	C00253
MNXM1635	MNXM554	MNXM6043	C20674	C14463	C14865
MNXM91637	MNXM7266	MNXM9864	C05638	C06055	C07648
MNXM1103837	MNXM722743	MNXM1093274	C00328	C06054	C05928
MNXM3507	MNXM729569	MNXM727224	C03946	C06056	C09762
MNXM1103437	MNXM1104555	MNXM1102150	C00455	C06090	C00267
MNXM1103588	MNXM728724	MNXM13156	C18151	C06094	C05766
MNXM3152	MNXM1105841	MNXM2022	C16431	C06145	C15598
MNXM5412	MNXM1106067	MNXM1104415	C01165	C06144	C05378
MNXM90668	MNXM1137670	MNXM683	C21106	C00293	C00996
MNXM739517	MNXM418	MNXM586	C12248	C06453	C11393
MNXM733711	MNXM1103586	MNXM4885	C07343	C03167	C00455
MNXM1104071	MNXM1094288	MNXM848	C01107	C06452	C04302
MNXM5057	MNXM1105732	MNXM733306	C15857	C05776	C16330
MNXM739509	MNXM617	MNXM738446	C05198	C02235	C19832
MNXM739218	MNXM1672	MNXM89612	C03837	C02814	C03541
MNXM2494	MNXM13309	MNXM820	C15797	C07112	C03719
MNXM11629	MNXM1104155	MNXM162398	C00988	C07113	C02430
MNXM2780	MNXM152	MNXM620	C01005	C05359	C00441
MNXM1927	MNXM1103302	MNXM1105977	C00440	C06640	C02199
MNXM741528	MNXM1106095	MNXM10337	C00319	C06641	C02101
MNXM2600	MNXM728682	MNXM1178	C11829	C06649	C16476
MNXM112	MNXM1359	MNXM1108249	C18243	C06650	C16327
MNXM10245	MNXM1106030	MNXM218	C00534	C04623	C05200
MNXM1106061	MNXM2310	MNXM5340	C14154	C07715	C02034
MNXM2813	MNXM5534	MNXM46	C11864	C06711	C05413
MNXM1104188	MNXM1104368	MNXM730898	C01175	C07118	C17568
MNXM739426	MNXM7971	MNXM1104754	C05696	C00512	C17018
MNXM731250	MNXM726079	MNXM10069	C02035	C11356	C00411
MNXM741334	MNXM1108018	MNXM1104661	C00999	C05859	C01180
MNXM733869	MNXM728827	MNXM12913	C00532	C09824	C01107
MNXM3188	MNXM653	MNXM1104434	C04536	C09825	C01061
MNXM727420	MNXM8774	MNXM9362	C00061	C06715	C00568
MNXM740172	MNXM9570	MNXM1157	C01112	C09814	C00342
MNXM731757	MNXM6456	MNXM506	C05258	C00180	C05756
MNXM727224	MNXM731557	MNXM1	C04501	C06714	C00687
MNXM8624	MNXM435	MNXM1104549	C12127	C05116	C14786
MNXM45839	MNXM3	MNXM1106761	C03070	C01230	C14152
MNXM9133	MNXM737501	MNXM10465	C14805	C13425	C03024
MNXM739946	MNXM1101285	MNXM1105810	C03226	C03657	C02348
MNXM5073	MNXM732866	MNXM730763	C00751	C04146	C00035
MNXM2134	MNXM1104336	MNXM7635	C00323	C05306	C14096
MNXM145	MNXM1106709	MNXM1103841	C01789	C02139	C04006
MNXM337	MNXM737312	MNXM11334	C05307	C01389	C05689
MNXM10473	MNXM14212	MNXM10338	C01545	C11435	C03263
MNXM1103046	MNXM737160	MNXM731637	C05476	C11436	C00493
MNXM732166	MNXM731920	MNXM730474	C21746	C11437	C01175
MNXM6439	MNXM36	MNXM1108092	C00188	C11426	C00805
MNXM145767	MNXM1104509	MNXM9069	C20457	C11427	C00033
MNXM1103847	MNXM21816	MNXM736240	C05324	C11432	C12452
MNXM729043	MNXM18662	MNXM39	C03227	C11433	C01235
MNXM731626	MNXM23	MNXM799	C14110	C04851	C00716
MNXM3509	MNXM741291	MNXM727528	C21024	C11434	C01112
MNXM739454	MNXM518	MNXM738283	C04225	C00325	C05760
MNXM726037	MNXM735625	MNXM18653	C12204	C06308	C09873
MNXM582	MNXM807	MNXM731660	C11174	C06307	C16321
MNXM366	MNXM9562	MNXM11313	C00054	C11521	C15858
MNXM6272	MNXM728607	MNXM1108189	C16075	C11632	C03460
MNXM4494	MNXM1455	MNXM732518	C00931	C11633	C06157
MNXM737501	MNXM736685	MNXM1104270	C00588	C00582	C16635
MNXM1104899	MNXM737030	MNXM727677	C13508	C05598	C03492
MNXM280	MNXM1105949	MNXM10454	C16361	C11453	C02960
MNXM732387	MNXM734590	MNXM733023	C00089	C02315	C09727
MNXM892	MNXM7977	MNXM732452	C07090	C11811	C00080
MNXM1107906	MNXM1107681	MNXM5447	C16607	C02582	C13431
MNXM2897	MNXM726473	MNXM734869	C09320	C03862	C14800
MNXM1102164	MNXM10265	MNXM1104012	C19845	C00984	C05889
MNXM727673	MNXM8975	MNXM734	C00886	C01132	C16617
MNXM732214	MNXM2787	MNXM7840	C00811	C04500	C16236
MNXM740627	MNXM2865	MNXM5216	C04882	C03021	C05601
MNXM13256	MNXM728134	MNXM492	C00301	C04536	C15570
MNXM732620	MNXM729361	MNXM726526	C00406	C11829	C16531
MNXM10645	MNXM90	MNXM102752	C03641	C11830	C00109
MNXM1104633	MNXM9568	MNXM858	C00429	C11831	C16240
MNXM83070	MNXM730	MNXM1105906	C03459	C11872	C00242
MNXM1105027	MNXM5377	MNXM18357	C04377	C11873	C15794
MNXM741442	MNXM3633	MNXM1107908	C05427	C11874	C16428
MNXM644	MNXM734381	MNXM8977	C05478	C11875	C03582
MNXM2365	MNXM91795	MNXM62080	C04425	C06093	C00307
MNXM1103920	MNXM1105026	MNXM20163	C00027	C11876	C05712
MNXM1104200	MNXM737340	MNXM13870	C11857	C11857	C17239
MNXM1104785	MNXM740127	MNXM738086	C00233	C11860	C03906
MNXM1103753	MNXM726122	MNXM11922	C21858	C11861	C05693
MNXM737068	MNXM3212	MNXM727308	C03681	C11863	C05751
MNXM6697	MNXM236	MNXM10457	C05385	C11864	C15797
MNXM1104246	MNXM13868	MNXM726712	C12632	C11865	C00255
MNXM454	MNXM7981	MNXM8272	C21787	C11868	C00041
MNXM4102	MNXM726845	MNXM300	C00331	C03201	C05615
MNXM1102294	MNXM727206	MNXM740172	C17570	C04475	C00140
MNXM734534	MNXM1103802	MNXM817	C00415	C02576	C01197
MNXM730572	MNXM879	MNXM1091982	C00852	C11924	C02345
MNXM735214	MNXM588581	MNXM4458	C03272	C11934	C00366
MNXM145725	MNXM1103325	MNXM60	C00334	C11935	C03798
MNXM2282	MNXM1104783	MNXM6825	C00864	C09880	C06007
MNXM1104882	MNXM7978	MNXM741617	C00037	C11938	C05448
MNXM1107210	MNXM9527	MNXM735455	C06758	C11939	C00184
MNXM1105114	MNXM12830	MNXM742	C00231	C11941	C00314
MNXM3297	MNXM1105928	MNXM13510	C00341	C09884	C05852
MNXM1094063	MNXM652	MNXM244	C19489	C11946	C14899
MNXM6707	MNXM731610	MNXM222	C15794	C11947	C00283
MNXM735338	MNXM1105060	MNXM1106164	C04248	C11945	C04375
MNXM9034	MNXM2261	MNXM1105885	C01123	C11948	C11947
MNXM1104938	MNXM1103335	MNXM1106874	C00718	C11949	C00579
MNXM1486	MNXM1094326	MNXM731848	C20694	C11950	C00631
MNXM9365	MNXM1107851	MNXM108	C06755	C04574	C11859
MNXM146254	MNXM1107777	MNXM12910	C12208	C11907	C00440
MNXM731835	MNXM1103313	MNXM736999	C05585	C06124	C04732
MNXM162355	MNXM14565	MNXM5004	C14155	C06123	C03227
MNXM726711	MNXM9567	MNXM738583	C14852	C12126	C01149
MNXM1104726	MNXM168	MNXM6091	C11455	C00195	C02099
MNXM274	MNXM1108206	MNXM735669	C06148	C01477	C11874
MNXM90752	MNXM188	MNXM328	C11807	C01514	C00630
MNXM65588	MNXM1108239	MNXM1105806	C05998	C10107	C16337
MNXM741265	MNXM90592	MNXM728725	C01650	C12128	C01059
MNXM738915	MNXM1104711	MNXM1202	C08830	C09727	C05399
MNXM1105119	MNXM6387	MNXM10478	C18217	C12136	C05665
MNXM726679	MNXM726212	MNXM1105798	C21072	C08650	C00380
MNXM6524	MNXM75041	MNXM731665	C00387	C09762	C05984
MNXM15768	MNXM736087	MNXM730703	C13431	C12249	C00104
MNXM727853	MNXM3524	MNXM750	C03692	C12452	C01020
MNXM506	MNXM734499	MNXM145881	C01181	C02066	C00655
MNXM1532	MNXM118	MNXM397	C22007	C12453	C12203
MNXM145715	MNXM1107679	MNXM16830	C00644	C01672	C00254
MNXM734800	MNXM726805	MNXM1106022	C02105	C12455	C16693
MNXM814679	MNXM3160	MNXM726359	C04805	C07103	C04756
MNXM452	MNXM728711	MNXM22055	C00119	C00472	C08641
MNXM1106687	MNXM737882	MNXM727276	C01468	C13309	C02741
MNXM5574	MNXM1104385	MNXM6044	C01516	C02059	C03063
MNXM1104283	MNXM1104647	MNXM602	C04807	C13508	C15596
MNXM739884	MNXM728603	MNXM1177	C00111	C03974	C00935
MNXM1100298	MNXM1103458	MNXM1456	C01641	C14116	C00179
MNXM432	MNXM733190	MNXM13871	C03090	C14117	C00344
MNXM2319	MNXM114	MNXM5508	C00048	C14118	C14803
MNXM1104772	MNXM2617	MNXM3507	C04039	C14119	C03427
MNXM4910	MNXM167869	MNXM734134	C05761	C14120	C00081
MNXM1103784	MNXM1108176	MNXM1104376	C04691	C14089	C11821
MNXM1816	MNXM1107143	MNXM112	C19714	C14090	C01079
MNXM2624	MNXM730222	MNXM1641	C19787	C14092	C00122
MNXM6153	MNXM730867	MNXM73875	C00956	C14093	C05906
MNXM730301	MNXM735771	MNXM186	C05557	C14097	C00603
MNXM735332	MNXM1104724	MNXM9559	C14864	C00805	C19746
MNXM479	MNXM62077	MNXM741336	C06429	C02909	C14787
MNXM738759	MNXM1104681	MNXM730749	C20377	C14099	C15783
MNXM314	MNXM146363	MNXM735049	C16389	C11519	C01234
MNXM731614	MNXM1104489	MNXM821	C20452	C00571	C00166
MNXM1091615	MNXM740839	MNXM732487	C06082	C14144	C00235
MNXM735625	MNXM1103809	MNXM727075	C01163	C14145	C00658
MNXM734381	MNXM1365	MNXM12066	C04002	C14146	C05835
MNXM737010	MNXM1104774	MNXM4540	C00894	C08586	C14093
MNXM1020	MNXM728621	MNXM728567	C15783	C05433	C11939
MNXM275	MNXM736368	MNXM8079	C07160	C14180	C16614
MNXM1672	MNXM1104370	MNXM337	C02165	C01031	C00942
MNXM726899	MNXM733252	MNXM730555	C19565	C14786	C00167
MNXM10190	MNXM737787	MNXM12849	C01635	C14791	C00464
MNXM263	MNXM8001	MNXM6439	C19559	C14787	C01115
MNXM5284	MNXM1107451	MNXM6458	C02686	C14793	C00137
MNXM737770	MNXM402	MNXM726638	C00411	C14792	C00037
MNXM35431	MNXM1105912	MNXM1104459	C01079	C14802	C00496
MNXM163785	MNXM6308	MNXM2082	C05275	C14803	C04421
MNXM1458	MNXM960	MNXM1101171	C05271	C14804	C16221
MNXM54335	MNXM117	MNXM457	C05815	C14800	C00933
MNXM920	MNXM7974	MNXM270	C05402	C14805	C05702
MNXM6120	MNXM732918	MNXM1705	C01205	C14806	C06606
MNXM1015	MNXM1676	MNXM529	C02380	C05356	C07717
MNXM2617	MNXM1744	MNXM405	C16168	C04805	C16636
MNXM1104866	MNXM727386	MNXM1106939	C04373	C05966	C00084
MNXM371	MNXM528	MNXM421	C01880	C04742	C00237
MNXM2415	MNXM124865	MNXM3517	C12287	C14839	C05139
MNXM1106000	MNXM738153	MNXM733869	C19967	C14847	C03069
MNXM344	MNXM11879	MNXM1105965	C00181	C14840	C18072
MNXM725973	MNXM741553	MNXM736788	C00826	C14848	C00134
MNXM935	MNXM419	MNXM819801	C05690	C14851	C01789
MNXM741639	MNXM731834	MNXM361	C11907	C14855	C01230
MNXM1104857	MNXM2594	MNXM9468	C11945	C14852	C04494
MNXM730462	MNXM11	MNXM733592	C15556	C14856	C02442
MNXM1104781	MNXM1936	MNXM9853	C18241	C14858	C01179
MNXM731178	MNXM729605	MNXM1584	C05528	C14861	C01298
MNXM731588	MNXM1106181	MNXM159	C00133	C14857	C01637
MNXM1707	MNXM726214	MNXM14880	C00003	C14865	C12138
MNXM1104561	MNXM728734	MNXM731117	C08362	C01327	C01613
MNXM1103936	MNXM1108175	MNXM66662	C03741	C14859	C00072
MNXM741080	MNXM2696	MNXM162292	C00882	C14864	C16663
MNXM2129	MNXM588582	MNXM11119	C05276	C14863	C03406
MNXM3683	MNXM722355	MNXM10366	C02960	C06790	C00989
MNXM148316	MNXM6651	MNXM726067	C02141	C14868	C00147
MNXM1103498	MNXM1358	MNXM730932	C00542	C06899	C16681
MNXM741466	MNXM14360	MNXM740885	C14802	C07490	C00189
MNXM2073	MNXM726092	MNXM7677	C05535	C11088	C00077
MNXM162788	MNXM732620	MNXM8718	C15777	C14874	C01801
MNXM2901	MNXM1104216	MNXM729383	C21671	C13645	C14045
MNXM1103624	MNXM1104300	MNXM12553	C14856	C14870	C03340
MNXM734701	MNXM728618	MNXM3821	C02050	C14871	C16481
MNXM736699	MNXM161	MNXM10456	C15522	C03160	C01327
MNXM1104147	MNXM1105855	MNXM736417	C00500	C15547	C00921
MNXM2310	MNXM2302	MNXM731932	C16328	C04756	C00319
MNXM164098	MNXM726902	MNXM162788	C21102	C03454	C16248
MNXM738874	MNXM1102789	MNXM735341	C04712	C15647	C00357
MNXM725902	MNXM733462	MNXM736942	C08619	C15672	C11863
MNXM730270	MNXM736874	MNXM1168	C05414	C02273	C19764
MNXM572	MNXM484455	MNXM731088	C03170	C00333	C00470
MNXM6022	MNXM733344	MNXM18652	C01769	C15785	C00151
MNXM1734	MNXM501	MNXM738702	C15858	C15786	C16200
MNXM11866	MNXM5071	MNXM726864	C06730	C15789	C00054
MNXM2261	MNXM158	MNXM941	C00996	C15790	C05763
MNXM1401	MNXM1108205	MNXM5585	C17937	C15791	C00282
MNXM9765	MNXM731668	MNXM728676	C00482	C05619	C01495
MNXM89576	MNXM1104393	MNXM729132	C22151	C12205	C20192
MNXM739354	MNXM734902	MNXM22133	C02139	C15807	C07093
MNXM518	MNXM408	MNXM5997	C01269	C15792	C00669
MNXM1104649	MNXM507505	MNXM10429	C03238	C01789	C00751
MNXM1358	MNXM1104352	MNXM199	C05272	C15795	C05894
MNXM229	MNXM1265	MNXM3117	C11523	C15796	C16312
MNXM726902	MNXM662	MNXM730884	C15867	C15797	C00475
MNXM731566	MNXM739698	MNXM144	C05296	C15798	C19828
MNXM7147	MNXM1104391	MNXM729302	C00051	C15799	C00877
MNXM1106010	MNXM62079	MNXM1243	C00486	C15800	C16526
MNXM1104518	MNXM491550	MNXM1103456	C09827	C15802	C05690
MNXM1102135	MNXM739961	MNXM741170	C06000	C15803	C06010
MNXM6761	MNXM728716	MNXM275	C16596	C15794	C05297
MNXM810	MNXM10	MNXM7553	C00205	C15787	C00903
MNXM735688	MNXM1602	MNXM1107898	C00829	C15801	C04424
MNXM90886	MNXM1104283	MNXM289	C06714	C15793	C03758
MNXM741459	MNXM51614	MNXM1101289	C20608	C15811	C16631
MNXM732531	MNXM1107933	MNXM13911	C06368	C15812	C00512
MNXM4488	MNXM73	MNXM9070	C17554	C08830	C15857
MNXM739428	NaN	MNXM731760	C14771	C11508	C00214
MNXM1094916	NaN	MNXM5449	C00016	C15776	C00068
MNXM2328	NaN	MNXM733832	C04308	C11522	C16520
MNXM3166	NaN	MNXM734320	C02225	C15782	C02798
MNXM1103622	NaN	MNXM730784	C03175	C15783	C02050
MNXM733340	NaN	MNXM731107	C03479	C08821	C05445
MNXM5377	NaN	MNXM5370	C00033	C01753	C12126
MNXM507505	NaN	MNXM3357	C00666	C05442	C04462
MNXM2798	NaN	MNXM9560	C16330	C15777	C05276
MNXM9650	NaN	MNXM10477	C01996	C15780	C00130
MNXM731777	NaN	MNXM2712	C13309	C15781	C10905
MNXM15767	NaN	MNXM741175	C12673	C03845	C02232
MNXM732228	NaN	MNXM1101474	C05490	C05108	C07083
MNXM1140	NaN	MNXM1104545	C03586	C15915	C05796
MNXM1104336	NaN	MNXM720	C06813	C15882	C02938
MNXM1103458	NaN	MNXM9	C21080	C15883	C02336
MNXM1108051	NaN	MNXM733844	C00756	C02483	C06452
MNXM4363	NaN	MNXM735047	C16850	C14151	C16186
MNXM1106979	NaN	MNXM1107750	C05778	C14152	C06144
MNXM145722	NaN	MNXM404	C05634	C05107	C16356
MNXM1105965	NaN	MNXM725970	C06426	C15808	C01101
MNXM738112	NaN	MNXM2390	C01594	C08590	C00223
MNXM3	NaN	MNXM1964	C19623	C08601	C11583
MNXM1102965	NaN	MNXM8627	C05897	C15935	C11355
MNXM739346	NaN	MNXM1077	C01380	C15937	C05435
MNXM6648	NaN	MNXM7108	C03344	C15940	C16237
MNXM6762	NaN	MNXM1193	C17758	C15941	C16276
MNXM741173	NaN	MNXM2431	C00828	C08591	C04742
MNXM1312	NaN	MNXM9351	C00937	C06098	C16430
MNXM1106037	NaN	MNXM737136	C05711	C08592	C14863
MNXM732179	NaN	MNXM8341	C02918	C15965	C13425
MNXM731135	NaN	MNXM191	C04734	C08583	C14116
MNXM5997	NaN	MNXM1105856	C03719	C15967	C00087
MNXM8625	NaN	MNXM731852	C05594	C15968	C06095
MNXM1	NaN	MNXM344	C00493	C15966	C16180
MNXM1096344	NaN	MNXM235	C15981	C08580	C16339
MNXM727528	NaN	MNXM1105956	C11855	C15976	C01236
MNXM3182	NaN	MNXM18745	C04188	C15974	C02647
MNXM2408	NaN	MNXM18663	C00256	C15978	C14805
MNXM4183	NaN	MNXM1102191	C00029	C15925	C16205
MNXM741194	NaN	MNXM734212	C00632	C15926	C01058
MNXM81721	NaN	MNXM681091	C00180	C01825	C03221
MNXM2283	NaN	MNXM1103616	C00652	C14315	C09707
MNXM1100503	NaN	MNXM1103941	C16468	C16205	C13747
MNXM733741	NaN	MNXM1103344	C01094	C16206	C16359
MNXM728506	NaN	MNXM731166	C16336	C16200	C05619
MNXM1103918	NaN	MNXM97663	C02737	C00146	C03373
MNXM3208	NaN	MNXM2074	C05636	C12486	C03167
MNXM2541	NaN	MNXM394	C12838	C00292	C05753
MNXM3516	NaN	MNXM739074	C05110	C00090	C00388
MNXM7176	NaN	MNXM29	C04717	C06813	C15556
MNXM3160	NaN	MNXM730404	C15853	C16216	C14144
MNXM733230	NaN	MNXM729985	C00639	C16217	C02637
MNXM726753	NaN	MNXM1482	C11148	C16218	C14802
MNXM17054	NaN	MNXM736095	C01051	C00412	C05545
MNXM1101977	NaN	MNXM728364	C15795	C05764	C00043
MNXM1177	NaN	MNXM728599	C17432	C16219	C02939
MNXM1107876	NaN	MNXM7266	C11713	C16220	C00129
MNXM12636	NaN	MNXM726697	C02273	C16221	C00570
MNXM1107684	NaN	MNXM554	C00612	C04088	C00350
MNXM1092025	NaN	MNXM1104980	C05273	C16240	C01794
MNXM169484	NaN	MNXM722743	C04133	C16236	C02350
MNXM2593	NaN	MNXM729569	C14813	C16237	C17434
MNXM1102167	NaN	MNXM728724	C11826	C16239	C00159
MNXM1103916	NaN	MNXM1104555	C19765	C04178	C05902
MNXM729349	NaN	MNXM1105841	C05588	C16248	C06427
MNXM736125	NaN	MNXM3333	C00704	C01326	C01987
MNXM8159	NaN	MNXM1106067	C04477	C07721	C00125
MNXM1096343	NaN	MNXM1137670	C17243	C07717	C16595
MNXM811	NaN	MNXM1094288	C06393	C16276	C04780
MNXM741223	NaN	MNXM734867	C05445	C15981	C06024
MNXM728134	NaN	MNXM1103586	C20904	C16074	C03453
MNXM2705	NaN	MNXM418	C11436	C07086	C00117
MNXM1243	NaN	MNXM730813	C04236	C16291	C00212
MNXM730603	NaN	MNXM1105732	C06094	C04785	C15798
MNXM12665	NaN	MNXM22487	C20505	C04672	C00062
MNXM1108547	NaN	MNXM1672	C16338	C06427	C04677
MNXM6494	NaN	MNXM13309	C15801	C16321	C02331
MNXM2390	NaN	MNXM1104155	C16356	C16324	C02163
MNXM5395	NaN	MNXM152	C00307	C16322	C05823
MNXM9138	NaN	MNXM1103302	C21739	C16323	C09665
MNXM726465	NaN	MNXM1106095	C20508	C16311	C04570
MNXM6587	NaN	MNXM728682	C00096	C16310	C01132
MNXM729665	NaN	MNXM1359	C17658	C12137	C00761
MNXM40333	NaN	MNXM1106030	C05908	C08725	C15589
MNXM10353	NaN	MNXM2310	C05583	C04780	C06714
MNXM738582	NaN	MNXM730716	C01639	C16327	C16332
MNXM97071	NaN	MNXM5534	C02350	C16328	C00120
MNXM1198	NaN	MNXM7971	C16630	C16329	C00360
MNXM731952	NaN	MNXM1104368	C04295	C16330	C16664
MNXM1104585	NaN	MNXM726079	C14814	C16331	C00818
MNXM1102191	NaN	MNXM10374	C15988	C16332	C02937
MNXM1093386	NaN	MNXM735526	C01801	C16333	C15941
MNXM739237	NaN	MNXM728827	C20186	C16334	C00415
MNXM1096341	NaN	MNXM653	C15965	C16335	C03838
MNXM733010	NaN	MNXM8774	C14806	C16336	C16473
MNXM1108330	NaN	MNXM9570	C00606	C16337	C11875
MNXM1745	NaN	MNXM6456	C09627	C16338	C00099
MNXM670	NaN	MNXM2878	C11131	C16339	C00588
MNXM1103365	NaN	MNXM731557	C00511	C12138	C04242
MNXM1104549	NaN	MNXM3	C00152	C16312	C14806
MNXM736522	NaN	MNXM737501	C05332	C16168	C05302
MNXM739078	NaN	MNXM1101285	C06613	C16374	C16688
MNXM727822	NaN	MNXM732866	C00026	C16358	C05659
MNXM1522	NaN	MNXM1104336	C20872	C16359	C04896
MNXM3379	NaN	MNXM1106709	C01243	C16172	C02666
MNXM733832	NaN	MNXM737312	C00262	C16387	C03516
MNXM166598	NaN	MNXM14212	C19564	C13747	C16619
MNXM5339	NaN	MNXM737160	C00944	C16356	C05396
MNXM737503	NaN	MNXM3671	C00009	C07480	C11860
MNXM741579	NaN	MNXM731920	C02530	C16360	C05817
MNXM1638	NaN	MNXM1104509	C16610	C16353	C00376
MNXM60	NaN	MNXM21816	C05787	C16355	C02462
MNXM6053	NaN	MNXM18662	C07281	C16361	C02352
MNXM602	NaN	MNXM726208	C02702	C16362	C05640
MNXM2137	NaN	MNXM23	C06030	C16404	C01051
MNXM10318	NaN	MNXM741291	C00705	C15525	C14864
MNXM90665	NaN	MNXM518	C04293	C16405	C05108
MNXM741595	NaN	MNXM730505	C11482	C09827	C00181
MNXM962	NaN	MNXM735625	C05335	C09826	C05764
MNXM1820	NaN	MNXM807	C04043	C08578	C03742
MNXM168	NaN	MNXM733891	C06010	C09614	C00101
MNXM458	NaN	MNXM729238	C00576	C09751	C00906
MNXM1107679	NaN	MNXM731850	C16173	C01378	C06397
MNXM505	NaN	MNXM9562	C06174	C16415	C16387
MNXM1104928	NaN	MNXM728607	C00132	C09736	C16632
MNXM741109	NaN	MNXM1455	C22159	C16424	C06813
MNXM730419	NaN	MNXM737030	C00081	C16426	C05578
MNXM146538	NaN	MNXM734590	C01261	C03024	C01810
MNXM164003	NaN	MNXM7977	C22136	C16428	C15967
MNXM1104439	NaN	MNXM722851	C16835	C03161	C01902
MNXM6570	NaN	MNXM9465	C00593	C16429	C03402
MNXM1641	NaN	MNXM726473	C02528	C04713	C00093
MNXM599	NaN	MNXM10265	C06899	C16430	C03021
MNXM2871	NaN	MNXM2787	C03313	C00371	C04411
MNXM1107990	NaN	MNXM2865	C05619	C16443	C00064
MNXM10314	NaN	MNXM728134	C01653	C02029	C00059
MNXM1107410	NaN	MNXM90	C19585	C16448	C03465
MNXM735090	NaN	MNXM729361	C06006	C10044	C00049
MNXM1094083	NaN	MNXM9568	C05980	C16466	C00183
MNXM740929	NaN	MNXM730	C04646	C16470	C09880
MNXM1107755	NaN	MNXM734122	C03125	C16468	C15796
MNXM739527	NaN	MNXM5377	C02463	C16469	C05430
MNXM738002	NaN	MNXM734381	C11434	C16471	C05985
MNXM731226	NaN	MNXM17297	C00441	C16483	C02887
MNXM1094052	NaN	MNXM737562	C16253	C16473	C05855
MNXM1101283	NaN	MNXM167761	C15925	C16477	C16541
MNXM974	NaN	MNXM1105026	C00032	C02222	C01909
MNXM404	NaN	MNXM91795	C06025	C16487	C08320
MNXM741801	NaN	MNXM17284	C16618	C16476	C04079
MNXM1104675	NaN	MNXM737340	C19578	C06423	C04509
MNXM1125	NaN	MNXM740127	C18796	C01571	C05684
MNXM5790	NaN	MNXM726122	C03772	C06424	C11426
MNXM9659	NaN	MNXM3212	C05200	C16520	C03172
MNXM1105941	NaN	MNXM236	C00940	C08362	C04443
MNXM1093360	NaN	MNXM13868	C00123	C01530	C07490
MNXM741204	NaN	MNXM7981	C00643	C02041	C00332
MNXM729800	NaN	MNXM726845	C05752	C06425	C00067
MNXM730474	NaN	MNXM727206	C00766	C00510	C05713
MNXM735592	NaN	MNXM1103802	C06614	C00712	C09629
MNXM731896	NaN	MNXM879	C19563	C02050	C05749
MNXM728835	NaN	MNXM588581	C00357	C01595	C04405
MNXM726559	NaN	MNXM1103325	C12205	C16162	C15915
MNXM1107695	NaN	MNXM1104783	C07635	C16165	C00870
MNXM1108136	NaN	MNXM7978	C04115	C06428	C00571
MNXM726770	NaN	MNXM9527	C11453	C16169	C00561
MNXM3867	NaN	MNXM12830	C00064	C06429	C02702
MNXM1561	NaN	MNXM1105928	C11583	C03035	C02291
MNXM653	NaN	MNXM652	C01234	C06426	C00341
MNXM741785	NaN	MNXM1106720	C04438	C03595	C14082
MNXM383	NaN	MNXM735441	C01528	C03242	C00369
MNXM739092	NaN	MNXM10223	C01278	C02249	C05946
MNXM731107	NaN	MNXM731610	C16172	C00219	C01226
MNXM90440	NaN	MNXM2261	C01785	C16528	C05903
MNXM726916	NaN	MNXM1105060	C06423	C08281	C05966
MNXM4077	NaN	MNXM1103335	C00847	C16529	C03939
MNXM725881	NaN	MNXM1094326	C15788	C08320	C05422
MNXM731896	NaN	MNXM1107777	C03546	C16530	C16565
MNXM128540	NaN	MNXM736482	C01284	C16526	C15672
MNXM6613	NaN	MNXM731934	C09614	C16531	C05345
MNXM4475	NaN	MNXM1103313	C00504	C08316	C03175
MNXM735441	NaN	MNXM1485	C09332	C16532	C00423
MNXM3473	NaN	MNXM22179	C22131	C08323	C03692
MNXM1105120	NaN	MNXM9567	C04877	C16166	C01118
MNXM1103718	NaN	MNXM14565	C00786	C16513	C03125
MNXM101621	NaN	MNXM1108206	C01929	C16180	C14848
MNXM94371	NaN	MNXM168	C02218	C16525	C04121
MNXM1091725	NaN	MNXM8625	C05928	C16170	C00999
MNXM957	NaN	MNXM188	C20738	C16527	C00617
MNXM733867	NaN	MNXM12911	C10287	C16179	C01762
MNXM1104082	NaN	MNXM733673	C14769	C16522	C11873
MNXM406	NaN	MNXM1108239	C14045	C16635	C06424
MNXM2758	NaN	MNXM1104998	C04088	C12739	C19759
MNXM1322	NaN	MNXM90592	C00275	C16630	C14092
MNXM733896	NaN	MNXM726212	C00621	C16631	C05909
MNXM726449	NaN	MNXM6387	C05744	C16632	C02871
MNXM934	NaN	MNXM726358	C02170	C07649	C01243
MNXM740747	NaN	MNXM75041	C00398	C16634	C04525
MNXM733709	NaN	MNXM6459	C00447	C11736	C02412
MNXM738804	NaN	MNXM12033	C14770	C04242	C05729
MNXM1077	NaN	MNXM736087	C03972	C02380	C00178
MNXM741218	NaN	MNXM1107464	C05974	C16613	C06145
MNXM4356	NaN	MNXM3524	C22039	C04646	C16179
MNXM12482	NaN	MNXM734499	C19968	C16614	C03170
MNXM1103686	NaN	MNXM118	C18060	C16615	C00311
MNXM3668	NaN	MNXM1107679	C04234	C16618	C16162
MNXM1384	NaN	MNXM3160	C06037	C16617	C01233
MNXM738664	NaN	MNXM726805	C02666	C16619	C01260
MNXM733037	NaN	MNXM163891	C11830	C07648	C04512
MNXM162808	NaN	MNXM728711	C00199	C07108	C05265
MNXM17467	NaN	MNXM737882	C00870	C16545	C01209
MNXM726888	NaN	MNXM1104385	C05699	C16645	C05118
MNXM1352	NaN	MNXM1104647	C20345	C16533	C04633
MNXM14561	NaN	MNXM731076	C05676	C07645	C04144
MNXM726157	NaN	MNXM10225	C05437	C11583	C05490
MNXM186	NaN	MNXM728603	C01149	C16551	C00719
MNXM1137652	NaN	MNXM1103458	C00097	C16586	C00988
MNXM1104823	NaN	MNXM2115	C17234	C16587	C06224
MNXM1105960	NaN	MNXM733190	C02646	C16595	C13433
MNXM4844	NaN	MNXM114	C04006	C16596	C05750
MNXM53799	NaN	MNXM1105012	C14825	C16565	C00226
MNXM4961	NaN	MNXM3510	C16635	C03723	C01528
MNXM731896	NaN	MNXM2617	C10646	C16663	C14856
MNXM737888	NaN	MNXM167869	C01197	C04232	C00305
MNXM9729	NaN	MNXM1106696	C05758	C16664	C00075
MNXM360	NaN	MNXM1107143	C00163	C02090	C00124
MNXM733484	NaN	MNXM730222	C15651	C03170	C00066
MNXM114318	NaN	MNXM730867	C02557	C16682	C00636
MNXM1103305	NaN	MNXM735771	C21754	C16681	C00974
MNXM1103344	NaN	MNXM62077	C05689	C00123	C06453
MNXM13157	NaN	MNXM146363	C16680	C01645	C00007
MNXM739741	NaN	MNXM1104489	C03267	C02047	C00804
MNXM38195	NaN	MNXM740839	C00378	C00519	C00053
MNXM1104545	NaN	MNXM1103809	C20372	C01036	C02165
MNXM735103	NaN	MNXM1105799	C04563	C05766	C02686
MNXM737340	NaN	MNXM1104774	C00530	C05768	C15603
MNXM730898	NaN	MNXM1365	C00250	C00163	C04475
MNXM3995	NaN	MNXM1107395	C02939	C05983	C00145
MNXM796	NaN	MNXM728621	C15570	C05763	C00187
MNXM1104509	NaN	MNXM740561	C04327	C01233	C05512
MNXM60922	NaN	MNXM1104370	C02325	C13482	C06308
MNXM8368	NaN	MNXM736368	C07345	C01180	C00472
MNXM736913	NaN	MNXM733252	C15605	C03360	C01036
MNXM1100510	NaN	MNXM1106124	C02985	C00870	C16532
MNXM1105681	NaN	MNXM18765	C02336	C18037	C15541
MNXM162358	NaN	MNXM737787	C02140	C09190	C05824
MNXM3530	NaN	MNXM18836	C05911	C00496	C05262
MNXM741612	NaN	MNXM8001	C03461	C02188	C00750
MNXM1885	NaN	MNXM1107451	C01011	C03635	C05335
MNXM1102128	NaN	MNXM14143	C19691	C01609	C01640
MNXM1108062	NaN	MNXM2798	C01083	C02729	C05768
MNXM244	NaN	MNXM402	C02301	C04090	C00544
MNXM1453	NaN	MNXM740891	C01514	C00145	C03428
MNXM1108183	NaN	MNXM6308	C18240	C04145	C00013
MNXM1408	NaN	MNXM960	C11870	C17570	C16466
MNXM1101189	NaN	MNXM117	C00390	C01759	C01277
MNXM2865	NaN	MNXM7974	C00251	C17587	C07108
MNXM739606	NaN	MNXM732918	C21215	C07838	C00729
MNXM1137654	NaN	MNXM1775	C00810	C06397	C02593
MNXM6031	NaN	MNXM1398	C02280	C03798	C00085
MNXM1108466	NaN	MNXM1676	C03512	C03633	C04256
MNXM355	NaN	MNXM1744	C00078	C00046	C16540
MNXM1107463	NaN	MNXM14956	C00318	C00868	C05527
MNXM983	NaN	MNXM680680	C16241	C02764	C14851
MNXM1103713	NaN	MNXM729340	C16426	C02633	C03232
MNXM728294	NaN	MNXM7102	C16162	C16500	C15602
MNXM52365	NaN	MNXM727386	C04702	C18072	C02633
MNXM11	NaN	MNXM528	C03793	C18073	C11389
MNXM367	NaN	MNXM124865	C05526	C03672	C06202
MNXM741289	NaN	MNXM738153	C20321	C02374	C00221
MNXM740127	NaN	MNXM11879	C15930	C02128	C16165
MNXM2459	NaN	MNXM3820	C05751	C03463	C00885
MNXM1104368	NaN	MNXM741553	C14840	C00419	C03546
MNXM66	NaN	MNXM419	C16334	C04506	C05636
MNXM741175	NaN	MNXM731834	C00352	C04748	C00864
MNXM1107902	NaN	MNXM2594	C00299	C01977	C17436
MNXM729657	NaN	MNXM11	C05766	C04158	C00206
MNXM734008	NaN	MNXM14804	C22155	C02038	C11864
MNXM806	NaN	MNXM1936	C11497	C03881	C00641
MNXM1104376	NaN	MNXM2856	C05361	C13453	C01304
MNXM1105856	NaN	MNXM1106181	C03771	C13455	C08578
MNXM1212	NaN	MNXM726214	C13050	C15596	C12838
MNXM1929	NaN	MNXM729605	C02477	C15597	C15791
MNXM266	NaN	MNXM8160	C15650	C04810	C00966
MNXM1107898	NaN	MNXM1108175	C00582	C03880	C11435
MNXM178	NaN	MNXM728734	C00512	C03523	C00984
MNXM730931	NaN	MNXM21683	C03885	C00066	C00787
MNXM736082	NaN	MNXM2696	C05291	C16720	C03715
MNXM737955	NaN	MNXM1093344	C14871	C01573	C00315
MNXM2027	NaN	MNXM14426	C01637	C00658	C00245
MNXM728590	NaN	MNXM588582	C05893	C04512	C00673
MNXM729296	NaN	MNXM722355	C14874	C04375	C01250
MNXM1103302	NaN	MNXM636	C16619	C01239	C05258
MNXM894	NaN	MNXM6651	C00490	C02871	C02083
MNXM19347	NaN	MNXM14360	C20692	C05545	C02906
MNXM4999	NaN	MNXM726092	C01802	C06751	C16334
MNXM741249	NaN	MNXM732620	C05947	C15604	C17277
MNXM726842	NaN	MNXM4729	C00979	C01000	C00188
MNXM738004	NaN	MNXM1104216	C02953	C00997	C06899
MNXM218	NaN	MNXM12912	C01040	C00562	C00279
MNXM741449	NaN	MNXM731495	C16310	C01226	C00047
MNXM1062	NaN	MNXM9702	C01194	C16832	C01181
MNXM1103518	NaN	MNXM93353	C05852	C15498	C09884
MNXM735258	NaN	MNXM1104300	C00093	C17580	C15802
MNXM6796	NaN	MNXM728618	C15882	C17581	C00025
MNXM726414	NaN	MNXM161	C05608	C16695	C00106
MNXM1107914	NaN	MNXM1105855	C04919	C03162	C06104
MNXM2709	NaN	MNXM2302	C13455	C10385	C11632
MNXM1137668	NaN	MNXM16250	C05519	C03025	C00100
MNXM62744	NaN	MNXM1104857	C00355	C16636	C01143
MNXM44182	NaN	MNXM97932	C16339	C06481	C05259
MNXM727028	NaN	MNXM726902	C00222	C05206	C05460
MNXM3181	NaN	MNXM21755	C05503	C05320	C17240
MNXM729077	NaN	MNXM114446	C03298	C00259	C14120
MNXM1106179	NaN	MNXM1106019	C11633	C03906	C05476
MNXM741562	NaN	MNXM1906	C07645	C02415	C05899
MNXM736915	NaN	MNXM9679	C04675	C01997	C00044
MNXM727735	NaN	MNXM1102789	C01115	C00530	C00152
MNXM731958	NaN	MNXM733462	C01401	C17588	C08592
MNXM1108073	NaN	MNXM730559	C05993	C00617	C16217
MNXM729383	NaN	MNXM736874	C08538	C11523	C15785
MNXM694	NaN	MNXM484455	C05336	C01245	C00429
MNXM603	NaN	MNXM736064	C05356	C01708	C11436
MNXM1104764	NaN	MNXM733344	C02265	C06258	C04230
MNXM730388	NaN	MNXM501	C20121	C00500	C14804
MNXM735171	NaN	MNXM5071	C02341	C14819	C11950
MNXM771	NaN	MNXM158	C00446	C00704	C00783
MNXM2172	NaN	MNXM731668	C06428	C02520	C02483
MNXM3256	NaN	MNXM1104393	C03511	C00911	C05701
MNXM1103327	NaN	MNXM734902	C00835	C02613	C04805
MNXM1137717	NaN	MNXM408	C16551	C00161	C00288
MNXM90751	NaN	MNXM507505	C00436	C18032	C00965
MNXM727324	NaN	MNXM1104352	C20695	C18033	C02670
MNXM91783	NaN	MNXM1101859	C05284	C06547	C16172
MNXM739663	NaN	MNXM1265	C14849	C01449	C05830
MNXM1137677	NaN	MNXM736571	C22120	C01978	C01944
MNXM728173	NaN	MNXM19543	C15800	C00242	C05929
MNXM1265	NaN	MNXM732514	C09815	C00392	C00201
MNXM6632	NaN	MNXM739698	C11435	C05379	C06075
MNXM739352	NaN	MNXM662	C00670	C01867	C15974
MNXM490899	NaN	MNXM1104391	C16291	C03157	C06023
MNXM735862	NaN	MNXM62079	C02375	C16388	C11862
MNXM236	NaN	MNXM739961	C19932	C16389	C15646
MNXM5375	NaN	MNXM1103369	C05933	C00991	C03579
MNXM1104235	NaN	MNXM22134	C21749	C05227	C01227
MNXM732880	NaN	MNXM728716	C00376	C15602	C00110
MNXM728662	NaN	MNXM10	C04688	C05309	C17435
MNXM3348	NaN	MNXM1602	C05985	C16300	C00161
MNXM1106940	NaN	MNXM1104283	C01103	C06459	C00042
MNXM6919	NaN	MNXM1212	C21563	C05674	C04454
MNXM10807	NaN	MNXM51614	C00774	C06082	C05301
MNXM5297	NaN	MNXM1107933	C01127	C15514	C05336
MNXM4493	NaN	MNXM73	C08334	C00490	C01888
MNXM730	NaN	MNXM736965	C00522	C00531	C11858
MNXM1101868	NaN	NaN	C16477	C17234	C05837
MNXM3412	NaN	NaN	C11134	C05167	C03028
MNXM739989	NaN	NaN	C12126	C00958	C00135
MNXM2115	NaN	NaN	C00213	C02612	C05338
MNXM730454	NaN	NaN	C00680	C02226	C00601
MNXM1108239	NaN	NaN	C02571	C15585	C05908
MNXM124	NaN	NaN	C01187	C15650	C11522
MNXM1106181	NaN	NaN	C05400	C15606	C05337
MNXM726339	NaN	NaN	C05905	C01159	C00398
MNXM1936	NaN	NaN	C05469	C03306	C16169
MNXM778	NaN	NaN	C04899	C04311	C00459
MNXM737159	NaN	NaN	C00237	C03089	C01185
MNXM730540	NaN	NaN	C02492	C00935	C04489
MNXM6337	NaN	NaN	C19835	C18094	C16361
MNXM726076	NaN	NaN	C05946	C17259	C01144
MNXM2149	NaN	NaN	C12834	C17260	C11512
MNXM3314	NaN	NaN	C14851	C05519	C11437
MNXM258	NaN	NaN	C16586	C04089	C06001
MNXM732989	NaN	NaN	C00117	C16738	C06751
MNXM1489	NaN	NaN	C03974	C00190	C06093
MNXM1105026	NaN	NaN	C00179	C02630	C01239
MNXM6138	NaN	NaN	C04037	C08276	C02646
MNXM740330	NaN	NaN	C21738	C15999	C02249
MNXM37	NaN	NaN	C00423	C01507	C03672
MNXM90878	NaN	NaN	C22158	C00247	C05813
MNXM1108542	NaN	NaN	C14865	C12203	C08601
MNXM731494	NaN	NaN	C05259	C18096	C00019
MNXM731637	NaN	NaN	C04506	C08540	C13645
MNXM733979	NaN	NaN	C18902	C17759	C05746
MNXM1105810	NaN	NaN	C02051	C08552	C17759
MNXM4477	NaN	NaN	C01279	C02031	C03845
MNXM252	NaN	NaN	C00535	C02339	C05356
MNXM733692	NaN	NaN	C05267	C00759	C14847
MNXM726234	NaN	NaN	C21423	C01022	C01647
MNXM23	NaN	NaN	C06564	C06059	C00045
MNXM730568	NaN	NaN	C08618	C11824	C05802
MNXM153	NaN	NaN	C16475	C04882	C00329
MNXM1591	NaN	NaN	C00935	C17556	C08491
MNXM444	NaN	NaN	C00961	C02532	C03242
MNXM6955	NaN	NaN	C03431	C00740	C11432
MNXM10250	NaN	NaN	C15571	C05933	C00040
MNXM736874	NaN	NaN	C00158	C15772	C02470
MNXM594	NaN	NaN	C00021	C18062	C15976
MNXM311	NaN	NaN	C04105	C02850	C05947
MNXM727959	NaN	NaN	C00266	C00060	C12249
MNXM1104352	NaN	NaN	C05430	C01189	C05403
MNXM6694	NaN	NaN	C00312	C17440	C01825
MNXM1103104	NaN	NaN	C12455	C11439	C05635
MNXM232	NaN	NaN	C05922	C11440	C16218
MNXM617	NaN	NaN	C20697	C14830	C05158
MNXM738702	NaN	NaN	C02041	C00370	C16545
MNXM7782	NaN	NaN	C04230	C03641	C16405
MNXM1530	NaN	NaN	C19783	C04652	C00979
MNXM114	NaN	NaN	C05843	C04824	C16527
MNXM741352	NaN	NaN	C19604	C04932	C16469
MNXM414	NaN	NaN	C15976	C03023	C05697
MNXM739482	NaN	NaN	C15883	C03895	C00058
MNXM1108088	NaN	NaN	C05675	C00726	C03974
MNXM89661	NaN	NaN	C12249	C04594	C00577
MNXM3866	NaN	NaN	C01649	C05832	C04751
MNXM740148	NaN	NaN	C11634	C05557	C06113
MNXM722743	NaN	NaN	C04411	C06564	C06055
MNXM1105927	NaN	NaN	C19911	C01203	C00157
MNXM2687	NaN	NaN	C01500	C04230	C05803
MNXM733509	NaN	NaN	C05413	C04717	C06423
MNXM422	NaN	NaN	C00058	C04353	C14818
MNXM1105936	NaN	NaN	C15776	C01943	C02463
MNXM234	NaN	NaN	C03683	C15930	C01005
MNXM730303	NaN	NaN	C04713	C03356	C15793
MNXM1108016	NaN	NaN	C00986	C04309	C03946
MNXM46	NaN	NaN	C11004	C00785	C16333
MNXM291	NaN	NaN	C20744	C05947	C01261
MNXM1103969	NaN	NaN	C05467	C00533	C05130
MNXM927	NaN	NaN	C00475	C03979	C03231
MNXM40469	NaN	NaN	C05623	C00424	C05981
MNXM732784	NaN	NaN	C05903	C00583	C01617
MNXM7267	NaN	NaN	C02411	C05999	C01638
MNXM829	NaN	NaN	C00499	C00966	C11434
MNXM729595	NaN	NaN	C03287	C06604	C16634
MNXM152	NaN	NaN	C15485	C06606	C00233
MNXM145623	NaN	NaN	C00364	C00736	C00073
MNXM63841	NaN	NaN	C01172	C05835	C01096
MNXM5853	NaN	NaN	C11537	C01033	C00030
MNXM1106936	NaN	NaN	C00263	C11062	C01596
MNXM1108242	NaN	NaN	C06329	C02331	C05936
MNXM77	NaN	NaN	C03373	C03508	C15792
MNXM730447	NaN	NaN	C05804	C01161	C12136
MNXM41030	NaN	NaN	C05582	C17017	C00483
MNXM727018	NaN	NaN	C01931	C17018	C05434
MNXM731145	NaN	NaN	C11526	C07114	C00091
MNXM6043	NaN	NaN	C22116	C06599	C00633
MNXM529	NaN	NaN	C12448	C06600	C00138
MNXM5585	NaN	NaN	C06007	C12838	C05431
MNXM734498	NaN	NaN	C00689	C07093	C14097
MNXM1514	NaN	NaN	C02835	C07094	C05897
MNXM736394	NaN	NaN	C03758	C07095	C09704
MNXM1105935	NaN	NaN	C21418	C04706	C00330
MNXM1107929	NaN	NaN	C04146	C06329	C00003
MNXM1705	NaN	NaN	C00729	C06603	C00185
MNXM5635	NaN	NaN	C20246	C06651	C03741
MNXM1103586	NaN	NaN	C00565	C07724	C00012
MNXM1107785	NaN	NaN	C00527	C07725	C05110
MNXM1615	NaN	NaN	C06126	C03427	C18037
MNXM501	NaN	NaN	C16540	C03012	C09814
MNXM733000	NaN	NaN	C00059	C06204	C15781
MNXM737997	NaN	NaN	C03892	C06202	C09825
MNXM91795	NaN	NaN	C05840	C06203	C04246
MNXM6076	NaN	NaN	C14868	C03203	C16517
MNXM725920	NaN	NaN	C00700	C00956	C08580
MNXM731917	NaN	NaN	C13482	C02112	C11736
MNXM732796	NaN	NaN	C08258	C06548	C00065
MNXM11122	NaN	NaN	C16519	C15646	C00261
MNXM733370	NaN	NaN	C04575	C04635	C00071
MNXM6170	NaN	NaN	C20568	C04509	C02051
MNXM1106019	NaN	NaN	C02485	C17435	C06178
MNXM6067	NaN	NaN	C19618	C17434	C00199
MNXM737968	NaN	NaN	C14044	C17436	C11062
MNXM736368	NaN	NaN	C00325	C17437	C11477
MNXM1104774	NaN	NaN	C15802	C17438	C00842
MNXM162791	NaN	NaN	C03564	C00408	C14855
MNXM90340	NaN	NaN	C00748	C00450	C05901
MNXM728676	NaN	NaN	C03205	C02937	C05404
MNXM1107744	NaN	NaN	C00559	C00642	C05804
MNXM734080	NaN	NaN	C00984	C05451	C00468
MNXM411	NaN	NaN	C00381	C05455	C00670
MNXM1103971	NaN	NaN	C05907	C05452	C03561
MNXM162842	NaN	NaN	C19848	C05448	C03451
MNXM725968	NaN	NaN	C01967	C00643	C05576
MNXM730705	NaN	NaN	C04051	C17203	C06074
MNXM1103086	NaN	NaN	C06096	C01885	C12204
MNXM732617	NaN	NaN	C05764	C11929	C03294
MNXM1105913	NaN	NaN	C02167	C04217	C00527
MNXM1422	NaN	NaN	C00903	C14039	C02061
MNXM1959	NaN	NaN	C02345	C14866	C14463
MNXM2673	NaN	NaN	C05394	C01987	C00605
MNXM1107681	NaN	NaN	C01288	C16235	C05332
MNXM732924	NaN	NaN	C19488	C07718	C14792
MNXM1104318	NaN	NaN	C05745	C14091	C04574
MNXM2339	NaN	NaN	C02989	C14095	C00540
MNXM768	NaN	NaN	C01345	C14096	C03765
MNXM730289	NaN	NaN	C21777	C14101	C00430
MNXM5676	NaN	NaN	C00002	C06103	C06600
MNXM1108092	NaN	NaN	C02916	C06102	C07094
MNXM5	NaN	NaN	C16688	C02232	C07721
MNXM2281	NaN	NaN	C04785	C14143	C03523
MNXM1334	NaN	NaN	C05643	C06104	C16291
MNXM735276	NaN	NaN	C16547	C16354	C03648
MNXM732602	NaN	NaN	C03979	C08641	C06094
MNXM733097	NaN	NaN	C00005	C16482	C13482
MNXM1103932	NaN	NaN	C06800	C16481	C06426
MNXM2500	NaN	NaN	C05435	C16472	C06425
MNXM732429	NaN	NaN	C11355	C04525	C04089
MNXM11865	NaN	NaN	C21028	C02141	C11949
MNXM10233	NaN	NaN	C01036	C16186	C05447
MNXM620	NaN	NaN	C20900	C14899	C01753
MNXM1637	NaN	NaN	C21761	C00344	C02631
MNXM733415	NaN	NaN	C04707	C00550	C00642
MNXM1105760	NaN	NaN	C01210	C00579	C00213
MNXM12601	NaN	NaN	C08592	C00248	C04088
MNXM7104	NaN	NaN	C00131	C00230	C00534
MNXM1619	NaN	NaN	C18239	C00198	C02988
MNXM730292	NaN	NaN	C18094	C00463	C00498
MNXM736086	NaN	NaN	C16643	C00836	C00256
MNXM4974	NaN	NaN	C14145	C00222	C05528
MNXM8323	NaN	NaN	C08614	C00319	C02222
MNXM4018	NaN	NaN	C05913	C05453	C04536
MNXM1104257	NaN	NaN	C05123	C17339	C06641
MNXM727308	NaN	NaN	C19892	C05454	C03793
MNXM1106695	NaN	NaN	C00125	C05809	C04895
MNXM879	NaN	NaN	C22150	C05810	C15968
MNXM6953	NaN	NaN	C00616	C05811	C12640
MNXM10416	NaN	NaN	C00223	C05812	C03287
MNXM593	NaN	NaN	C05936	C04216	C15926
MNXM1104543	NaN	NaN	C20693	C07083	C16513
MNXM817	NaN	NaN	C21018	C02083	C00021
MNXM1819	NaN	NaN	C00329	C14086	C11876
MNXM726496	NaN	NaN	C04732	C14087	C00180
MNXM7161	NaN	NaN	C14749	C14088	C16426
MNXM728266	NaN	NaN	C15606	C14082	C01269
MNXM1101882	NaN	NaN	C00063	C14098	C11872
MNXM728612	NaN	NaN	C05827	C11713	C00900
MNXM731119	NaN	NaN	C11831	C06205	C02656
MNXM730977	NaN	NaN	C09751	C11455	C14146
MNXM1092836	NaN	NaN	C20499	C16204	C09190
MNXM1964	NaN	NaN	C03855	C16210	C06649
MNXM1281	NaN	NaN	C05260	C01499	C00894
MNXM739087	NaN	NaN	C00617	C16461	C06006
MNXM392	NaN	NaN	C21665	C04419	C05711
MNXM6888	NaN	NaN	C01177	C01516	C00197
MNXM736935	NaN	NaN	C00954	C01735	C13454
MNXM5116	NaN	NaN	C01346	C05593	C06428
MNXM20	NaN	NaN	C11278	C00822	C01259
MNXM90881	NaN	NaN	C15786	C01586	C05467
MNXM2682	NaN	NaN	C02630	C02247	C00957
MNXM1105762	NaN	NaN	C16837	C00593	C00118
MNXM1608	NaN	NaN	C07649	C00227	C00293
MNXM90879	NaN	NaN	C11376	C14094	C16500
MNXM1108012	NaN	NaN	C14819	C03283	C01533
MNXM1233	NaN	NaN	C00100	C14084	C03972
MNXM12635	NaN	NaN	C05714	C14085	C01401
MNXM4270	NaN	NaN	C16169	C01920	C00029
MNXM738283	NaN	NaN	C20776	C01291	C03511
MNXM132	NaN	NaN	C04900	C05946	C16331
MNXM63843	NaN	NaN	C02191	C00204	C06114
MNXM1108544	NaN	NaN	C04350	C04349	C16586
MNXM2484	NaN	NaN	C00933	C00670	C00575
MNXM3336	NaN	NaN	C00099	C00605	C03862
MNXM735429	NaN	NaN	C09736	C00620	C15965
MNXM1093999	NaN	NaN	C03998	C00244	C00251
MNXM4374	NaN	NaN	C04741	C00184	C04691
MNXM3506	NaN	NaN	C02657	C00721	C00500
MNXM726293	NaN	NaN	C00498	C01101	C16324
MNXM1468	NaN	NaN	C21623	C03291	C07649
MNXM3992	NaN	NaN	C00909	C07481	C17261
MNXM12567	NaN	NaN	C05579	C00378	C16615
MNXM3486	NaN	NaN	C00795	C00422	C00001
MNXM1446	NaN	NaN	C01502	C12640	C06203
MNXM420	NaN	NaN	C14854	C04233	C05744
MNXM6109	NaN	NaN	C04121	C10503	C04646
MNXM75	NaN	NaN	C00230	C16223	C04874
MNXM635	NaN	NaN	C00587	C02947	C01242
MNXM2931	NaN	NaN	C16614	C10434	C01033
MNXM5428	NaN	NaN	C00242	C12204	C20200
MNXM1106003	NaN	NaN	C04079	C00209	C00111
MNXM1104783	NaN	NaN	C05646	C00309	C00017
MNXM1103443	NaN	NaN	C00337	C00491	C01246
MNXM1106166	NaN	NaN	C02452	C00216	C00168
MNXM731576	NaN	NaN	C00399	C02985	C11868
MNXM732651	NaN	NaN	C00214	C01131	C14861
MNXM1714	NaN	NaN	C00136	C00507
MNXM1103323	NaN	NaN	C03657	C00861
MNXM1107778	NaN	NaN	C00463	C01019
MNXM729103	NaN	NaN	C14151	C16297
MNXM5563	NaN	NaN	C04748	C16828
MNXM1902	NaN	NaN	C15789	C01904
MNXM1104715	NaN	NaN	C05366	C06321
MNXM1104529	NaN	NaN	C00836	C03594
MNXM1102251	NaN	NaN	C04576	C00328
MNXM304	NaN	NaN	C15672	C05158
MNXM1103402	NaN	NaN	C15792	C04675
MNXM4117	NaN	NaN	C14040	C02359
MNXM282	NaN	NaN	C00272	C02876
MNXM1104207	NaN	NaN	C01173	C01500
MNXM987	NaN	NaN	C03838	C00603
MNXM727062	NaN	NaN	C07572	C01044
MNXM1092581	NaN	NaN	C16415	C00433
MNXM6139	NaN	NaN	C20690	C03198
MNXM1108472	NaN	NaN	C19577	C04733
MNXM684	NaN	NaN	C00433	C04053
MNXM300	NaN	NaN	C16834	C17622
MNXM9073	NaN	NaN	C18022	C06069
MNXM1572	NaN	NaN	C22122	C01151
MNXM727347	NaN	NaN	C01617	C01213
MNXM732762	NaN	NaN	C16430	C01693
MNXM2485	NaN	NaN	C01250	C06181
MNXM408	NaN	NaN	C05575	C06594
MNXM4986	NaN	NaN	C00681	C06597
MNXM50671	NaN	NaN	C16577	C05618
MNXM8982	NaN	NaN	C15973	C03572
MNXM286	NaN	NaN	C00844	C02737
MNXM1107985	NaN	NaN	C04530	C12837
MNXM660	NaN	NaN	C04554	C06791
MNXM5121	NaN	NaN	C04633	C11832
MNXM814669	NaN	NaN	C15966	C17621
MNXM1105732	NaN	NaN	C05670	C00989
MNXM726720	NaN	NaN	C00599	C10538
MNXM1104270	NaN	NaN	C02480	C10502
MNXM1106156	NaN	NaN	C00369	C01252
MNXM94519	NaN	NaN	C19934	C00858
MNXM647	NaN	NaN	C05984	C10509
MNXM733114	NaN	NaN	C00692	C03658
MNXM731537	NaN	NaN	C00243	C06070
MNXM1413	NaN	NaN	C01092	C06071
MNXM1107905	NaN	NaN	C20945	C01772
MNXM729340	NaN	NaN	C03451	C07728
MNXM1107761	NaN	NaN	C20789	C00414
MNXM872	NaN	NaN	C19582	C11850
MNXM739483	NaN	NaN	C00103	C00672
MNXM733546	NaN	NaN	C17757	C04261
MNXM146462	NaN	NaN	C20375	C00615
MNXM1104559	NaN	NaN	C00966	C16231
MNXM97144	NaN	NaN	C01042	C04092
MNXM748	NaN	NaN	C07047	C00596
MNXM2702	NaN	NaN	C00332	C02372
MNXM731660	NaN	NaN	C00805	C14102
MNXM848	NaN	NaN	C09814	C14103
MNXM1103962	NaN	NaN	C05757	C00217
MNXM726930	NaN	NaN	C19490	C06322
MNXM164062	NaN	NaN	C14781	C06201
MNXM10644	NaN	NaN	C00763	C01353
MNXM741551	NaN	NaN	C00286	C00238
MNXM3030	NaN	NaN	C02933	C00698
MNXM5653	NaN	NaN	C12124
MNXM3375	NaN	NaN	C02741
MNXM7994	NaN	NaN	C14103
MNXM97155	NaN	NaN	C00601
MNXM115	NaN	NaN	C05577
MNXM4335	NaN	NaN	C12305
MNXM729355	NaN	NaN	C01651
MNXM270	NaN	NaN	C00235
MNXM2695	NaN	NaN	C05814
MNXM26	NaN	NaN	C02909
MNXM831	NaN	NaN	C07330
MNXM729569	NaN	NaN	C20483
MNXM3722	NaN	NaN	C06108
MNXM737265	NaN	NaN	C02714
MNXM1057	NaN	NaN	C00590
MNXM726	NaN	NaN	C07216
MNXM734869	NaN	NaN	C05810
MNXM118	NaN	NaN	C04453
MNXM11009	NaN	NaN	C00543
MNXM3794	NaN	NaN	C09727
MNXM1104966	NaN	NaN	C06611
MNXM71	NaN	NaN	C00497
MNXM4482	NaN	NaN	C17254
MNXM1106112	NaN	NaN	C00438
MNXM740694	NaN	NaN	C00536
MNXM661	NaN	NaN	C01077
MNXM1104300	NaN	NaN	C11785
MNXM10629	NaN	NaN	C05610
MNXM468354	NaN	NaN	C06074
MNXM14458	NaN	NaN	C05860
MNXM725931	NaN	NaN	C00185
MNXM145884	NaN	NaN	C06197
MNXM1104563	NaN	NaN	C05651
MNXM741181	NaN	NaN	C04625
MNXM728262	NaN	NaN	C10164
MNXM7750	NaN	NaN	C00072
MNXM1103428	NaN	NaN	C08626
MNXM1107769	NaN	NaN	C00487
MNXM737160	NaN	NaN	C00898
MNXM4167	NaN	NaN	C00513
MNXM739560	NaN	NaN	C00088
MNXM2221	NaN	NaN	C12650
MNXM1100551	NaN	NaN	C00313
MNXM1104942	NaN	NaN	C03325
MNXM729259	NaN	NaN	C01037
MNXM159	NaN	NaN	C10385
MNXM320	NaN	NaN	C09023
MNXM6651	NaN	NaN	C11821
MNXM4498	NaN	NaN	C00040
MNXM3591	NaN	NaN	C00186
MNXM1153	NaN	NaN	C20374
MNXM733462	NaN	NaN	C05753
MNXM731095	NaN	NaN	C04302
MNXM1094289	NaN	NaN	C00087
MNXM731192	NaN	NaN	C04409
MNXM65600	NaN	NaN	C05859
MNXM722955	NaN	NaN	C14818
MNXM1178	NaN	NaN	C00203
MNXM737371	NaN	NaN	C01477
MNXM1104385	NaN	NaN	C21192
MNXM727068	NaN	NaN	C03539
MNXM2265	NaN	NaN	C05746
MNXM728239	NaN	NaN	C00198
MNXM1103941	NaN	NaN	C15803
MNXM1104075	NaN	NaN	C05763
MNXM736300	NaN	NaN	C08583
MNXM729721	NaN	NaN	C11735
MNXM34231	NaN	NaN	C21762
MNXM728592	NaN	NaN	C04579
MNXM1064	NaN	NaN	C18075
MNXM727276	NaN	NaN	C05648
MNXM726800	NaN	NaN	C16471
MNXM732527	NaN	NaN	C08613
MNXM1101289	NaN	NaN	C01753
MNXM11732	NaN	NaN	C01643
MNXM1994	NaN	NaN	C01272
MNXM1373	NaN	NaN	C08285
MNXM4621	NaN	NaN	C16329
MNXM943	NaN	NaN	C00921
MNXM5537	NaN	NaN	C00120
MNXM730001	NaN	NaN	C21750
MNXM1108545	NaN	NaN	C11861
MNXM6814	NaN	NaN	C00822
MNXM1104432	NaN	NaN	C01134
MNXM997	NaN	NaN	C00116
MNXM741486	NaN	NaN	C00309
MNXM734158	NaN	NaN	C05176
MNXM625	NaN	NaN	C00053
MNXM3835	NaN	NaN	C15816
MNXM622	NaN	NaN	C03684
MNXM738499	NaN	NaN	C02984
MNXM735506	NaN	NaN	C00296
MNXM7593	NaN	NaN	C06427
MNXM1104631	NaN	NaN	C00094
MNXM727408	NaN	NaN	C00515
MNXM736654	NaN	NaN	C00818
MNXM1093495	NaN	NaN	C05313
MNXM1397	NaN	NaN	C20899
MNXM9661	NaN	NaN	C00020
MNXM60	NaN	NaN	C01185
MNXM2941	NaN	NaN	C00218
MNXM494	NaN	NaN	C04348
MNXM727158	NaN	NaN	C03585
MNXM730559	NaN	NaN	C02232
MNXM1105915	NaN	NaN	C08628
MNXM4817	NaN	NaN	C01143
MNXM91839	NaN	NaN	C05981
MNXM289	NaN	NaN	C02962
MNXM1102152	NaN	NaN	C06757
MNXM3413	NaN	NaN	C05673
MNXM737560	NaN	NaN	C22076
MNXM6354	NaN	NaN	C01327
MNXM1104679	NaN	NaN	C02991
MNXM1106938	NaN	NaN	C01898
MNXM726443	NaN	NaN	C05809
MNXM6051	NaN	NaN	C04896
MNXM10395	NaN	NaN	C13645
MNXM573	NaN	NaN	C01909
MNXM730404	NaN	NaN	C01530
MNXM842	NaN	NaN	C04405
MNXM729302	NaN	NaN	C16472
MNXM726167	NaN	NaN	C05293
MNXM1706	NaN	NaN	C05604
MNXM541	NaN	NaN	C05471
MNXM328	NaN	NaN	C07091
MNXM1104695	NaN	NaN	C00253
MNXM1105116	NaN	NaN	C21667
MNXM12995	NaN	NaN	C04620
MNXM1105932	NaN	NaN	C01304
MNXM511	NaN	NaN	C01467
MNXM1105912	NaN	NaN	C03215
MNXM9542	NaN	NaN	C05345
MNXM12965	NaN	NaN	C16756
MNXM6361	NaN	NaN	C16317
MNXM734	NaN	NaN	C03160
MNXM1106169	NaN	NaN	C00219
MNXM1107703	NaN	NaN	C05755
MNXM3001	NaN	NaN	C08381
MNXM1105949	NaN	NaN	C05702
MNXM361	NaN	NaN	C16587
MNXM1002	NaN	NaN	C19622
MNXM1134	NaN	NaN	C00553
MNXM2248	NaN	NaN	C00257
MNXM9	NaN	NaN	C01563
MNXM6141	NaN	NaN	C11556
MNXM1106034	NaN	NaN	C05909
MNXM728605	NaN	NaN	C14855
MNXM726601	NaN	NaN	C12203
MNXM739474	NaN	NaN	C07496
MNXM4040	NaN	NaN	C03082
MNXM3390	NaN	NaN	C01527
MNXM1105905	NaN	NaN	C05551
MNXM1104451	NaN	NaN	C14610
MNXM1108059	NaN	NaN	C00392
MNXM1865	NaN	NaN	C03579
MNXM741321	NaN	NaN	C00389
MNXM1100612	NaN	NaN	C00779
MNXM1998	NaN	NaN	C07086
MNXM727399	NaN	NaN	C11636
MNXM727604	NaN	NaN	C06697
MNXM735601	NaN	NaN	C05109
MNXM162841	NaN	NaN	C00258
MNXM732471	NaN	NaN	C05441
MNXM2074	NaN	NaN	C18218
MNXM739698	NaN	NaN	C19568
MNXM461	NaN	NaN	C15584
MNXM3639	NaN	NaN	C11038
MNXM1104134	NaN	NaN	C11515
MNXM1106769	NaN	NaN	C00655
MNXM738452	NaN	NaN	C01300
MNXM726951	NaN	NaN	C19712
MNXM83214	NaN	NaN	C00623
MNXM1106720	NaN	NaN	C04637
MNXM725915	NaN	NaN	C01255
MNXM91910	NaN	NaN	C01957
MNXM1092627	NaN	NaN	C05431
MNXM727820	NaN	NaN	C00760
MNXM728089	NaN	NaN	C00410
MNXM1108206	NaN	NaN	C05813
MNXM11919	NaN	NaN	C02222
MNXM6064	NaN	NaN	C03197
MNXM1104405	NaN	NaN	C00106
MNXM1692	NaN	NaN	C06098
MNXM28700	NaN	NaN	C09265
MNXM3919	NaN	NaN	C00449
MNXM2022	NaN	NaN	C21751
MNXM6093	NaN	NaN	C18170
MNXM1108289	NaN	NaN	C16529
MNXM727079	NaN	NaN	C06876
MNXM5000	NaN	NaN	C00006
MNXM162611	NaN	NaN	C03289
MNXM730221	NaN	NaN	C08615
MNXM1104685	NaN	NaN	C08491
MNXM732487	NaN	NaN	C05264
MNXM728728	NaN	NaN	C00408
MNXM1105991	NaN	NaN	C01157
MNXM730648	NaN	NaN	C01228
MNXM726222	NaN	NaN	C06606
MNXM5004	NaN	NaN	C00074
MNXM2038	NaN	NaN	C04281
MNXM728542	NaN	NaN	C01212
MNXM1104667	NaN	NaN	C21029
MNXM772	NaN	NaN	C05298
MNXM730166	NaN	NaN	C19567
MNXM1105857	NaN	NaN	C00067
MNXM11334	NaN	NaN	C02505
MNXM2112	NaN	NaN	C00407
MNXM2783	NaN	NaN	C01126
MNXM2550	NaN	NaN	C03440
MNXM729106	NaN	NaN	C12639
MNXM2431	NaN	NaN	C06377
MNXM7341	NaN	NaN	C15814
MNXM105643	NaN	NaN	C02538
MNXM820	NaN	NaN	C16637
MNXM10162	NaN	NaN	C22119
MNXM1048	NaN	NaN	C05147
MNXM734269	NaN	NaN	C00283
MNXM792	NaN	NaN	C00492
MNXM728806	NaN	NaN	C07648
MNXM5612	NaN	NaN	C16474
MNXM6981	NaN	NaN	C19670
MNXM733638	NaN	NaN	C04840
MNXM731293	NaN	NaN	C03012
MNXM814677	NaN	NaN	C00857
MNXM2712	NaN	NaN	C02839
MNXM1108369	NaN	NaN	C08821
MNXM1101889	NaN	NaN	C17569
MNXM5417	NaN	NaN	C00402
MNXM144	NaN	NaN	C00719
MNXM2787	NaN	NaN	C03127
MNXM1103628	NaN	NaN	C02124
MNXM731920	NaN	NaN	C04556
MNXM8007	NaN	NaN	C00584
MNXM727871	NaN	NaN	C00459
MNXM3432	NaN	NaN	C17560
MNXM727023	NaN	NaN	C05545
MNXM733049	NaN	NaN	C04272
MNXM741082	NaN	NaN	C19944
MNXM733491	NaN	NaN	C02923
MNXM725944	NaN	NaN	C06615
MNXM1107998	NaN	NaN	C05130
MNXM727132	NaN	NaN	C05823
MNXM730284	NaN	NaN	C00424
MNXM90882	NaN	NaN	C16502
MNXM1103833	NaN	NaN	C00190
MNXM750	NaN	NaN	C04332
[truncated: 305 more rows]

## Sheet: Table D
A. thaliana Cork Oak Maize	Cork Oak Maize	A. thaliana Cork Oak	A. thaliana Maize	Cork Oak	Maize	A. thaliana
MNXR153595	MNXR152254	MNXR153326	MNXR176387	MNXR114399	MNXR137653	MNXR121999
MNXR148761	MNXR97804	MNXR106376	MNXR177166	MNXR111434	MNXR109777	MNXR177788
MNXR188820	MNXR192518	MNXR152931	MNXR121647	MNXR110361	MNXR117322	MNXR131931
MNXR153196	MNXR95217	MNXR100336	MNXR152841	MNXR109173	MNXR133781	MNXR177266
MNXR188454	MNXR190738	MNXR140386	MNXR117473	MNXR110795	MNXR190688	MNXR112143
MNXR188173	MNXR190916	MNXR117363	MNXR122136	MNXR95086	MNXR173301	MNXR116939
MNXR111482	MNXR97145	MNXR94792	MNXR117476	MNXR109642	MNXR115912	MNXR116935
MNXR104634	MNXR188761	MNXR146599	MNXR96457	MNXR110717	MNXR192559	MNXR117699
MNXR112315	MNXR190551	MNXR192570	MNXR151311	MNXR153166	MNXR188694	MNXR176035
MNXR188499	MNXR94991	MNXR190668	MNXR176074	MNXR112659	MNXR113447	MNXR177794
MNXR105000	MNXR95828	MNXR111633	MNXR177926	MNXR191310	MNXR190577	MNXR112182
MNXR107245	MNXR190650	MNXR113788	MNXR118098	MNXR146647	MNXR147538	MNXR144020
MNXR100338	MNXR95711	MNXR188397	MNXR146470	MNXR146616	MNXR109787	MNXR113310
MNXR95698	MNXR151691	MNXR188495	MNXR122062	MNXR110013	MNXR144514	MNXR140230
MNXR188842	MNXR145795	MNXR152012	MNXR177495	MNXR111779	MNXR177763	MNXR183627
MNXR113637	MNXR112803	MNXR107276	MNXR191516	MNXR190828	MNXR147175	MNXR188543
MNXR145755	MNXR112329	MNXR100390	MNXR176974	MNXR110602	MNXR151518	MNXR144167
MNXR190527	MNXR153431	MNXR190666	MNXR177538	MNXR145999	MNXR192577	MNXR182660
MNXR188253	MNXR100310	MNXR114842	MNXR152039	MNXR109272	MNXR108375	MNXR123842
MNXR189638	MNXR192196	MNXR111632	MNXR144046	MNXR112850	MNXR123656	MNXR134280
MNXR188219	MNXR105160	MNXR97801	MNXR109503	MNXR111126	MNXR115894	MNXR175828
MNXR107089	MNXR97753	MNXR106659	MNXR148945	MNXR95904	MNXR188421	MNXR177975
MNXR188141	MNXR95862	MNXR108610	MNXR176727	MNXR109041	MNXR177621	MNXR152097
MNXR151587	MNXR107965	MNXR191341	MNXR96813	MNXR151793	MNXR106423	MNXR178120
MNXR188167	MNXR97203	MNXR110274	MNXR182003	MNXR188814	MNXR182271	MNXR117162
MNXR111452	MNXR108328	MNXR110276	MNXR182373	MNXR189787	MNXR190581	MNXR148465
MNXR95945	MNXR148979	MNXR110386	MNXR177171	MNXR110799	MNXR134814	MNXR117296
MNXR188986	MNXR190484	MNXR112981	MNXR191124	MNXR163808	MNXR100949	MNXR181986
MNXR113546	MNXR155691	MNXR116932	MNXR178271	MNXR192120	MNXR135645	MNXR173616
MNXR101439	MNXR188758	MNXR118012	MNXR100874	MNXR111769	MNXR149934	MNXR116815
MNXR190494	MNXR151843	MNXR190856	MNXR100837	MNXR150231	MNXR106914	MNXR112211
MNXR147168	MNXR105373	MNXR188287	MNXR135555	MNXR152658	MNXR177760	MNXR173625
MNXR145202	MNXR148291	MNXR149510	MNXR148629	MNXR147087	MNXR111076	MNXR115973
MNXR192686		MNXR109676	MNXR152834	MNXR101037	MNXR151310	MNXR121627
MNXR190625		MNXR113789	MNXR144160	MNXR100492	MNXR117148	MNXR121642
MNXR103355		MNXR152538	MNXR97418	MNXR145807	MNXR173208	MNXR173081
MNXR112330		MNXR145606	MNXR190029	MNXR149074	MNXR195411	MNXR113280
MNXR104747		MNXR110271	MNXR121961	MNXR101068	MNXR177453	MNXR120740
MNXR103361		MNXR118009	MNXR176977	MNXR147572	MNXR146335	MNXR143815
MNXR145603		MNXR188816	MNXR190696	MNXR97433	MNXR149647	MNXR116813
MNXR149947		MNXR108025	MNXR177525	MNXR148006	MNXR135576	MNXR145665
MNXR190986		MNXR107164	MNXR182423	MNXR107794	MNXR180882	MNXR111643
MNXR190182		MNXR114843	MNXR182152	MNXR102036	MNXR136577	MNXR177167
MNXR97053		MNXR97222	MNXR99877	MNXR152621	MNXR107012	MNXR189866
MNXR145113		MNXR146377	MNXR177953	MNXR189810	MNXR135538	MNXR116945
MNXR188235		MNXR106651	MNXR145303	MNXR107459	MNXR132724	MNXR178625
MNXR103099		MNXR132688	MNXR152989	MNXR173586	MNXR116608	MNXR144130
MNXR101443		MNXR146433	MNXR147130	MNXR139545	MNXR173129	MNXR173185
MNXR139204		MNXR103463	MNXR108262	MNXR108378	MNXR176947	MNXR122321
MNXR151429		MNXR116933	MNXR190557	MNXR103594	MNXR177620	MNXR176224
MNXR110680		MNXR146650	MNXR153745	MNXR104996	MNXR136556	MNXR173072
MNXR103379		MNXR145242	MNXR136718	MNXR95261	MNXR116739	MNXR107480
MNXR188503		MNXR110673	MNXR101273	MNXR112951	MNXR105217	MNXR146814
MNXR95038		MNXR146106	MNXR176928	MNXR112666	MNXR104907	MNXR138860
MNXR94866		MNXR190488	MNXR114036	MNXR152703	MNXR112805	MNXR192511
MNXR190874		MNXR101930	MNXR191428	MNXR190950	MNXR146349	MNXR123213
MNXR165700		MNXR104382	MNXR95739	MNXR135187	MNXR135591	MNXR123188
MNXR101474		MNXR113046	MNXR99880	MNXR114078	MNXR173137	MNXR152441
MNXR145963		MNXR99894	MNXR177204	MNXR96121	MNXR151559	MNXR176284
MNXR147568		MNXR113887	MNXR182374	MNXR109126	MNXR180446	MNXR144030
MNXR100796		MNXR192576	MNXR177180	MNXR109414	MNXR107369	MNXR191488
MNXR149716		MNXR103334	MNXR121848	MNXR94833	MNXR180666	MNXR144029
MNXR151976		MNXR145778	MNXR125801	MNXR104324	MNXR102549	MNXR167786
MNXR149926		MNXR151962	MNXR116366	MNXR190167	MNXR173817	MNXR144163
MNXR153215		MNXR113980	MNXR188491	MNXR154640	MNXR176967	MNXR149319
MNXR191105		MNXR113890	MNXR149053	MNXR148521	MNXR153293	MNXR175824
MNXR190850		MNXR145252	MNXR112160	MNXR147607	MNXR101887	MNXR130821
MNXR106390		MNXR105353	MNXR177177	MNXR149935	MNXR116233	MNXR150175
MNXR191997		MNXR190583	MNXR179591	MNXR191306	MNXR109765	MNXR143822
MNXR100325		MNXR188780	MNXR100587	MNXR97822	MNXR190507	MNXR144024
MNXR102301		MNXR104531	MNXR166374	MNXR108152	MNXR190830	MNXR182018
MNXR188137		MNXR166698	MNXR146766	MNXR190462	MNXR192637	MNXR146406
MNXR151960		MNXR110357	MNXR182157	MNXR145813	MNXR182064	MNXR112469
MNXR153057		MNXR152342	MNXR122742	MNXR145193	MNXR107505	MNXR107000
MNXR165854		MNXR104272	MNXR176391	MNXR112884	MNXR135592	MNXR173838
MNXR147667		MNXR188848	MNXR121734	MNXR152618	MNXR135554	MNXR154857
MNXR96697		MNXR95767	MNXR142085	MNXR110670	MNXR154721	MNXR123251
MNXR102547		MNXR114405	MNXR192656	MNXR150833	MNXR123211	MNXR151223
MNXR189048		MNXR148517	MNXR148953	MNXR111376	MNXR192385	MNXR113113
MNXR151922		MNXR151988	MNXR117437	MNXR190904	MNXR134386	MNXR189289
MNXR151394		MNXR109815	MNXR191305	MNXR112822	MNXR135575	MNXR147776
MNXR97143		MNXR152440	MNXR177922	MNXR106405	MNXR182143	MNXR122323
MNXR96481		MNXR145451	MNXR177175	MNXR148701	MNXR109818	MNXR173365
MNXR146574		MNXR190894	MNXR173151	MNXR147753	MNXR106658	MNXR107034
MNXR149116		MNXR144383	MNXR122074	MNXR152865	MNXR179570	MNXR139628
MNXR192198		MNXR110364	MNXR146759	MNXR147767	MNXR108552	MNXR122224
MNXR95191		MNXR149512	MNXR176767	MNXR109819	MNXR122745	MNXR152519
MNXR188960		MNXR117362	MNXR177883	MNXR153300	MNXR180665	MNXR123873
MNXR101940		MNXR107476	MNXR146009	MNXR150955	MNXR151407	MNXR175640
MNXR111071		MNXR100652	MNXR145557	MNXR107963	MNXR180510	MNXR122209
MNXR191159		MNXR113234	MNXR96812	MNXR114617	MNXR179867	MNXR191478
MNXR110848		MNXR152952	MNXR117600	MNXR111081	MNXR178245	MNXR144033
MNXR192069		MNXR188285	MNXR111954	MNXR104485	MNXR177454	MNXR123831
MNXR152122		MNXR148632	MNXR149066	MNXR109316	MNXR117536	MNXR176032
MNXR100060		MNXR118007	MNXR150064	MNXR114529	MNXR146201	MNXR173766
MNXR99896		MNXR192186	MNXR175779	MNXR114498	MNXR179455	MNXR140229
MNXR94778		MNXR143583	MNXR146109	MNXR110755	MNXR134787	MNXR146789
MNXR96238		MNXR146487	MNXR112154	MNXR113827		MNXR108044
MNXR111068		MNXR104990	MNXR132146	MNXR145592		MNXR112147
MNXR145509		MNXR107258	MNXR192070	MNXR102209		MNXR192395
MNXR190611		MNXR107571	MNXR176398	MNXR149606		MNXR123826
MNXR97512		MNXR192223	MNXR192635	MNXR101254		MNXR113038
MNXR104991		MNXR97207	MNXR95865	MNXR147491		MNXR150605
MNXR104823		MNXR100784	MNXR177949	MNXR95851		MNXR116566
MNXR146364		MNXR107497	MNXR121650	MNXR148804		MNXR122077
MNXR190808		MNXR150038	MNXR117780	MNXR111897		MNXR137912
MNXR100735		MNXR152476	MNXR112164	MNXR148513		MNXR123868
MNXR146509		MNXR191429	MNXR177159	MNXR173583		MNXR152050
MNXR188539		MNXR192419	MNXR177203	MNXR173436		MNXR175998
MNXR125830		MNXR118011	MNXR116878	MNXR192232		MNXR173316
MNXR188926		MNXR149507	MNXR112253	MNXR111522		MNXR191482
MNXR107298		MNXR188407	MNXR109277	MNXR111796		MNXR117056
MNXR188988			MNXR117737	MNXR146703		MNXR123828
MNXR111133			MNXR176516	MNXR108194		MNXR112212
MNXR189850			MNXR177182	MNXR191337		MNXR189283
MNXR146739			MNXR176897	MNXR149989		MNXR182272
MNXR188600			MNXR190982	MNXR114029		MNXR107350
MNXR97814			MNXR134347	MNXR113074		MNXR123841
MNXR100098			MNXR180086	MNXR109548		MNXR118682
[truncated: 1,602 more rows]

## Sheet: Table E
A. thaliana Cork Oak Maize	Cork Oak Maize	A. thaliana Cork Oak	A. thaliana Maize	Cork Oak	Maize	A. thaliana
[truncated: 1,436 more rows]

[truncated: 10 more sheets: Table F, Table G, Table H, Table I, Table J, Table K, Table L, Table M, Table N, Table O]
