# Supplementary material for: The first multi-tissue genome-scale metabolic model of a woody plant highlights suberin biosynthesis pathways in Quercus suber
Source: PLoS Comput Biol. 2023 Sep 20;19(9):e1011499. doi: 10.1371/journal.pcbi.1011499 (PMC10545120; doi:10.1371/journal.pcbi.1011499)
Supplement: S4 File — (XLSX) [file pcbi.1011499.s004.xlsx]

## Sheet: Summary
	Table A	Evaluation function values for reactions identified using FSEOF method
	Table B	Fluxes obtained with pFBA applied to the leaf model in photoautotrophic conditions.
	Table C	Fluxes obtained with pFBA applied to the leaf model in heterotrophic conditions.
	Table D	Fluxes obtained with pFBA applied to the leaf model in photorespiratory conditions.
	Table E	Fluxes obtained with pFBA applied to the inner bark model in heterotrophic conditions.
	Table F	Fluxes obtained with pFBA applied to the reproduction phellogen model in heterotrophic conditions.
	Table G	Fluxes obtained with pFBA applied to thevirgin phellogen model in heterotrophic conditions.
	Table H	Fluxes obtained with pFBA and FVA applied to the reproduction and virgin phellogen models. Only reactions with a difference higher than 15% between the two pFBA simulations were included. Fluxes with "NaN" correspond to reactions removed from the models by troppo.
	Table I	Transport reactions across the tissues with non-zero flux. The simulation was performed using pFBA and FVA, under photorespiratory conditions. The FVA was only applied to these reactions due to the computational requirements.
	Table J	Storage reactions with non-zero flux. The simulation was performed using pFBA and FVA, under photorespiratory conditions. The FVA was only applied to these reactions due to the computational requirements.

## Sheet: Table A
Reaction_id	obj_fun
TI0000214_PLAS__plst	1
R00842__cyto	0.999
TO1000009_PLAS__plas	0.999
EX_C00009__dra	0.998
R09452__e_r_	0.994
T_Caffeate__e_r__plas	0.991
R07826__e_r_	0.991
R03366__cyto	0.991
T_ATP_AMP_e_r___e_r__plas	0.977
R10092__cyto	0.974
T_Diphosphate_e_r___e_r__plas	0.974
R08551__e_r_	0.971
T_CoA__e_r__plas	0.969
R00742__plst	0.936
R01845__plst	0.933
R08163__plst	0.93
R00742__cyto	0.929
R10092__plst	0.92
R01829__plst	0.887
T_CO2_Diffusion__e_r__plas	0.874
T_NADP_e_r__e_r__plas	0.851
T_NADPH_e_r___e_r__plas	0.851
T_Malonyl_CoA_e_r__e_r__plas	0.823
T_H__cyto_e_r___e_r__plas	0.695
R01626__plst	0.575
R04964__plst	0.494
R04544__plst	0.494
R04952__plst	0.494
R04960__plst	0.494
R04963__plst	0.494
R04428__plst	0.494
R04965__plst	0.494
R04537__plst	0.494
R04536__plst	0.494
R04543__plst	0.494
R04568__plst	0.494
R04726__plst	0.494
R04968__plst	0.494
R04534__plst	0.494
R04533__plst	0.494
R04535__plst	0.494
R04566__plst	0.494
R04953__plst	0.494
R04954__plst	0.494
R04957__plst	0.494
R07764__plst	0.285
R07763__plst	0.285
R07765__plst	0.285
R07762__plst	0.285
EX_C00011__dra	0.106
EX_C00001__dra	0.053
R01056__plst	0.02
MNXR118007__e_r_	0
MNXR103450__e_r_	0
R09464_V1__e_r_	0
T_H2O_Diffusion__plas	0
Ferredoxin_NADP_Reductase__plst	0
R09458__e_r_	0
R10104_V8__e_r_	0
R01641__plst	0
R02814__plst	0
R09448__e_r_	0
R01529__plst	0
MNXR103457__e_r_	0
R01830__plst	0
MNXR118005__e_r_	0
MNXR118001__e_r_	0
MNXR118009__e_r_	0
MNXR103458__e_r_	0
R09451__e_r_	0
R09459_V1__e_r_	0
R09459__e_r_	0
R09456_V2__e_r_	0
R09462__e_r_	0
R10104_V3__e_r_	0
T_H2O2_Diffusion__e_r__plas	0
R03370__plst	0
T_CO2_Diffusion__plas	0
R09454_V1__e_r_	0
R08175__e_r_	0
R09455__e_r_	0
R09456_V1__e_r_	0
MNXR118012__e_r_	0
R09459_V2__e_r_	0
R09454__e_r_	0
MNXR103455__e_r_	0
R08184__e_r_	0
R08185__e_r_	0
MNXR118003__e_r_	0
MNXR118002__e_r_	0
e_Suberin_Phellogen__cyto	0
MNXR118013__e_r_	0
R09456__e_r_	0
MNXR118011__e_r_	0
R09454_V2__e_r_	0
R10104_V4__e_r_	0
R09465__e_r_	0
R09457__e_r_	0
MNXR103456__e_r_	0
R01523__plst	0
MNXR118006__e_r_	0
R09453_V1__e_r_	0
MNXR118010__e_r_	0
T_CO2_Diffusion__cyto	0
R00024__plst	0
R09462_V1__e_r_	0
Sk_M8419__cyto	0
R04954__plst
R10104_V4__e_r_
R04952__plst
R00094__plst
R09465__e_r_
R01829__plst
R10707__plst
R09452__e_r_
T_H2O_Diffusion__plst
EX_C00011__dra
R09457__e_r_
R04960__plst
R01056__cyto
R04961__plst
TR2918362_PLAS__mito_plas
T_DIC1__mito_plas
R00859__plst
MNXR103456__e_r_
R01523__plst
R04534__plst
R09453__e_r_
R04965__plst
R04568__plst
MNXR118006__e_r_
R01829__cyto
R09453_V1__e_r_
R04964__plst
R01056__plst
MNXR118010__e_r_
TO1000009_PLAS__plas
R04953__plst
R04957__plst
T_CO2_Diffusion__cyto
R07763__plst
R00024__plst
R10092__cyto
R01015__plst
R01621__cyto
R09462_V1__e_r_
Sk_M8419__cyto

## Sheet: Table B
	fluxes	Reaction Name	Pathways
EX_C00205__dra	-53.6748	DraintoC00205_hn_null	Drains pathway
R01063__plst	-10.9186	D-Glyceraldehyde3-phosphate+Orthophosphate+NADP+<=>3-Phospho-D-glyceroylphosphate+NADPH+H+	Glycolysis / Gluconeogenesis; Carbon fixation in photosynthetic organisms
T_H2O_Diffusion__mito_plas	-8.17607	H2O(cytop)<=>H2O(mito)	Transporters pathway
T_Oxygen_Diffusion__plst	-6.70653	Oxygen(cyto)<=>Oxygen(chlo)	Transporters pathway
T_Oxygen_Diffusion__plas	-5.58244	Oxygen(extr)<=>Oxygen(cyto)	Transporters pathway
EX_C00011__dra	-4.23667	DraintoC00011_CO2_CO2	Drains pathway
R01529__plst	-3.04832	D-Ribulose5-phosphate<=>D-Xylulose5-phosphate	Pentose and glucuronate interconversions; Carbon fixation in photosynthetic organisms; Pentose phosphate pathway
EX_C00001__dra	-2.81771	DraintoC00001_H2O_H2O	Drains pathway
R01512__cyto	-2.74081	ATP+3-Phospho-D-glycerate<=>ADP+3-Phospho-D-glyceroylphosphate	Glycolysis / Gluconeogenesis; Carbon fixation in photosynthetic organisms
R00342__cyto	-2.01542	(S)-Malate+NAD+<=>Oxaloacetate+NADH+H+	Glyoxylate and dicarboxylate metabolism; Methane metabolism; Carbon fixation in photosynthetic organisms; Citrate cycle (TCA cycle); Pyruvate metabolism; Carbon fixation pathways in prokaryotes
TR2000482_PLAS__plst	-1.89368	1.02-Phospho-D-glycerate(chlo)+1.0Orthophosphate(cyto)<=>1.03-Phospho-D-glycerate(cyto)+1.0Orthophosphate(chlo)	Transporters pathway
R01070__plst	-1.80359	beta-D-Fructose1,6-bisphosphate<=>Glyceronephosphate+D-Glyceraldehyde3-phosphate	Glycolysis / Gluconeogenesis; Fructose and mannose metabolism; Pentose phosphate pathway
TR2918402_PLAS__mito_plas	-1.75096	1.0trans-Aconitate(cyto)+1.0(S)-Malate(mito)<=>1.0trans-Aconitate(mito)+1.0(S)-Malate(cyto)	Transporters pathway
TR2918410_PLAS__mito_plas	-1.75096	1.0trans-Aconitate(mito)+1.0Oxaloacetate(cyto)<=>1.0Oxaloacetate(mito)+1.0trans-Aconitate(cyto)	Transporters pathway
R01518__cyto	-0.840568	2-Phospho-D-glycerate<=>3-Phospho-D-glycerate	Glycolysis / Gluconeogenesis; Methane metabolism; Glycine, serine and threonine metabolism
EX_C00244__dra	-0.520394	DraintoC00244_Nitrate_HNO3	Drains pathway
TR2900088_PLAS__mito_plas	-0.488837	1.0ATP(cyto)+1.0AMP(mito)<=>1.0ATP(mito)+1.0AMP(cyto)	Transporters pathway
R02740__plst	-0.243612	alpha-D-Glucose6-phosphate<=>beta-D-Fructose6-phosphate	Amino sugar and nucleotide sugar metabolism; Glycolysis / Gluconeogenesis; Pentose phosphate pathway
R00959__plst	-0.243612	alpha-D-Glucose1-phosphate<=>alpha-D-Glucose6-phosphate	Amino sugar and nucleotide sugar metabolism; Glycolysis / Gluconeogenesis; Galactose metabolism
R10092__plst	-0.237654	HCO3-+H+<=>CO2+H2O	Nitrogen metabolism
T_CO2_Diffusion__mito_plas	-0.22824	CO2(cyto)<=>CO2(mito)	Transporters pathway
R00355__plst	-0.216425	L-Aspartate+2-Oxoglutarate<=>Oxaloacetate+L-Glutamate	Arginine biosynthesis; Carbon fixation in photosynthetic organisms; Alanine, aspartate and glutamate metabolism
R00806__cyto	-0.181696	UDP-glucose+beta-D-Fructose<=>UDP+Sucrose	Starch and sucrose metabolism
R08676__cyto	-0.180703	ADP+Sucrose<=>ADP-glucose+beta-D-Fructose
R01388__cyto	-0.130842	D-Glycerate+NAD+<=>Hydroxypyruvate+NADH+H+	Glyoxylate and dicarboxylate metabolism; Methane metabolism; Glycine, serine and threonine metabolism
T_H2O_Diffusion_V8__e_r__plas	-0.104283	H2O(cytop)<=>H2O(e_r_)	Transporters pathway
R01900__mito	-0.0800164	Isocitrate<=>cis-Aconitate+H2O	Glyoxylate and dicarboxylate metabolism; Citrate cycle (TCA cycle); Carbon fixation pathways in prokaryotes
T_DTC1C__mito_plas	-0.0800136	2-Oxoglutarate(cyto)+cis-Aconitate(mito)<=>2-Oxoglutarate(mito)+cis-Aconitate(cyto)	Transporters pathway
T_Ammonia_Diffusion__mito_plas	-0.0678144	Ammonia(cyto)<=>Ammonia(mito)	Transporters pathway
T_NADH_e_r___e_r__plas	-0.0536491	NADH(e_r_)<=>NADH(cyto)	Transporters pathway
TR2918343_PLAS__mito_plas	-0.0466967	1.0Citrate(cyto)+1.0(S)-Malate(mito)<=>1.0(S)-Malate(cyto)+1.0Citrate(mito)	Transporters pathway
R02413__plst	-0.0463184	Shikimate+NADP+<=>3-Dehydroshikimate+NADPH+H+	Phenylalanine, tyrosine and tryptophan biosynthesis
R00355__cyto	-0.0356547	L-Aspartate+2-Oxoglutarate<=>Oxaloacetate+L-Glutamate	Arginine biosynthesis; Carbon fixation in photosynthetic organisms; Alanine, aspartate and glutamate metabolism
R04001__plst	-0.0353068	(2R,3S)-3-Isopropylmalate<=>2-Isopropylmaleate+H2O	Valine, leucine and isoleucine biosynthesis
R01090__plst	-0.0353068	L-Leucine+2-Oxoglutarate<=>4-Methyl-2-oxopentanoate+L-Glutamate	Valine, leucine and isoleucine biosynthesis; Valine, leucine and isoleucine degradation
R01082__mito	-0.0337113	(S)-Malate<=>Fumarate+H2O	Citrate cycle (TCA cycle); Pyruvate metabolism; Carbon fixation pathways in prokaryotes
R00945__cyto	-0.0332192	5,10-Methylenetetrahydrofolate+Glycine+H2O<=>Tetrahydrofolate+L-Serine	Glyoxylate and dicarboxylate metabolism; Methane metabolism; Cyanoamino acid metabolism; One carbon pool by folate; Glycine, serine and threonine metabolism
R00694__plst	-0.0305319	L-Phenylalanine+2-Oxoglutarate<=>Phenylpyruvate+L-Glutamate	Phenylalanine metabolism; Tropane, piperidine and pyridine alkaloid biosynthesis; Phenylalanine, tyrosine and tryptophan biosynthesis
T_Ala1__pero	-0.0254053	L-Alanine(cyto)<=>L-Alanine(pero)	Transporters pathway
R00258__pero	-0.0254053	L-Alanine+2-Oxoglutarate<=>Pyruvate+L-Glutamate	Arginine biosynthesis; Carbon fixation in photosynthetic organisms; Alanine, aspartate and glutamate metabolism
R01872__plst	-0.0253074	Quinate+NAD+<=>3-Dehydroquinate+NADH+H+	Phenylalanine, tyrosine and tryptophan biosynthesis
R01214__plst	-0.0235361	L-Valine+2-Oxoglutarate<=>3-Methyl-2-oxobutanoicacid+L-Glutamate	Valine, leucine and isoleucine biosynthesis; Valine, leucine and isoleucine degradation; Pantothenate and CoA biosynthesis
R02283__plst	-0.0225852	N-Acetylornithine+2-Oxoglutarate<=>N-Acetyl-L-glutamate5-semialdehyde+L-Glutamate	Arginine biosynthesis
R07613__plst	-0.0207953	LL-2,6-Diaminoheptanedioate+2-Oxoglutarate<=>2,3,4,5-Tetrahydrodipicolinate+L-Glutamate+H2O	Lysine biosynthesis
R02199__plst	-0.01896	L-Isoleucine+2-Oxoglutarate<=>(S)-3-Methyl-2-oxopentanoicacid+L-Glutamate	Valine, leucine and isoleucine biosynthesis; Valine, leucine and isoleucine degradation
R04173__plst	-0.0166172	O-Phospho-L-serine+2-Oxoglutarate<=>3-Phosphonooxypyruvate+L-Glutamate	Methane metabolism; Cysteine and methionine metabolism; Glycine, serine and threonine metabolism
EX_C00059__dra	-0.0161411	DraintoC00059_Sulfate_H2SO4	Drains pathway
R02073__cyto	-0.0116347	Diphosphate+beta-D-Fructose6-phosphate<=>Orthophosphate+beta-D-Fructose1,6-bisphosphate	Glycolysis / Gluconeogenesis; Fructose and mannose metabolism; Pentose phosphate pathway
R01070__cyto	-0.0116347	beta-D-Fructose1,6-bisphosphate<=>Glyceronephosphate+D-Glyceraldehyde3-phosphate	Glycolysis / Gluconeogenesis; Fructose and mannose metabolism; Pentose phosphate pathway
R00945__plst	-0.0111386	5,10-Methylenetetrahydrofolate+Glycine+H2O<=>Tetrahydrofolate+L-Serine	Glyoxylate and dicarboxylate metabolism; Methane metabolism; Cyanoamino acid metabolism; One carbon pool by folate; Glycine, serine and threonine metabolism
R01127__plst	-0.0104256	IMP+H2O<=>1-(5'-Phosphoribosyl)-5-formamido-4-imidazolecarboxamide	Purine metabolism
R07276__plst	-0.010308	L-Arogenate+2-Oxoglutarate<=>Prephenate+L-Glutamate	Phenylalanine, tyrosine and tryptophan biosynthesis
R01071__plst	-0.00970016	1-(5-Phospho-D-ribosyl)-ATP+Diphosphate<=>ATP+5-Phospho-alpha-D-ribose1-diphosphate	Histidine metabolism
R03243__plst	-0.00970016	L-Histidinolphosphate+2-Oxoglutarate<=>3-(Imidazol-4-yl)-2-oxopropylphosphate+L-Glutamate	Histidine metabolism
EX_C00009__dra	-0.00750369	DraintoC00009_Orthophosphate_H3PO4	Drains pathway
R04173__cyto	-0.00656464	O-Phospho-L-serine+2-Oxoglutarate<=>3-Phosphonooxypyruvate+L-Glutamate	Methane metabolism; Cysteine and methionine metabolism; Glycine, serine and threonine metabolism
R01073__plst	-0.00547703	N-(5-Phospho-D-ribosyl)anthranilate+Diphosphate<=>Anthranilate+5-Phospho-alpha-D-ribose1-diphosphate	Phenylalanine, tyrosine and tryptophan biosynthesis
R02740__cyto	-0.00460126	alpha-D-Glucose6-phosphate<=>beta-D-Fructose6-phosphate	Amino sugar and nucleotide sugar metabolism; Glycolysis / Gluconeogenesis; Pentose phosphate pathway
R08676__plst	-0.0043426	ADP+Sucrose<=>ADP-glucose+beta-D-Fructose
R00806__plst	-0.0043426	UDP-glucose+beta-D-Fructose<=>UDP+Sucrose	Starch and sucrose metabolism
R04209__plst	-0.000725448	1-(5-Phospho-D-ribosyl)-5-amino-4-imidazolecarboxylate<=>Aminoimidazoleribotide+CO2	Purine metabolism
R01870__cyto	-0.00063459	Orotidine5'-phosphate+Diphosphate<=>Orotate+5-Phospho-alpha-D-ribose1-diphosphate	Pyrimidine metabolism
R01993__plst	-0.00063459	(S)-Dihydroorotate+H2O<=>N-Carbamoyl-L-aspartate	Pyrimidine metabolism
R03370__plst	0.000555949	Octadecanoyl-[acyl-carrierprotein]+2Reducedferredoxin+Oxygen+2H+=>Oleoyl-[acyl-carrierprotein]+2Oxidizedferredoxin+2H2O	Biosynthesis of unsaturated fatty acids; Fatty acid metabolism; Fatty acid biosynthesis
R02814__plst	0.000555949	Oleoyl-[acyl-carrierprotein]+H2O=>Acyl-carrierprotein+(9Z)-Octadecenoicacid	Fatty acid biosynthesis
R05775__plst	0.000561412	UDP-glucose+Sulfite=>UDP-6-sulfoquinovose+H2O	Amino sugar and nucleotide sugar metabolism; Glycerolipid metabolism
R05717__plst	0.000561412	Adenylylsulfate+2Glutathione=>AMP+Sulfite+Glutathionedisulfide	Sulfur metabolism
TO3000761_CHLO__plst	0.000561412	1.0H2O(chlo)+1.0Sulfate(cyto)+1.0ATP(chlo)=>1.0ADP(chlo)+1.0Orthophosphate(chlo)+1.0Sulfate(chlo)	Transporters pathway
R00094__plst	0.000561412	Glutathionedisulfide+NADH+H+=>2Glutathione+NAD+
R06867__plst	0.000561412	UDP-6-sulfoquinovose+1,2-Diacyl-sn-glycerol<=>Sulfoquinovosyldiacylglycerol+UDP	Glycerolipid metabolism
R00529__plst	0.000561412	ATP+Sulfate=>Diphosphate+Adenylylsulfate	Sulfur metabolism; Purine metabolism; Monobactam biosynthesis
R01802__cyto	0.000591758	CDP-diacylglycerol+myo-Inositol=>CMP+1-Phosphatidyl-D-myo-inositol	Glycerophospholipid metabolism; Inositol phosphate metabolism
R00965__cyto	0.00063459	Orotidine5'-phosphate=>UMP+CO2	Pyrimidine metabolism
T_ORO__mito_plas	0.00063459	Orotate(mito)<=>Orotate(cyto)	Transporters pathway
T_DHO1__plst	0.00063459	(S)-Dihydroorotate(chlo)<=>(S)-Dihydroorotate(cyto)	Transporters pathway
T_DHO2__mito_plas	0.00063459	(S)-Dihydroorotate(cyto)<=>(S)-Dihydroorotate(mito)	Transporters pathway
R01868__mito	0.00063459	(S)-Dihydroorotate+Ubiquinone<=>Orotate+Ubiquinol	Pyrimidine metabolism
R01397__plst	0.00063459	Carbamoylphosphate+L-Aspartate=>Orthophosphate+N-Carbamoyl-L-aspartate	Alanine, aspartate and glutamate metabolism; Pyrimidine metabolism
R00236__cyto	0.000721298	Acetyladenylate+CoA=>AMP+Acetyl-CoA	Pyruvate metabolism
TI0003566_PLAS__plst	0.000721298	1.0Acetyladenylate(chlo)=>1.0Acetyladenylate(cyto)	Transporters pathway
R00316__plst	0.000721298	ATP+Acetate=>Diphosphate+Acetyladenylate	Pyruvate metabolism
R04591__plst	0.000725448	ATP+1-(5-Phospho-D-ribosyl)-5-amino-4-imidazolecarboxylate+L-Aspartate=>ADP+Orthophosphate+1-(5'-Phosphoribosyl)-5-amino-4-(N-succinocarboxamide)-imidazole	Purine metabolism
R04559__plst	0.000725448	1-(5'-Phosphoribosyl)-5-amino-4-(N-succinocarboxamide)-imidazole<=>Fumarate+1-(5'-Phosphoribosyl)-5-amino-4-imidazolecarboxamide	Purine metabolism
R04463__plst	0.000727042	ATP+5'-Phosphoribosyl-N-formylglycinamide+L-Glutamine+H2O=>ADP+Orthophosphate+2-(Formamido)-N1-(5'-phosphoribosyl)acetamidine+L-Glutamate	Purine metabolism
R04144__plst	0.000727042	ATP+5-Phosphoribosylamine+Glycine=>ADP+Orthophosphate+5'-Phosphoribosylglycinamide	Purine metabolism
R04208__plst	0.000727042	ATP+2-(Formamido)-N1-(5'-phosphoribosyl)acetamidine=>ADP+Orthophosphate+Aminoimidazoleribotide	Purine metabolism
R01072__plst	0.000727042	L-Glutamine+5-Phospho-alpha-D-ribose1-diphosphate+H2O=>5-Phosphoribosylamine+Diphosphate+L-Glutamate	Purine metabolism; Alanine, aspartate and glutamate metabolism
R04326__plst	0.000727042	5'-Phosphoribosylglycinamide+5,10-Methenyltetrahydrofolate+H2O=>5'-Phosphoribosyl-N-formylglycinamide+Tetrahydrofolate+H+	One carbon pool by folate
T_TCP25__plst	0.00107085	ATP(cyto)+AMP(chlo)=>ATP(chlo)+AMP(cyto)	Transporters pathway
e_Cofactor_Leaf__cyto	0.00150165	CofactorsLeaf	Biomass Pathway
R01801__plst	0.00158106	CDP-diacylglycerol+sn-Glycerol3-phosphate=>CMP+Phosphatidylglycerophosphate	Glycerophospholipid metabolism
R00512__plst	0.00158106	ATP+CMP<=>ADP+CDP	Pyrimidine metabolism
R02029__plst	0.00158106	Phosphatidylglycerophosphate+H2O=>Phosphatidylglycerol+Orthophosphate	Glycerophospholipid metabolism
R01799__plst	0.00158106	CTP+Phosphatidate<=>Diphosphate+CDP-diacylglycerol	Glycerophospholipid metabolism
R00570__plst	0.00158106	ATP+CDP<=>ADP+CTP	Pyrimidine metabolism
R02691__plst	0.00189059	UDP-alpha-D-galactose+1,2-Diacyl-sn-glycerol=>UDP+1,2-Diacyl-3-beta-D-galactosyl-sn-glycerol	Glycerolipid metabolism
R04469__plst	0.00189059	1,2-Diacyl-3-beta-D-galactosyl-sn-glycerol+UDP-alpha-D-galactose=>Digalactosyl-diacylglycerol+UDP	Glycerolipid metabolism
R04007__cyto	0.00214522	24-Coumarylalcohol+H2O2=>2p-Hydroxyphenyllignin+2H2O	Phenylpropanoid biosynthesis
R08162__plst	0.0022238	Hexadecenoyl-[acyl-carrierprotein]+H2O=>Acyl-carrierprotein+(9Z)-Hexadecenoicacid	Fatty acid biosynthesis
R08161__plst	0.0022238	Hexadecanoyl-[acp]+2Reducedferredoxin+Oxygen+2H+=>Hexadecenoyl-[acyl-carrierprotein]+2Oxidizedferredoxin+2H2O	Fatty acid biosynthesis
R06868__cyto	0.00228206	S-Adenosyl-L-methionine+N-Methylethanolaminephosphate=>S-Adenosyl-L-homocysteine+Phosphodimethylethanolamine	Glycerophospholipid metabolism
R01890__cyto	0.00228206	CTP+Cholinephosphate=>Diphosphate+CDP-choline+H+	Glycerophospholipid metabolism
R02052__cyto	0.00228206	Phosphatidylethanolamine+H2O=>1,2-Diacyl-sn-glycerol+Ethanolaminephosphate	Glycerophospholipid metabolism
R06869__cyto	0.00228206	S-Adenosyl-L-methionine+Phosphodimethylethanolamine+H+=>S-Adenosyl-L-homocysteine+Cholinephosphate	Glycerophospholipid metabolism
R01321__cyto	0.00228206	CDP-choline+1,2-Diacyl-sn-glycerol=>CMP+Phosphatidylcholine	Glycerophospholipid metabolism
R02037__cyto	0.00228206	S-Adenosyl-L-methionine+Ethanolaminephosphate=>S-Adenosyl-L-homocysteine+N-Methylethanolaminephosphate	Glycerophospholipid metabolism
R02239__plst	0.00245201	Phosphatidate+H2O=>1,2-Diacyl-sn-glycerol+Orthophosphate	Glycerolipid metabolism; Glycerophospholipid metabolism
R02596__cyto	0.00257427	2Coniferylalcohol+H2O2=>2Guaiacyllignin+2H2O	Phenylpropanoid biosynthesis
e_Lignin_Leaf__cyto	0.00281928	LigninLeaf	Biomass Pathway
R03919__cyto	0.00300331	2Sinapylalcohol+H2O2=>2Syringyllignin+2H2O	Phenylpropanoid biosynthesis
R08177__e_r_	0.00305772	Linoleoyl-CoA+H2O=>CoA+Linoleate	Biosynthesis of unsaturated fatty acids
R01800__cyto	0.00315908	CDP-diacylglycerol+L-Serine=>CMP+Phosphatidylserine	Glycerophospholipid metabolism; Glycine, serine and threonine metabolism
R02055__cyto	0.00315908	Phosphatidylserine=>Phosphatidylethanolamine+CO2	Glycerophospholipid metabolism
R01799__cyto	0.00375084	CTP+Phosphatidate<=>Diphosphate+CDP-diacylglycerol	Glycerophospholipid metabolism
R00291__plst	0.00378119	UDP-glucose<=>UDP-alpha-D-galactose	Amino sugar and nucleotide sugar metabolism; Galactose metabolism
R02782__cyto	0.0040095	2,4,6/3,5-Pentahydroxycyclohexanone<=>3D-3,5/4-Trihydroxycyclohexane-1,2-dione+H2O	Inositol phosphate metabolism
R01183__cyto	0.0040095	myo-Inositol+NAD+=>2,4,6/3,5-Pentahydroxycyclohexanone+NADH+H+	Inositol phosphate metabolism; Streptomycin biosynthesis
Scyllo_inositol_dehydrogenase__cyto	0.0040095	3D-3,5/4-Trihydroxycyclohexane-1,2-dione+NADH+H+=>Quercitol+NAD+	Inositol phosphate metabolism
R00851__plst	0.00403306	sn-Glycerol3-phosphate+Acyl-CoA=>1-Acyl-sn-glycerol3-phosphate+CoA	Glycerolipid metabolism; Glycerophospholipid metabolism
R02241__plst	0.00403306	1-Acyl-sn-glycerol3-phosphate+Acyl-CoA=>Phosphatidate+CoA	Glycerolipid metabolism; Glycerophospholipid metabolism
R07437__cyto	0.00429043	4-Hydroxycinnamylaldehyde+NADPH+H+=>4-Coumarylalcohol+NADP+	Phenylpropanoid biosynthesis
R01615__cyto	0.00429043	p-Coumaroyl-CoA+NADPH+H+=>4-Hydroxycinnamylaldehyde+CoA+NADP+	Phenylpropanoid biosynthesis
R07324_V1__cyto	0.00460126	alpha-D-Glucose6-phosphate=>1D-myo-Inositol3-phosphate	Inositol phosphate metabolism; Streptomycin biosynthesis
R01187__cyto	0.00460126	1D-myo-Inositol3-phosphate+H2O=>myo-Inositol+Orthophosphate	Inositol phosphate metabolism; Streptomycin biosynthesis
R06571__cyto	0.00514854	Caffeicaldehyde+NADPH+H+=>Caffeylalcohol+NADP+	Phenylpropanoid biosynthesis
R06575__cyto	0.00514854	Caffeylalcohol+S-Adenosyl-L-methionine=>Coniferylalcohol+S-Adenosyl-L-homocysteine	Phenylpropanoid biosynthesis
R00291__cyto	0.00530458	UDP-glucose<=>UDP-alpha-D-galactose	Amino sugar and nucleotide sugar metabolism; Galactose metabolism
R02239__cyto	0.00530458	Phosphatidate+H2O=>1,2-Diacyl-sn-glycerol+Orthophosphate	Glycerolipid metabolism; Glycerophospholipid metabolism
R02691__cyto	0.00530458	UDP-alpha-D-galactose+1,2-Diacyl-sn-glycerol=>UDP+1,2-Diacyl-3-beta-D-galactosyl-sn-glycerol	Glycerolipid metabolism
R03509__plst	0.00547703	N-(5-Phospho-D-ribosyl)anthranilate<=>1-(2-Carboxyphenylamino)-1-deoxy-D-ribulose5-phosphate	Phenylalanine, tyrosine and tryptophan biosynthesis
T_L_Tryptophan_chlo_cyto__plst	0.00547703	L-Tryptophan(chlo)=>L-Tryptophan(cyto)	Transporters pathway
R02722__plst	0.00547703	L-Serine+Indoleglycerolphosphate=>L-Tryptophan+D-Glyceraldehyde3-phosphate+H2O	Phenylalanine, tyrosine and tryptophan biosynthesis; Glycine, serine and threonine metabolism
R03508__plst	0.00547703	1-(2-Carboxyphenylamino)-1-deoxy-D-ribulose5-phosphate=>Indoleglycerolphosphate+CO2+H2O	Phenylalanine, tyrosine and tryptophan biosynthesis
R03664__cyto	0.00547703	ATP+L-Tryptophan+tRNA(Trp)=>AMP+Diphosphate+L-Tryptophanyl-tRNA(Trp)	Aminoacyl-tRNA biosynthesis
R00985__plst	0.00547703	Chorismate+Ammonia=>Anthranilate+Pyruvate+H2O	Phenylalanine, tyrosine and tryptophan biosynthesis
R00842__plst	0.00561412	Glyceronephosphate+NADH+H+=>sn-Glycerol3-phosphate+NAD+	Glycerophospholipid metabolism
R01706__plst	0.00572213	Hexadecanoyl-[acp]+H2O=>Acyl-carrierprotein+Hexadecanoicacid	Fatty acid metabolism; Fatty acid biosynthesis
R00572__cyto	0.00591008	CDP+Phosphoenolpyruvate=>CTP+Pyruvate
R06577__cyto	0.00600661	5-Hydroxyconiferylalcohol+S-Adenosyl-L-methionine=>Sinapylalcohol+S-Adenosyl-L-homocysteine	Phenylpropanoid biosynthesis
R06572__cyto	0.00600661	Coniferylaldehyde+NADPH+H++Oxygen=>5-Hydroxyconiferaldehyde+NADP++H2O	Phenylpropanoid biosynthesis
R06574__cyto	0.00600661	Caffeicaldehyde+S-Adenosyl-L-methionine=>Coniferylaldehyde+S-Adenosyl-L-homocysteine	Phenylpropanoid biosynthesis
R06570__cyto	0.00600661	5-Hydroxyconiferaldehyde+NADPH+H+=>5-Hydroxyconiferylalcohol+NADP+	Phenylpropanoid biosynthesis
R00512__cyto	0.00603568	ATP+CMP<=>ADP+CDP	Pyrimidine metabolism
R03650__cyto	0.00655966	ATP+L-Cysteine+tRNA(Cys)=>AMP+Diphosphate+L-Cysteinyl-tRNA(Cys)	Aminoacyl-tRNA biosynthesis
R01513__cyto	0.00656464	3-Phospho-D-glycerate+NAD+<=>3-Phosphonooxypyruvate+NADH+H+	Methane metabolism; Cysteine and methionine metabolism; Glycine, serine and threonine metabolism
R07274__cyto	0.00656464	O-Phospho-L-serine+Hydrogensulfide=>L-Cysteine+Orthophosphate	Cysteine and methionine metabolism
R00766__cyto	0.00687832	UDP-glucose+beta-D-Fructose6-phosphate=>UDP+Sucrose6-phosphate	Starch and sucrose metabolism
R00805__cyto	0.00687832	Sucrose6-phosphate+H2O=>Sucrose+Orthophosphate	Starch and sucrose metabolism
R02110__plst	0.00732084	4Amylose=>Starch+3H2O	Starch and sucrose metabolism
TO1000009_PLAS__plas	0.00750369	1.0Orthophosphate(extr)+1.0H+(extr)=>1.0H+(cyto)+1.0Orthophosphate(cyto)	Transporters pathway
R07171__cyto	0.0077057	NADH+H++Oxygen=>NAD++Hydrogenperoxide
AcylCoA_FA_plst__plst	0.00806612	ATP+CoA+FattyAcid=>Diphosphate+AMP+Acyl-CoA	Biomass Pathway
R03659__cyto	0.00900892	ATP+L-Methionine+tRNA(Met)=>AMP+Diphosphate+L-Methionyl-tRNA	Aminoacyl-tRNA biosynthesis
R01288__plst	0.00901068	O-Succinyl-L-homoserine+Hydrogensulfide=>L-Homocysteine+Succinate	Sulfur metabolism; Cysteine and methionine metabolism
R00650__plst	0.00901068	S-Adenosyl-L-methionine+L-Homocysteine=>S-Adenosyl-L-homocysteine+L-Methionine	Cysteine and methionine metabolism
T_H2S__plst	0.00901227	HydrogenSulfide(cyto)<=>HydrogenSulfide(chlo)	Transporters pathway
T_L_Methionine_chlo_cyto__plst	0.00901227	L-Methionine(chlo)<=>L-Methionine(cyto)	Transporters pathway
T_SAMT1__plst	0.00901773	S-Adenosyl-L-Methionine(cyto)+S-Adenosyl-Homocysteine(chlo)<=>S-Adenosyl-L-Mehtionine(chlo)+S-Adenosyl-L-Homocysteine(cyto)	Transporters pathway
R03013__plst	0.00970016	L-Histidinolphosphate+H2O=>L-Histidinol+Orthophosphate	Histidine metabolism
R03012__plst	0.00970016	L-Histidinol+NAD+=>L-Histidinal+NADH+H+	Histidine metabolism
R03655__cyto	0.00970016	ATP+L-Histidine+tRNA(His)=>AMP+Diphosphate+L-Histidyl-tRNA(His)	Aminoacyl-tRNA biosynthesis
R03457__plst	0.00970016	D-erythro-1-(Imidazol-4-yl)glycerol3-phosphate=>3-(Imidazol-4-yl)-2-oxopropylphosphate+H2O	Histidine metabolism
R01163__plst	0.00970016	L-Histidinal+H2O+NAD+=>L-Histidine+NADH+H+	Histidine metabolism
R04037__plst	0.00970016	Phosphoribosyl-AMP+H2O<=>5-(5-Phospho-D-ribosylaminoformimino)-1-(5-phosphoribosyl)-imidazole-4-carboxamide	Histidine metabolism
R04035__plst	0.00970016	1-(5-Phospho-D-ribosyl)-ATP+H2O=>Phosphoribosyl-AMP+Diphosphate	Histidine metabolism
T_L_Histidine__chlo__plst	0.00970016	L-Histidine(chlo)=>L-Histidine(cyto)	Transporters pathway
R04640__plst	0.00970016	5-(5-Phospho-D-ribosylaminoformimino)-1-(5-phosphoribosyl)-imidazole-4-carboxamide<=>N-(5'-Phospho-D-1'-ribulosylformimino)-5-amino-1-(5''-phospho-D-ribosyl)-4-imidazolecarboxamide	Histidine metabolism
R04558__plst	0.00970016	N-(5'-Phospho-D-1'-ribulosylformimino)-5-amino-1-(5''-phospho-D-ribosyl)-4-imidazolecarboxamide+L-Glutamine<=>D-erythro-1-(Imidazol-4-yl)glycerol3-phosphate+1-(5'-Phosphoribosyl)-5-amino-4-imidazolecarboxamide+L-Glutamate	Histidine metabolism
R00851__cyto	0.00986567	sn-Glycerol3-phosphate+Acyl-CoA=>1-Acyl-sn-glycerol3-phosphate+CoA	Glycerolipid metabolism; Glycerophospholipid metabolism
R02241__cyto	0.00986567	1-Acyl-sn-glycerol3-phosphate+Acyl-CoA=>Phosphatidate+CoA	Glycerolipid metabolism; Glycerophospholipid metabolism
R00842__cyto	0.00986567	Glyceronephosphate+NADH+H+=>sn-Glycerol3-phosphate+NAD+	Glycerophospholipid metabolism
R02918__cyto	0.0103055	ATP+L-Tyrosine+tRNA(Tyr)=>AMP+Diphosphate+L-Tyrosyl-tRNA(Tyr)	Aminoacyl-tRNA biosynthesis
T_L_Tyrosine_chlo_cyto__plst	0.0103055	L-Tyrosine(chlo)=>L-Tyrosine(cyto)	Transporters pathway
R00733__plst	0.010308	L-Arogenate+NADP+=>L-Tyrosine+CO2+NADPH+H+	Phenylalanine, tyrosine and tryptophan biosynthesis
R01655__plst	0.0104116	5,10-Methenyltetrahydrofolate+H2O<=>10-Formyltetrahydrofolate+H+	One carbon pool by folate; Carbon fixation pathways in prokaryotes
R01083__plst	0.0104215	N6-(1,2-Dicarboxyethyl)-AMP=>Fumarate+AMP	Purine metabolism; Alanine, aspartate and glutamate metabolism
R01135__plst	0.0104215	GTP+IMP+L-Aspartate=>GDP+Orthophosphate+N6-(1,2-Dicarboxyethyl)-AMP	Purine metabolism; Alanine, aspartate and glutamate metabolism
R00330__plst	0.0104256	ATP+GDP<=>ADP+GTP	Purine metabolism
R04560__plst	0.0104256	10-Formyltetrahydrofolate+1-(5'-Phosphoribosyl)-5-amino-4-imidazolecarboxamide<=>Tetrahydrofolate+1-(5'-Phosphoribosyl)-5-formamido-4-imidazolecarboxamide	Purine metabolism; One carbon pool by folate
R01220__plst	0.0111386	5,10-Methylenetetrahydrofolate+NADP+<=>5,10-Methenyltetrahydrofolate+NADPH	One carbon pool by folate; Carbon fixation pathways in prokaryotes
R02416__cyto	0.0111552	p-Coumaroyl-CoA+Shikimate<=>CoA+4-Coumaroylshikimate	Phenylpropanoid biosynthesis; Stilbenoid, diarylheptanoid and gingerol biosynthesis; Flavonoid biosynthesis
R01941__cyto	0.0111552	Caffeoyl-CoA+NADPH+H+=>Caffeicaldehyde+CoA+NADP+	Phenylpropanoid biosynthesis
R06582__cyto	0.0111552	4-Coumaroylshikimate+NADPH+H++Oxygen=>5-O-Caffeoylshikimicacid+NADP++H2O	Phenylpropanoid biosynthesis; Stilbenoid, diarylheptanoid and gingerol biosynthesis; Flavonoid biosynthesis
R07433__cyto	0.0111552	5-O-Caffeoylshikimicacid+CoA<=>Caffeoyl-CoA+Shikimate	Phenylpropanoid biosynthesis; Stilbenoid, diarylheptanoid and gingerol biosynthesis; Flavonoid biosynthesis
e_Lipid__cyto	0.0121473	Lipid	Biomass Pathway
R03652__cyto	0.0146498	ATP+L-Glutamine+tRNA(Gln)=>AMP+Diphosphate+Glutaminyl-tRNA	Aminoacyl-tRNA biosynthesis
R00253__cyto	0.0146598	ATP+L-Glutamate+Ammonia=>ADP+Orthophosphate+L-Glutamine	Glyoxylate and dicarboxylate metabolism; Arginine biosynthesis; Nitrogen metabolism; Alanine, aspartate and glutamate metabolism
R03660__cyto	0.0150855	ATP+L-Phenylalanine+tRNA(Phe)=>AMP+Diphosphate+L-Phenylalanyl-tRNA(Phe)	Aminoacyl-tRNA biosynthesis
R03648__cyto	0.0153981	ATP+L-Asparagine+tRNA(Asn)=>AMP+Diphosphate+L-Asparaginyl-tRNA(Asn)	Aminoacyl-tRNA biosynthesis
R00483__cyto	0.0153981	ATP+L-Aspartate+Ammonia=>AMP+Diphosphate+L-Asparagine	Cyanoamino acid metabolism; Alanine, aspartate and glutamate metabolism
R01616__cyto	0.0154456	ATP+4-Coumarate+CoA=>AMP+Diphosphate+p-Coumaroyl-CoA	Phenylpropanoid biosynthesis; Ubiquinone and other terpenoid-quinone biosynthesis
T_trans_Cinnamate__e_r__plas	0.0154464	trans-Cinnamate(cyto)=>trans-Cinnamate(e_r_)	Transporters pathway
R02253__e_r_	0.0154464	trans-Cinnamate+NADPH+H++Oxygen=>4-Coumarate+NADP++H2O	Phenylpropanoid biosynthesis; Ubiquinone and other terpenoid-quinone biosynthesis
T_4_Coumarate__e_r__plas	0.0154464	4-Coumarate(e_r_)=>4-Coumarate(cyto)	Transporters pathway
R00697__cyto	0.0154464	L-Phenylalanine=>trans-Cinnamate+Ammonia	Phenylalanine metabolism; Phenylpropanoid biosynthesis
R00858__cyto	0.0155797	Sulfite+3NADPH+3H+=>Hydrogensulfide+3NADP++3H2O	Sulfur metabolism
R05717__cyto	0.0155797	Adenylylsulfate+2Glutathione=>AMP+Sulfite+Glutathionedisulfide	Sulfur metabolism
R00094__cyto	0.0155797	Glutathionedisulfide+NADH+H+=>2Glutathione+NAD+
R00530__cyto	0.0155797	ADP+Sulfate=>Orthophosphate+Adenylylsulfate	Sulfur metabolism
R12205__e_r_	0.0158446	Linoleoyl-CoA+2Ferrocytochromeb5+Oxygen+2H+=>(9Z,12Z,15Z)-Octadecatrienoyl-CoA+2Ferricytochromeb5+2H2O	Biosynthesis of unsaturated fatty acids; Fatty acid metabolism
R08178__e_r_	0.0158446	(9Z,12Z,15Z)-Octadecatrienoyl-CoA+H2O=>CoA+(9Z,12Z,15Z)-Octadecatrienoicacid	Biosynthesis of unsaturated fatty acids
R01049__plst	0.0159062	ATP+D-Ribose5-phosphate<=>AMP+5-Phospho-alpha-D-ribose1-diphosphate	Purine metabolism; Pentose phosphate pathway
TO1000048_PLAS__plas	0.0161411	1.0Sulfate(extr)+1.0H+(extr)=>1.0H+(cyto)+1.0Sulfate(cyto)	Transporters pathway
T_NADPH_e_r___e_r__plas	0.0163276	NADPH(cyto)<=>NADPH(e_r_)	Transporters pathway
T_NADP_e_r__e_r__plas	0.0163276	NADP+(e_r_)<=>NADP+(cyto)	Transporters pathway
R00582__plst	0.0166156	O-Phospho-L-serine+H2O=>L-Serine+Orthophosphate	Methane metabolism; Glycine, serine and threonine metabolism
R01513__plst	0.0166172	3-Phospho-D-glycerate+NAD+<=>3-Phosphonooxypyruvate+NADH+H+	Methane metabolism; Cysteine and methionine metabolism; Glycine, serine and threonine metabolism
TI0001080_PLAS__plst	0.0184617	1.0Octadecanoicacid(chlo)=>1.0Octadecanoicacid(cyto)	Transporters pathway
TZ5900018_PLAS__e_r__plas	0.0184617	1.0ATP(e_r_)+1.0CoA(e_r_)+1.0Octadecanoicacid(cyto)=>1.0Diphosphate(e_r_)+1.0Stearoyl-CoA(e_r_)+1.0AMP(e_r_)	Transporters pathway
R02222__e_r_	0.0189023	Stearoyl-CoA+2Ferrocytochromeb5+Oxygen+2H+=>Oleoyl-CoA+2Ferricytochromeb5+2H2O	Biosynthesis of unsaturated fatty acids; Fatty acid metabolism
T_ATP_AMP_e_r___e_r__plas	0.0189023	ATP(cyto)+AMP(e_r_)<=>ATP(e_r_)+AMP(cyto)	Transporters pathway
R11043__e_r_	0.0189023	Oleoyl-CoA+2Ferrocytochromeb5+Oxygen+2H+=>Linoleoyl-CoA+2Ferricytochromeb5+2H2O	Biosynthesis of unsaturated fatty acids; Fatty acid metabolism
T_Diphosphate_e_r___e_r__plas	0.0189023	Diphosphate(e_r_)<=>Diphosphate(cyto)	Transporters pathway
R00999__plst	0.0189572	O-Succinyl-L-homoserine+H2O=>2-Oxobutanoate+Succinate+Ammonia	Cysteine and methionine metabolism
T_L_Isoleucine__plst	0.01896	L-Isoleucine(chlo)=>L-Isoleucinealanine(cyto)	Transporters pathway
R08648__plst	0.01896	Pyruvate+2-Oxobutanoate=>(S)-2-Aceto-2-hydroxybutanoate+CO2	Valine, leucine and isoleucine biosynthesis
R03656__cyto	0.01896	ATP+L-Isoleucine+tRNA(Ile)=>AMP+Diphosphate+L-Isoleucyl-tRNA(Ile)	Aminoacyl-tRNA biosynthesis
R05068__plst	0.01896	(R)-3-Hydroxy-3-methyl-2-oxopentanoate+NADPH+H+=>(R)-2,3-Dihydroxy-3-methylpentanoate+NADP+	Valine, leucine and isoleucine biosynthesis
R05070__plst	0.01896	(R)-2,3-Dihydroxy-3-methylpentanoate=>(S)-3-Methyl-2-oxopentanoicacid+H2O	Valine, leucine and isoleucine biosynthesis
R05069__plst	0.01896	(S)-2-Aceto-2-hydroxybutanoate<=>(R)-3-Hydroxy-3-methyl-2-oxopentanoate	Valine, leucine and isoleucine biosynthesis
R00239__cyto	0.0190639	ATP+L-Glutamate=>ADP+L-Glutamyl5-phosphate	Carbapenem biosynthesis; Arginine and proline metabolism
R03314__cyto	0.0190639	L-Glutamate5-semialdehyde<=>(S)-1-Pyrroline-5-carboxylate+H2O	Carbapenem biosynthesis; Non enzymatic; Arginine and proline metabolism
R03661__cyto	0.0190639	ATP+L-Proline+tRNA(Pro)=>AMP+Diphosphate+L-Prolyl-tRNA(Pro)	Aminoacyl-tRNA biosynthesis
R03313__cyto	0.0190639	L-Glutamyl5-phosphate+NADPH+H+=>L-Glutamate5-semialdehyde+Orthophosphate+NADP+	Carbapenem biosynthesis; Arginine and proline metabolism
R01248__cyto	0.0190639	(S)-1-Pyrroline-5-carboxylate+NADH+H+=>L-Proline+NAD+	Arginine and proline metabolism
R08163__plst	0.0192956	Octadecanoyl-[acyl-carrierprotein]+H2O=>Acyl-carrierprotein+Octadecanoicacid	Fatty acid biosynthesis
R03663__cyto	0.0195747	ATP+L-Threonine+tRNA(Thr)=>AMP+Diphosphate+L-Threonyl-tRNA(Thr)	Aminoacyl-tRNA biosynthesis
T_Fatty_acid__plst	0.0197313	Fattyacid(chlo)=>Fattyacid(cyto)	Transporters pathway
AcylCoA_FA__cyto	0.0197313	ATP+CoA+FattyAcid=>Diphosphate+AMP+Acyl-CoA	Biomass Pathway
T_L_Threonine__plst	0.019763	L-Threonine(chlo)=>L-Threonine(cyto)	Transporters pathway
R07762__plst	0.0198515	Hexadecanoyl-[acp]+Malonyl-[acyl-carrierprotein]=>3-Oxostearoyl-[acp]+Acyl-carrierprotein+CO2	Fatty acid metabolism; Fatty acid biosynthesis
R07765__plst	0.0198515	(2E)-Octadecenoyl-[acp]+NADH+H+=>Octadecanoyl-[acyl-carrierprotein]+NAD+	Fatty acid metabolism; Fatty acid biosynthesis
R07763__plst	0.0198515	3-Oxostearoyl-[acp]+NADPH+H+=>(R)-3-Hydroxyoctadecanoyl-[acp]+NADP+	Fatty acid metabolism; Fatty acid biosynthesis
R07764__plst	0.0198515	(R)-3-Hydroxyoctadecanoyl-[acp]<=>(2E)-Octadecenoyl-[acp]+H2O	Fatty acid metabolism; Fatty acid biosynthesis
R05577__cyto	0.0202538	tRNA(Asp)+L-Aspartate+ATP=>L-Aspartyl-tRNA(Asp)+Diphosphate+AMP	Aminoacyl-tRNA biosynthesis
R02735__plst	0.0207953	LL-2,6-Diaminoheptanedioate<=>meso-2,6-Diaminoheptanedioate	Lysine biosynthesis
R00451__plst	0.0207953	meso-2,6-Diaminoheptanedioate=>L-Lysine+CO2	Lysine biosynthesis
T_L_Lysine_chlo__plst	0.0207953	L-Lysine(chlo)=>L-Lysine(cyto)	Transporters pathway
R04198__plst	0.0207953	(2S,4S)-4-Hydroxy-2,3,4,5-tetrahydrodipicolinate+NADH+H+=>2,3,4,5-Tetrahydrodipicolinate+NAD++H2O	Lysine biosynthesis; Monobactam biosynthesis
R10147__plst	0.0207953	L-Aspartate4-semialdehyde+Pyruvate<=>(2S,4S)-4-Hydroxy-2,3,4,5-tetrahydrodipicolinate+H2O	Lysine biosynthesis; Monobactam biosynthesis
R03658__cyto	0.0207953	ATP+L-Lysine+tRNA(Lys)=>AMP+Diphosphate+L-Lysyl-tRNA	Aminoacyl-tRNA biosynthesis
T_TPT3__plst	0.0216444	1.0Glyceronephosphate(chlo)+1.0Orthophosphate(cyto)<=>1.0Glyceronephosphate(cyto)+1.0Orthophosphate(chlo)	Transporters pathway
R03654__cyto	0.0217052	ATP+Glycine+tRNA(Gly)=>AMP+Diphosphate+Glycyl-tRNA(Gly)	Aminoacyl-tRNA biosynthesis
R03646__cyto	0.0225852	ATP+L-Arginine+tRNA(Arg)=>AMP+Diphosphate+L-Arginyl-tRNA(Arg)	Aminoacyl-tRNA biosynthesis
R02282__plst	0.0225852	N-Acetylornithine+L-Glutamate<=>L-Ornithine+N-Acetyl-L-glutamate	Arginine biosynthesis
R01398__plst	0.0225852	Carbamoylphosphate+L-Ornithine=>Orthophosphate+L-Citrulline	Arginine biosynthesis
R01086__plst	0.0225852	N-(L-Arginino)succinate=>Fumarate+L-Arginine	Arginine biosynthesis; Alanine, aspartate and glutamate metabolism
R02649__plst	0.0225852	ATP+N-Acetyl-L-glutamate=>ADP+N-Acetyl-L-glutamate5-phosphate	Arginine biosynthesis
R03443__plst	0.0225852	N-Acetyl-L-glutamate5-phosphate+NADPH+H+=>N-Acetyl-L-glutamate5-semialdehyde+Orthophosphate+NADP+	Arginine biosynthesis
T_Arg2__plst	0.0225852	L-Arginine(chlo)=>L-Arginine(cyto)	Transporters pathway
R01954__plst	0.0225852	ATP+L-Citrulline+L-Aspartate=>AMP+Diphosphate+N-(L-Arginino)succinate	Arginine biosynthesis; Alanine, aspartate and glutamate metabolism
R00575__plst	0.0232198	2ATP+L-Glutamine+HCO3-+H2O+H+=>2ADP+Orthophosphate+L-Glutamate+Carbamoylphosphate	Alanine, aspartate and glutamate metabolism; Pyrimidine metabolism
T_L_Valine__plst	0.0235361	L-Valine(chlo)=>L-Valine(cyto)	Transporters pathway
R03665__cyto	0.0235361	ATP+L-Valine+tRNA(Val)=>AMP+Diphosphate+L-Valyl-tRNA(Val)	Aminoacyl-tRNA biosynthesis
R05578__cyto	0.0237064	tRNA(Glu)+L-Glutamate+ATP=>L-Glutamyl-tRNA(Glu)+Diphosphate+AMP	Aminoacyl-tRNA biosynthesis; Porphyrin and chlorophyll metabolism
T_Quinate_chlo_cyto__plst	0.0253074	Quinate(chlo)<=>Quinate(cyto)	Transporters pathway
R03038__cyto	0.0254026	ATP+L-Alanine+tRNA(Ala)=>AMP+Diphosphate+L-Alanyl-tRNA	Aminoacyl-tRNA biosynthesis
T_Pyr3__pero	0.0254053	Pyruvate(cyto)<=>Pyruvate(pero)	Transporters pathway
T_2_Oxoglutarate__pero	0.0254119	2-Oxoglutarate(pero)<=>2-Oxoglutarate(cyto)	Transporters pathway
T_L_Glutamate_cyto_pero__pero	0.0254119	L-Glutamate(cyto)<=>L-Glutamate(pero)	Transporters pathway
R04952__plst	0.0277975	Butyryl-[acp]+Malonyl-[acyl-carrierprotein]=>3-Oxohexanoyl-[acp]+CO2+Acyl-carrierprotein	Fatty acid metabolism; Fatty acid biosynthesis
R04533__plst	0.0277975	Acetoacetyl-[acp]+NADPH+H+=>(3R)-3-Hydroxybutanoyl-[acyl-carrierprotein]+NADP+	Fatty acid metabolism; Fatty acid biosynthesis
R04544__plst	0.0277975	(3R)-3-Hydroxypalmitoyl-[acyl-carrierprotein]=>trans-Hexadec-2-enoyl-[acp]+H2O	Fatty acid metabolism; Fatty acid biosynthesis
R10707__plst	0.0277975	Acetyl-CoA+Malonyl-[acyl-carrierprotein]<=>Acetoacetyl-[acp]+CoA+CO2	Fatty acid metabolism; Fatty acid biosynthesis
R04726__plst	0.0277975	Dodecanoyl-[acyl-carrierprotein]+Malonyl-[acyl-carrierprotein]=>3-Oxotetradecanoyl-[acp]+CO2+Acyl-carrierprotein	Fatty acid metabolism; Fatty acid biosynthesis
R04954__plst	0.0277975	(R)-3-Hydroxyhexanoyl-[acp]=>trans-Hex-2-enoyl-[acp]+H2O	Fatty acid metabolism; Fatty acid biosynthesis
R04543__plst	0.0277975	3-Oxohexadecanoyl-[acp]+NADPH+H+=>(3R)-3-Hydroxypalmitoyl-[acyl-carrierprotein]+NADP+	Fatty acid metabolism; Fatty acid biosynthesis
e_FattyAcid__plst	0.0277975	FattyAcid	Biomass Pathway
R04968__plst	0.0277975	Tetradecanoyl-[acp]+Malonyl-[acyl-carrierprotein]=>3-Oxohexadecanoyl-[acp]+CO2+Acyl-carrierprotein	Fatty acid metabolism; Fatty acid biosynthesis
R04566__plst	0.0277975	(3R)-3-Hydroxytetradecanoyl-[acyl-carrierprotein]+NADP+=>3-Oxotetradecanoyl-[acp]+NADPH+H+	Fatty acid metabolism; Fatty acid biosynthesis
R04955__plst	0.0277975	trans-Hex-2-enoyl-[acp]+NADH+H+=>Hexanoyl-[acp]+NAD+	Fatty acid metabolism; Fatty acid biosynthesis
R04428__plst	0.0277975	(3R)-3-Hydroxybutanoyl-[acyl-carrierprotein]=>But-2-enoyl-[acyl-carrierprotein]+H2O	Fatty acid metabolism; Fatty acid biosynthesis
R04536__plst	0.0277975	3-Oxooctanoyl-[acp]+NADPH+H+=>(3R)-3-Hydroxyoctanoyl-[acyl-carrierprotein]+NADP+	Fatty acid metabolism; Fatty acid biosynthesis
R04537__plst	0.0277975	(3R)-3-Hydroxyoctanoyl-[acyl-carrierprotein]=>trans-Oct-2-enoyl-[acp]+H2O	Fatty acid metabolism; Fatty acid biosynthesis
R04953__plst	0.0277975	3-Oxohexanoyl-[acp]+NADPH+H+=>(R)-3-Hydroxyhexanoyl-[acp]+NADP+	Fatty acid metabolism; Fatty acid biosynthesis
R04964__plst	0.0277975	3-Oxododecanoyl-[acp]+NADPH+H+=>(R)-3-Hydroxydodecanoyl-[acp]+NADP+	Fatty acid metabolism; Fatty acid biosynthesis
R04966__plst	0.0277975	trans-Tetradec-2-enoyl-[acp]+NADH+H+=>Tetradecanoyl-[acp]+NAD+	Fatty acid metabolism; Fatty acid biosynthesis
R04535__plst	0.0277975	(3R)-3-Hydroxydecanoyl-[acyl-carrierprotein]=>trans-Dec-2-enoyl-[acp]+H2O	Fatty acid metabolism; Fatty acid biosynthesis
R04965__plst	0.0277975	(R)-3-Hydroxydodecanoyl-[acp]=>trans-Dodec-2-enoyl-[acp]+H2O	Fatty acid metabolism; Fatty acid biosynthesis
R04534__plst	0.0277975	3-Oxodecanoyl-[acp]+NADPH+H+=>(3R)-3-Hydroxydecanoyl-[acyl-carrierprotein]+NADP+	Fatty acid metabolism; Fatty acid biosynthesis
R04568__plst	0.0277975	(3R)-3-Hydroxytetradecanoyl-[acyl-carrierprotein]=>trans-Tetradec-2-enoyl-[acp]+H2O	Fatty acid metabolism; Fatty acid biosynthesis
R04961__plst	0.0277975	trans-Dec-2-enoyl-[acp]+NADH+H+=>Decanoyl-[acp]+NAD+	Fatty acid metabolism; Fatty acid biosynthesis
R04960__plst	0.0277975	Octanoyl-[acp]+Malonyl-[acyl-carrierprotein]=>3-Oxodecanoyl-[acp]+CO2+Acyl-carrierprotein	Fatty acid metabolism; Fatty acid biosynthesis
R04957__plst	0.0277975	Hexanoyl-[acp]+Malonyl-[acyl-carrierprotein]=>3-Oxooctanoyl-[acp]+CO2+Acyl-carrierprotein	Fatty acid metabolism; Fatty acid biosynthesis
R04969__plst	0.0277975	trans-Hexadec-2-enoyl-[acp]+NADH+H+=>Hexadecanoyl-[acp]+NAD+	Fatty acid metabolism; Fatty acid biosynthesis
R04429__plst	0.0277975	But-2-enoyl-[acyl-carrierprotein]+NADH+H+=>Butyryl-[acp]+NAD+	Fatty acid metabolism; Fatty acid biosynthesis
R04724__plst	0.0277975	trans-Dodec-2-enoyl-[acp]+NADH+H+=>Dodecanoyl-[acyl-carrierprotein]+NAD+	Fatty acid metabolism; Fatty acid biosynthesis
R04958__plst	0.0277975	trans-Oct-2-enoyl-[acp]+NADH+H+=>Octanoyl-[acp]+NAD+	Fatty acid metabolism; Fatty acid biosynthesis
R04963__plst	0.0277975	Decanoyl-[acp]+Malonyl-[acyl-carrierprotein]=>3-Oxododecanoyl-[acp]+CO2+Acyl-carrierprotein	Fatty acid metabolism; Fatty acid biosynthesis
R01777__plst	0.0279679	Succinyl-CoA+L-Homoserine=>CoA+O-Succinyl-L-homoserine	Sulfur metabolism; Cysteine and methionine metabolism
R00405__plst	0.0279887	ATP+Succinate+CoA<=>ADP+Orthophosphate+Succinyl-CoA	Citrate cycle (TCA cycle); Propanoate metabolism; Carbon fixation pathways in prokaryotes
R02421__plst	0.0292834	2ADP-glucose+H2O=>2ADP+Amylose	Starch and sucrose metabolism
T_Phenylalanine__plst	0.0305319	L-Phenylalanine(chlo)<=>L-Phenylalanine(cyto)	Transporters pathway
R01373__plst	0.0305319	Prephenate=>Phenylpyruvate+H2O+CO2	Phenylalanine, tyrosine and tryptophan biosynthesis
R00286__cyto	0.03102	UDP-glucose+H2O+2NAD+=>UDP-glucuronate+2NADH+2H+	Amino sugar and nucleotide sugar metabolism; Pentose and glucuronate interconversions; Ascorbate and aldarate metabolism
R01384__cyto	0.03102	UDP-glucuronate=>UDP-D-xylose+CO2	Amino sugar and nucleotide sugar metabolism
R03662__cyto	0.0314305	ATP+L-Serine+tRNA(Ser)=>AMP+Diphosphate+L-Seryl-tRNA(Ser)	Aminoacyl-tRNA biosynthesis
R04405__cyto	0.033028	5-Methyltetrahydrofolate+L-Homocysteine=>Tetrahydrofolate+L-Methionine	Cysteine and methionine metabolism
R00192__cyto	0.033028	S-Adenosyl-L-homocysteine+H2O=>Adenosine+L-Homocysteine	Cysteine and methionine metabolism
R07168__cyto	0.0330295	5,10-Methylenetetrahydrofolate+NADH+H+=>5-Methyltetrahydrofolate+NAD+	One carbon pool by folate; Carbon fixation pathways in prokaryotes
R00185__cyto	0.033038	ATP+Adenosine=>ADP+AMP	Purine metabolism
R00177__cyto	0.0330397	ATP+L-Methionine+H2O=>Orthophosphate+Diphosphate+S-Adenosyl-L-methionine	Cysteine and methionine metabolism
R02889__cyto	0.03355	4UDP-glucose+H2O=>4UDP+Cellulose	Starch and sucrose metabolism
T_Fumarate__plst	0.0337113	Fumarate(chlo)<=>Fumarate(cyto)	Transporters pathway
TO2903039_PLAS__mito_plas	0.0337113	1.0Citrate(mito)+1.0Fumarate(cyto)<=>1.0Fumarate(mito)+1.0Citrate(cyto)	Transporters pathway
R04426__plst	0.0353068	(2R,3S)-3-Isopropylmalate+NAD+=>(2S)-2-Isopropyl-3-oxosuccinate+NADH+H+	Valine, leucine and isoleucine biosynthesis
T_L_Leucine__plst	0.0353068	L-Leucine(chlo)=>L-Leucine(cyto)	Transporters pathway
R03657__cyto	0.0353068	ATP+L-Leucine+tRNA(Leu)=>AMP+Diphosphate+L-Leucyl-tRNA	Aminoacyl-tRNA biosynthesis
R01213__plst	0.0353068	Acetyl-CoA+3-Methyl-2-oxobutanoicacid+H2O=>alpha-Isopropylmalate+CoA	Valine, leucine and isoleucine biosynthesis; Pyruvate metabolism
R03968__plst	0.0353068	alpha-Isopropylmalate<=>2-Isopropylmaleate+H2O	Valine, leucine and isoleucine biosynthesis
R01652__plst	0.0353068	(2S)-2-Isopropyl-3-oxosuccinate=>4-Methyl-2-oxopentanoate+CO2	Valine, leucine and isoleucine biosynthesis; Spontaneous
R01715__plst	0.0408398	Chorismate<=>Prephenate	Phenylalanine, tyrosine and tryptophan biosynthesis
e_Carbohydrate_Leaf__cyto	0.0447547	CarbohydrateLeaf	Biomass Pathway
R02412__plst	0.0463184	ATP+Shikimate=>ADP+Shikimate3-phosphate	Phenylalanine, tyrosine and tryptophan biosynthesis
R03084__plst	0.0463184	3-Dehydroquinate<=>3-Dehydroshikimate+H2O	Phenylalanine, tyrosine and tryptophan biosynthesis
R01714__plst	0.0463184	5-O-(1-Carboxyvinyl)-3-phosphoshikimate=>Chorismate+Orthophosphate	Phenylalanine, tyrosine and tryptophan biosynthesis
R03460__plst	0.0463184	Phosphoenolpyruvate+Shikimate3-phosphate=>Orthophosphate+5-O-(1-Carboxyvinyl)-3-phosphoshikimate	Phenylalanine, tyrosine and tryptophan biosynthesis
e_Protein__cyto	0.0480529	Protein	Biomass Pathway
T_Ammonia_Diffusion__cyto	0.0528987	Ammonia(cytop)<=>Ammonia(chlo)	Transporters pathway
R00100__e_r_	0.0536491	NADH+2Ferricytochromeb5=>NAD++2Ferrocytochromeb5+H+	Amino sugar and nucleotide sugar metabolism
T_NAD__e_r___e_r__plas	0.0536491	NAD+(e_r_)<=>NAD+(cyto)	Transporters pathway
R00006__plst	0.0588429	2Pyruvate=>2-Acetolactate+CO2
R03051__plst	0.0588429	2-Acetolactate+NADPH+H+=>2,3-Dihydroxy-3-methylbutanoate+NADP+
R01209__plst	0.0588429	2,3-Dihydroxy-3-methylbutanoate=>3-Methyl-2-oxobutanoicacid+H2O
R00948__plst	0.0629093	ATP+D-Glucose1-phosphate=>Diphosphate+ADP-glucose	Amino sugar and nucleotide sugar metabolism; Starch and sucrose metabolism
T_GlySer__plst	0.0678088	Glycine(cyto)+Serine(mito)=>Serine(cyto)+Glycine(mito)	Transporters pathway
R00945__mito	0.0678116	5,10-Methylenetetrahydrofolate+Glycine+H2O<=>Tetrahydrofolate+L-Serine	Glyoxylate and dicarboxylate metabolism; Methane metabolism; Cyanoamino acid metabolism; One carbon pool by folate; Glycine, serine and threonine metabolism
R01221__mito	0.0678144	Glycine+Tetrahydrofolate+NAD+=>5,10-Methylenetetrahydrofolate+Ammonia+CO2+NADH+H+	Glyoxylate and dicarboxylate metabolism
TO0000033_PLAS__mito_plas	0.0678171	1.0Glycine(cyto)=>1.0Glycine(mito)	Transporters pathway
T_Oxygen_Diffusion_V8__e_r__plas	0.0690955	Oxygen(cyto)<=>Oxygen(e_r_)	Transporters pathway
T_H__cyto_e_r___e_r__plas	0.0699767	H+(cyto)<=>H+(e_r_)	Transporters pathway
R01826__plst	0.0716257	Phosphoenolpyruvate+D-Erythrose4-phosphate+H2O=>2-Dehydro-3-deoxy-D-arabino-heptonate7-phosphate+Orthophosphate	Phenylalanine, tyrosine and tryptophan biosynthesis
R03083__plst	0.0716257	2-Dehydro-3-deoxy-D-arabino-heptonate7-phosphate=>3-Dehydroquinate+Orthophosphate	Phenylalanine, tyrosine and tryptophan biosynthesis
R00709__mito	0.0800093	Isocitrate+NAD+=>2-Oxoglutarate+CO2+NADH+H+	Citrate cycle (TCA cycle)
R01325__cyto	0.0800164	Citrate<=>cis-Aconitate+H2O	Glyoxylate and dicarboxylate metabolism; Citrate cycle (TCA cycle); Carbon fixation pathways in prokaryotes
R00209__mito	0.080408	Pyruvate+CoA+NAD+=>Acetyl-CoA+CO2+NADH+H+
R00351__mito	0.080408	Acetyl-CoA+H2O+Oxaloacetate=>Citrate+CoA	Glyoxylate and dicarboxylate metabolism; Citrate cycle (TCA cycle)
TR0000020_MITO__mito	0.0804108	1.0Pyruvate(cyto)=>1.0Pyruvate(mito)	Transporters pathway
EX_Biomass__cyto	0.11	Draintoe-Biomass	Drains pathway
e_Biomass_Leaf__cyto	0.11	e-BiomassLeaf	Biomass Pathway
R00235__plst	0.112809	ATP+Acetate+CoA=>AMP+Diphosphate+Acetyl-CoA	Glyoxylate and dicarboxylate metabolism; Glycolysis / Gluconeogenesis; Methane metabolism; Carbon fixation pathways in prokaryotes
R00710__plst	0.11353	Acetaldehyde+NAD++H2O=>Acetate+NADH+H+	Glycolysis / Gluconeogenesis; Pyruvate metabolism
R00751__plst	0.11353	L-Threonine<=>Glycine+Acetaldehyde	Glycine, serine and threonine metabolism
R00206__plst	0.117944	ATP+Pyruvate+Orthophosphate<=>AMP+Phosphoenolpyruvate+Diphosphate	Carbon fixation in photosynthetic organisms; Pyruvate metabolism; Carbon fixation pathways in prokaryotes
T_Gly__plst	0.123919	Glycine(chlo)<=>Glycine(cyto)	Transporters pathway
R01392__cyto	0.130842	D-Glycerate+NADP+<=>Hydroxypyruvate+NADPH+H+	Glyoxylate and dicarboxylate metabolism; Glycine, serine and threonine metabolism
R01466__plst	0.133293	O-Phospho-L-homoserine+H2O=>L-Threonine+Orthophosphate	Glycine, serine and threonine metabolism
R01771__plst	0.133293	ATP+L-Homoserine=>ADP+O-Phospho-L-homoserine	Glycine, serine and threonine metabolism
R00093__plst	0.138019	L-Glutamine+2-Oxoglutarate+NADH+H+=>2L-Glutamate+NAD+	Nitrogen metabolism; Alanine, aspartate and glutamate metabolism
T_DIT1__plst	0.147648	2-Oxoglutarate(cyto)+(S)-Malate(chlo)=>2-Oxoglutarate(chlo)+(S)-Malate(cyto)	Transporters pathway
R01773__plst	0.161261	L-Aspartate4-semialdehyde+NADH+H+=>L-Homoserine+NAD+	Lysine biosynthesis; Cysteine and methionine metabolism; Glycine, serine and threonine metabolism
R00209__plst	0.164729	Pyruvate+CoA+NAD+=>Acetyl-CoA+CO2+NADH+H+
TR2000089_PLAS__plst	0.180703	1.0D-Glucose1-phosphate(chlo)+1.0Orthophosphate(cyto)=>1.0D-Glucose1-phosphate(cyto)+1.0Orthophosphate(chlo)	Transporters pathway
R00948__cyto	0.180703	ATP+D-Glucose1-phosphate=>Diphosphate+ADP-glucose	Amino sugar and nucleotide sugar metabolism; Starch and sucrose metabolism
R00480__plst	0.182056	ATP+L-Aspartate=>ADP+4-Phospho-L-aspartate	Lysine biosynthesis; Monobactam biosynthesis; Cysteine and methionine metabolism; Glycine, serine and threonine metabolism
R02291__plst	0.182056	4-Phospho-L-aspartate+NADPH+H+=>L-Aspartate4-semialdehyde+Orthophosphate+NADP+	Lysine biosynthesis; Cysteine and methionine metabolism; Glycine, serine and threonine metabolism
R00004__cyto	0.182695	Diphosphate+H2O=>2Orthophosphate
R00742__plst	0.214434	ATP+Acetyl-CoA+HCO3-+H+=>ADP+Orthophosphate+Malonyl-CoA	Aflatoxin biosynthesis; Pyruvate metabolism; Fatty acid metabolism; Fatty acid biosynthesis; Propanoate metabolism; Carbon fixation pathways in prokaryotes
R01626__plst	0.214434	Malonyl-CoA+Acyl-carrierprotein=>CoA+Malonyl-[acyl-carrierprotein]	Fatty acid metabolism; Fatty acid biosynthesis
R00342__plst	0.216425	(S)-Malate+NAD+<=>Oxaloacetate+NADH+H+	Glyoxylate and dicarboxylate metabolism; Methane metabolism; Carbon fixation in photosynthetic organisms; Citrate cycle (TCA cycle); Pyruvate metabolism; Carbon fixation pathways in prokaryotes
T_Glu2__plst	0.239012	L-Glutamate(cyto)=>L-Glutamate(chlo)	Transporters pathway
R00127__plst	0.28723	ATP+AMP<=>2ADP	Purine metabolism
R00345__cyto	0.300118	H2O+Phosphoenolpyruvate+CO2=>Orthophosphate+Oxaloacetate	Methane metabolism; Carbon fixation in photosynthetic organisms; Pyruvate metabolism; Carbon fixation pathways in prokaryotes
R00004__plst	0.35288	Diphosphate+H2O=>2Orthophosphate
T_DIT2__plst	0.364073	L-Glutamate(chlo)+(S)-Malate(cyto)=>L-Glutamate(cyto)+(S)-Malate(chlo)	Transporters pathway
R00021__plst	0.41439	L-Glutamine+2-Oxoglutarate+2Reducedferredoxin+2H+=>2L-Glutamate+2Oxidizedferredoxin	Glyoxylate and dicarboxylate metabolism; Nitrogen metabolism
T_Pyr1__plst	0.434634	Pyruvate(cyto)<=>Pyruvate(chlo)	Transporters pathway
TZ2900054_PLAS__mito_plas	0.488828	Diphosphate(cyto)<=>Diphosphate(mito)	Transporters pathway
R00004__mito	0.488839	Diphosphate+H2O=>2Orthophosphate
R00127__mito	0.48884	ATP+AMP<=>2ADP	Purine metabolism
T_Nitrite__plst	0.520394	Nitrite(cytop)<=>Nitrite(chlo)	Transporters pathway
TI0000209_PLAS__plas	0.520394	1.0Nitrate(extr)+2H+(extr)=>1.0Nitrate(cyto)+2H+(cyto)	Transporters pathway
R00790__plst	0.520394	Nitrite+6Reducedferredoxin+6H+=>Ammonia+2H2O+6Oxidizedferredoxin	Nitrogen metabolism
R00794__cyto	0.520394	Nitrate+NADH+H+=>Nitrite+NAD++H2O	Nitrogen metabolism
R00200__cyto	0.53355	ADP+Phosphoenolpyruvate=>ATP+Pyruvate	Glycolysis / Gluconeogenesis; Purine metabolism; Pyruvate metabolism
R00253__plst	0.586783	ATP+L-Glutamate+Ammonia=>ADP+Orthophosphate+L-Glutamine	Glyoxylate and dicarboxylate metabolism; Arginine biosynthesis; Nitrogen metabolism; Alanine, aspartate and glutamate metabolism
R00658__cyto	0.840568	2-Phospho-D-glycerate=>Phosphoenolpyruvate+H2O	Glycolysis / Gluconeogenesis; Methane metabolism
Cytochrome_C_Oxidase__mito	1.03012	8H+(mitochondria)+4Ferrocytochromec(mitochondria)+Oxygen(mitochondria)=>2H2O(mitochondria)+4Ferricytochromec(mitochondria)+4H+(pmf)	Oxidative Phosphorylation
T_Oxygen_Diffusion__mito_plas	1.03012	Oxygen(cyto)<=>Oxygen(mito)	Transporters pathway
TI3000010_PLAS__plas	1.06443	1.0H2O(cyto)+1.0ATP(cyto)+1.0H+(cyto)=>1.0ADP(cyto)+1.0Orthophosphate(cyto)+1.0H+(extr)	Transporters pathway
R01056__plst	1.47244	D-Ribose5-phosphate<=>D-Ribulose5-phosphate	Carbon fixation in photosynthetic organisms; Pentose phosphate pathway
R01641__plst	1.48835	Sedoheptulose7-phosphate+D-Glyceraldehyde3-phosphate<=>D-Ribose5-phosphate+D-Xylulose5-phosphate	Carbon fixation in photosynthetic organisms; Pentose phosphate pathway
R01829__plst	1.48835	Glyceronephosphate+D-Erythrose4-phosphate=>Sedoheptulose1,7-bisphosphate	Carbon fixation in photosynthetic organisms
R01845__plst	1.48835	Sedoheptulose1,7-bisphosphate+H2O=>Sedoheptulose7-phosphate+Orthophosphate	Carbon fixation in photosynthetic organisms
R01830__plst	1.55997	beta-D-Fructose6-phosphate+D-Glyceraldehyde3-phosphate=>D-Erythrose4-phosphate+D-Xylulose5-phosphate	Pentose phosphate pathway
R04780__plst	1.80359	beta-D-Fructose1,6-bisphosphate+H2O=>beta-D-Fructose6-phosphate+Orthophosphate	Glycolysis / Gluconeogenesis; Fructose and mannose metabolism; Pentose phosphate pathway
R00342__mito	1.83137	(S)-Malate+NAD+<=>Oxaloacetate+NADH+H+	Glyoxylate and dicarboxylate metabolism; Methane metabolism; Carbon fixation in photosynthetic organisms; Citrate cycle (TCA cycle); Pyruvate metabolism; Carbon fixation pathways in prokaryotes
Maintenance__cyto	2	ATP+H2O=>Orthophosphate+ADP	Biomass Pathway
NADH_Dehydrogenase__mito	2.0596	5H+(mitochondria)+NADH(mitochondria)+Ubiquinone(mitochondria)=>4H+(pmf)+NAD+(mitochondria)+Ubiquinol(mitochondria)	Oxidative Phosphorylation
Cytochrome_C_Reductase__mito	2.06024	2H+(mitochondria)+Ubiquinol(mitochondria)+2FerricytochromeC(mitochondria)=>Ubiquinone(mitochondria)+4H+(pmf)+2FerrocytochromeC(mitochondria)	Oxidative Phosphorylation
R01061__cyto	2.74081	D-Glyceraldehyde3-phosphate+Orthophosphate+NAD+<=>3-Phospho-D-glyceroylphosphate+NADH+H+	Glycolysis / Gluconeogenesis; Carbon fixation in photosynthetic organisms
TR2000102_PLAS__plst	2.75295	1.0D-Glyceraldehyde3-phosphate(chlo)+1.0Orthophosphate(cyto)=>1.0D-Glyceraldehyde3-phosphate(cyto)+1.0Orthophosphate(chlo)	Transporters pathway
T_H2O_Diffusion__plas	2.81771	H2O(extr)<=>H2O(cyto)	Transporters pathway
R01015__plst	3.31919	D-Glyceraldehyde3-phosphate<=>Glyceronephosphate	Glycolysis / Gluconeogenesis; Fructose and mannose metabolism; Carbon fixation in photosynthetic organisms; Inositol phosphate metabolism
T_H2O_Diffusion__plst	3.48672	H2O(cytop)<=>H2O(chlo)	Transporters pathway
T_CO2_Diffusion__cyto	4.1997	CO2(cyto)<=>CO2(chlo)	Transporters pathway
T_CO2_Diffusion__plas	4.23667	CO2(extr)<=>CO2(cyto)	Transporters pathway
R01523__plst	4.52075	ATP+D-Ribulose5-phosphate=>ADP+D-Ribulose1,5-bisphosphate	Carbon fixation in photosynthetic organisms
R00024__plst	4.52075	D-Ribulose1,5-bisphosphate+CO2+H2O=>23-Phospho-D-glycerate	Carbon fixation in photosynthetic organisms
R00086__plst	4.60422	ATP+H2O=>ADP+Orthophosphate	Purine metabolism
EX_C00007__dra	5.58244	DraintoC00007_Oxygen_O2	Drains pathway
T_ATP_ADP_cyto_mito__mito_plas	5.88893	ADP(cyto)+Orthophosphate(cyto)+ATP(mito)=>ADP(mito)+Orthophosphate(mito)+ATP(cyto)	Transporters pathway
Photosystem_II__plst	6.70934	2H2O(plst)+4hn(plst)+2Plastoquinone-9(plst)+4H+(plst)=>4H+(lumen)+Oxygen(plst)+2Plastoquinol-9(plst)	Photosynthesis Light Reactions
ATP_Synthase__mito	6.86661	ADP(mitochondria)+Orthophosphate(mitochondria)+3H+(pmf)<=>ATP(mitochondria)+H2O(mitochondria)+3H+(mitochondria)	Oxidative Phosphorylation
ATPase__plst	7.3193	3Orthophosphate(plst)+3ADP(plst)+11H+(lumen)<=>3H2O(plst)+11H+(plst)+3ATP(plst)	Photosynthesis Light Reactions
R01512__plst	10.9186	ATP+3-Phospho-D-glycerate<=>ADP+3-Phospho-D-glyceroylphosphate	Glycolysis / Gluconeogenesis; Carbon fixation in photosynthetic organisms
Ferredoxin_NADP_Reductase__plst	11.4403	H+(plst)+2ReducedFerredoxin(plst)+NADP+(plst)<=>2OxidizedFerredoxin(plst)+NADPH(plst)	Photosynthesis Light Reactions
Cytochrome_b6f__plst	13.4187	2H+(plst)+Plastoquinol-9(plst)+2OxidizedPlastocyanin(plst)=>Plastoquinone-9(plst)+4H+(lumen)+2ReducedPlastocyanin(plst)	Photosynthesis Light Reactions
Photosystem_I__plst	26.8374	hn(plst)+ReducedPlastocyanin(plst)+OxidizedFerredoxin(plst)=>OxidizedPlastocyanin(plst)+ReducedFerredoxin(plst)	Photosynthesis Light Reactions
T_hn__plas	53.6748	hn(extr)=>hn(cyto)	Transporters pathway
T_hn__plst	53.6748	hn(cyto)=>hn(chlo)	Transporters pathway

## Sheet: Table C
	fluxes	Reaction Name	Pathways
T_H2O_Diffusion__mito_plas	-12.0342	H2O(cytop)<=>H2O(mito)	Transporters pathway
T_H2O_Diffusion__plas	-4.57531	H2O(extr)<=>H2O(cyto)	Transporters pathway
T_CO2_Diffusion__plas	-3.15635	CO2(extr)<=>CO2(cyto)	Transporters pathway
R00132__extr	-3.15634	Carbonicacid<=>CO2+H2O
T_CO2_Diffusion__mito_plas	-1.85633	CO2(cyto)<=>CO2(mito)	Transporters pathway
EX_C00007__dra	-1.81058	DraintoC00007_Oxygen_O2	Drains pathway
R01512__plst	-1.67113	ATP+3-Phospho-D-glycerate<=>ADP+3-Phospho-D-glyceroylphosphate	Glycolysis / Gluconeogenesis; Carbon fixation in photosynthetic organisms
Ferredoxin_NADP_Reductase__plst	-1.56398	H+(plst)+2ReducedFerredoxin(plst)+NADP+(plst)<=>2OxidizedFerredoxin(plst)+NADPH(plst)	Photosynthesis Light Reactions
R01518__cyto	-1.54635	2-Phospho-D-glycerate<=>3-Phospho-D-glycerate	Glycolysis / Gluconeogenesis; Methane metabolism; Glycine, serine and threonine metabolism
R01015__plst	-1.49188	D-Glyceraldehyde3-phosphate<=>Glyceronephosphate	Glycolysis / Gluconeogenesis; Fructose and mannose metabolism; Carbon fixation in photosynthetic organisms; Inositol phosphate metabolism
T_TPT3__plst	-1.2521	1.0Glyceronephosphate(chlo)+1.0Orthophosphate(cyto)<=>1.0Glyceronephosphate(cyto)+1.0Orthophosphate(chlo)	Transporters pathway
R01900__mito	-0.815126	Isocitrate<=>cis-Aconitate+H2O	Glyoxylate and dicarboxylate metabolism; Citrate cycle (TCA cycle); Carbon fixation pathways in prokaryotes
R01082__mito	-0.802161	(S)-Malate<=>Fumarate+H2O	Citrate cycle (TCA cycle); Pyruvate metabolism; Carbon fixation pathways in prokaryotes
T_CO2_Diffusion__cyto	-0.66039	CO2(cyto)<=>CO2(chlo)	Transporters pathway
EX_C00089__dra	-0.616084	DraintoC00089_Sucrose_C12H22O11	Drains pathway
EX_C00244__dra	-0.520394	DraintoC00244_Nitrate_HNO3	Drains pathway
R00405__mito	-0.432702	ATP+Succinate+CoA<=>ADP+Orthophosphate+Succinyl-CoA	Citrate cycle (TCA cycle); Propanoate metabolism; Carbon fixation pathways in prokaryotes
R00405__cyto	-0.335727	ATP+Succinate+CoA<=>ADP+Orthophosphate+Succinyl-CoA	Citrate cycle (TCA cycle); Propanoate metabolism; Carbon fixation pathways in prokaryotes
T_H2O_Diffusion__plst	-0.331685	H2O(cytop)<=>H2O(chlo)	Transporters pathway
R00945__plst	-0.292916	5,10-Methylenetetrahydrofolate+Glycine+H2O<=>Tetrahydrofolate+L-Serine	Glyoxylate and dicarboxylate metabolism; Methane metabolism; Cyanoamino acid metabolism; One carbon pool by folate; Glycine, serine and threonine metabolism
R10092__plst	-0.238094	HCO3-+H+<=>CO2+H2O	Nitrogen metabolism
R04173__plst	-0.224158	O-Phospho-L-serine+2-Oxoglutarate<=>3-Phosphonooxypyruvate+L-Glutamate	Methane metabolism; Cysteine and methionine metabolism; Glycine, serine and threonine metabolism
R08676__cyto	-0.180703	ADP+Sucrose<=>ADP-glucose+beta-D-Fructose
R00959__cyto	-0.180703	alpha-D-Glucose1-phosphate<=>alpha-D-Glucose6-phosphate	Amino sugar and nucleotide sugar metabolism; Glycolysis / Gluconeogenesis; Galactose metabolism
R00806__cyto	-0.174818	UDP-glucose+beta-D-Fructose<=>UDP+Sucrose	Starch and sucrose metabolism
T_Ammonia_Diffusion__mito_plas	-0.142062	Ammonia(cyto)<=>Ammonia(mito)	Transporters pathway
T_H2O_Diffusion_V8__e_r__plas	-0.103842	H2O(cytop)<=>H2O(e_r_)	Transporters pathway
R00342__cyto	-0.0844722	(S)-Malate+NAD+<=>Oxaloacetate+NADH+H+	Glyoxylate and dicarboxylate metabolism; Methane metabolism; Carbon fixation in photosynthetic organisms; Citrate cycle (TCA cycle); Pyruvate metabolism; Carbon fixation pathways in prokaryotes
R00355__plst	-0.0831318	L-Aspartate+2-Oxoglutarate<=>Oxaloacetate+L-Glutamate	Arginine biosynthesis; Carbon fixation in photosynthetic organisms; Alanine, aspartate and glutamate metabolism
R01529__plst	-0.0716257	D-Ribulose5-phosphate<=>D-Xylulose5-phosphate	Pentose and glucuronate interconversions; Carbon fixation in photosynthetic organisms; Pentose phosphate pathway
R02739__plst	-0.0629093	alpha-D-Glucose6-phosphate<=>beta-D-Glucose6-phosphate	Glycolysis / Gluconeogenesis; Pentose phosphate pathway
R00959__plst	-0.0629093	alpha-D-Glucose1-phosphate<=>alpha-D-Glucose6-phosphate	Amino sugar and nucleotide sugar metabolism; Glycolysis / Gluconeogenesis; Galactose metabolism
R01518__plst	-0.0626677	2-Phospho-D-glycerate<=>3-Phospho-D-glycerate	Glycolysis / Gluconeogenesis; Methane metabolism; Glycine, serine and threonine metabolism
R01512__cyto	-0.0571919	ATP+3-Phospho-D-glycerate<=>ADP+3-Phospho-D-glyceroylphosphate	Glycolysis / Gluconeogenesis; Carbon fixation in photosynthetic organisms
R02413__plst	-0.0463184	Shikimate+NADP+<=>3-Dehydroshikimate+NADPH+H+	Phenylalanine, tyrosine and tryptophan biosynthesis
R00355__cyto	-0.0356547	L-Aspartate+2-Oxoglutarate<=>Oxaloacetate+L-Glutamate	Arginine biosynthesis; Carbon fixation in photosynthetic organisms; Alanine, aspartate and glutamate metabolism
R04001__plst	-0.0353068	(2R,3S)-3-Isopropylmalate<=>2-Isopropylmaleate+H2O	Valine, leucine and isoleucine biosynthesis
R01090__plst	-0.0353068	L-Leucine+2-Oxoglutarate<=>4-Methyl-2-oxopentanoate+L-Glutamate	Valine, leucine and isoleucine biosynthesis; Valine, leucine and isoleucine degradation
R01900__cyto	-0.0333405	Isocitrate<=>cis-Aconitate+H2O	Glyoxylate and dicarboxylate metabolism; Citrate cycle (TCA cycle); Carbon fixation pathways in prokaryotes
R00945__cyto	-0.0332293	5,10-Methylenetetrahydrofolate+Glycine+H2O<=>Tetrahydrofolate+L-Serine	Glyoxylate and dicarboxylate metabolism; Methane metabolism; Cyanoamino acid metabolism; One carbon pool by folate; Glycine, serine and threonine metabolism
R00694__plst	-0.0305319	L-Phenylalanine+2-Oxoglutarate<=>Phenylpyruvate+L-Glutamate	Phenylalanine metabolism; Tropane, piperidine and pyridine alkaloid biosynthesis; Phenylalanine, tyrosine and tryptophan biosynthesis
R00258__pero	-0.0254053	L-Alanine+2-Oxoglutarate<=>Pyruvate+L-Glutamate	Arginine biosynthesis; Carbon fixation in photosynthetic organisms; Alanine, aspartate and glutamate metabolism
T_Ala1__pero	-0.0254053	L-Alanine(cyto)<=>L-Alanine(pero)	Transporters pathway
R01872__plst	-0.0253074	Quinate+NAD+<=>3-Dehydroquinate+NADH+H+	Phenylalanine, tyrosine and tryptophan biosynthesis
R01214__plst	-0.0235361	L-Valine+2-Oxoglutarate<=>3-Methyl-2-oxobutanoicacid+L-Glutamate	Valine, leucine and isoleucine biosynthesis; Valine, leucine and isoleucine degradation; Pantothenate and CoA biosynthesis
R02283__plst	-0.0225852	N-Acetylornithine+2-Oxoglutarate<=>N-Acetyl-L-glutamate5-semialdehyde+L-Glutamate	Arginine biosynthesis
R07613__plst	-0.0207953	LL-2,6-Diaminoheptanedioate+2-Oxoglutarate<=>2,3,4,5-Tetrahydrodipicolinate+L-Glutamate+H2O	Lysine biosynthesis
R00751__cyto	-0.0195747	L-Threonine<=>Glycine+Acetaldehyde	Glycine, serine and threonine metabolism
R02199__plst	-0.01896	L-Isoleucine+2-Oxoglutarate<=>(S)-3-Methyl-2-oxopentanoicacid+L-Glutamate	Valine, leucine and isoleucine biosynthesis; Valine, leucine and isoleucine degradation
EX_C00059__dra	-0.0161411	DraintoC00059_Sulfate_H2SO4	Drains pathway
R01056__plst	-0.0159062	D-Ribose5-phosphate<=>D-Ribulose5-phosphate	Carbon fixation in photosynthetic organisms; Pentose phosphate pathway
R01127__plst	-0.0104256	IMP+H2O<=>1-(5'-Phosphoribosyl)-5-formamido-4-imidazolecarboxamide	Purine metabolism
R07276__plst	-0.010308	L-Arogenate+2-Oxoglutarate<=>Prephenate+L-Glutamate	Phenylalanine, tyrosine and tryptophan biosynthesis
R01071__plst	-0.00970016	1-(5-Phospho-D-ribosyl)-ATP+Diphosphate<=>ATP+5-Phospho-alpha-D-ribose1-diphosphate	Histidine metabolism
R03243__plst	-0.00970016	L-Histidinolphosphate+2-Oxoglutarate<=>3-(Imidazol-4-yl)-2-oxopropylphosphate+L-Glutamate	Histidine metabolism
EX_C00009__dra	-0.00750369	DraintoC00009_Orthophosphate_H3PO4	Drains pathway
R04173__cyto	-0.00656464	O-Phospho-L-serine+2-Oxoglutarate<=>3-Phosphonooxypyruvate+L-Glutamate	Methane metabolism; Cysteine and methionine metabolism; Glycine, serine and threonine metabolism
R01073__plst	-0.00547703	N-(5-Phospho-D-ribosyl)anthranilate+Diphosphate<=>Anthranilate+5-Phospho-alpha-D-ribose1-diphosphate	Phenylalanine, tyrosine and tryptophan biosynthesis
R00806__plst	-0.0043426	UDP-glucose+beta-D-Fructose<=>UDP+Sucrose	Starch and sucrose metabolism
R08676__plst	-0.0043426	ADP+Sucrose<=>ADP-glucose+beta-D-Fructose
R04209__plst	-0.000725448	1-(5-Phospho-D-ribosyl)-5-amino-4-imidazolecarboxylate<=>Aminoimidazoleribotide+CO2	Purine metabolism
R01870__cyto	-0.00063459	Orotidine5'-phosphate+Diphosphate<=>Orotate+5-Phospho-alpha-D-ribose1-diphosphate	Pyrimidine metabolism
R01993__plst	-0.00063459	(S)-Dihydroorotate+H2O<=>N-Carbamoyl-L-aspartate	Pyrimidine metabolism
R03370__plst	0.000555949	Octadecanoyl-[acyl-carrierprotein]+2Reducedferredoxin+Oxygen+2H+=>Oleoyl-[acyl-carrierprotein]+2Oxidizedferredoxin+2H2O	Biosynthesis of unsaturated fatty acids; Fatty acid metabolism; Fatty acid biosynthesis
R02814__plst	0.000555949	Oleoyl-[acyl-carrierprotein]+H2O=>Acyl-carrierprotein+(9Z)-Octadecenoicacid	Fatty acid biosynthesis
R00094__plst	0.000561412	Glutathionedisulfide+NADH+H+=>2Glutathione+NAD+
TO3000761_CHLO__plst	0.000561412	1.0H2O(chlo)+1.0Sulfate(cyto)+1.0ATP(chlo)=>1.0ADP(chlo)+1.0Orthophosphate(chlo)+1.0Sulfate(chlo)	Transporters pathway
R00529__plst	0.000561412	ATP+Sulfate=>Diphosphate+Adenylylsulfate	Sulfur metabolism; Purine metabolism; Monobactam biosynthesis
R05717__plst	0.000561412	Adenylylsulfate+2Glutathione=>AMP+Sulfite+Glutathionedisulfide	Sulfur metabolism
R05775__plst	0.000561412	UDP-glucose+Sulfite=>UDP-6-sulfoquinovose+H2O	Amino sugar and nucleotide sugar metabolism; Glycerolipid metabolism
R06867__plst	0.000561412	UDP-6-sulfoquinovose+1,2-Diacyl-sn-glycerol<=>Sulfoquinovosyldiacylglycerol+UDP	Glycerolipid metabolism
R01802__cyto	0.000591758	CDP-diacylglycerol+myo-Inositol=>CMP+1-Phosphatidyl-D-myo-inositol	Glycerophospholipid metabolism; Inositol phosphate metabolism
T_DHO2__mito_plas	0.00063459	(S)-Dihydroorotate(cyto)<=>(S)-Dihydroorotate(mito)	Transporters pathway
R00965__cyto	0.00063459	Orotidine5'-phosphate=>UMP+CO2	Pyrimidine metabolism
T_ORO__mito_plas	0.00063459	Orotate(mito)<=>Orotate(cyto)	Transporters pathway
R01397__plst	0.00063459	Carbamoylphosphate+L-Aspartate=>Orthophosphate+N-Carbamoyl-L-aspartate	Alanine, aspartate and glutamate metabolism; Pyrimidine metabolism
T_DHO1__plst	0.00063459	(S)-Dihydroorotate(chlo)<=>(S)-Dihydroorotate(cyto)	Transporters pathway
R01868__mito	0.00063459	(S)-Dihydroorotate+Ubiquinone<=>Orotate+Ubiquinol	Pyrimidine metabolism
T_BT11__plst	0.000721298	AMP(chlo)=>AMP(cyto)	Transporters pathway
R04591__plst	0.000725448	ATP+1-(5-Phospho-D-ribosyl)-5-amino-4-imidazolecarboxylate+L-Aspartate=>ADP+Orthophosphate+1-(5'-Phosphoribosyl)-5-amino-4-(N-succinocarboxamide)-imidazole	Purine metabolism
R04559__plst	0.000725448	1-(5'-Phosphoribosyl)-5-amino-4-(N-succinocarboxamide)-imidazole<=>Fumarate+1-(5'-Phosphoribosyl)-5-amino-4-imidazolecarboxamide	Purine metabolism
R04208__plst	0.000727042	ATP+2-(Formamido)-N1-(5'-phosphoribosyl)acetamidine=>ADP+Orthophosphate+Aminoimidazoleribotide	Purine metabolism
R04144__plst	0.000727042	ATP+5-Phosphoribosylamine+Glycine=>ADP+Orthophosphate+5'-Phosphoribosylglycinamide	Purine metabolism
R04326__plst	0.000727042	5'-Phosphoribosylglycinamide+5,10-Methenyltetrahydrofolate+H2O=>5'-Phosphoribosyl-N-formylglycinamide+Tetrahydrofolate+H+	One carbon pool by folate
R01072__plst	0.000727042	L-Glutamine+5-Phospho-alpha-D-ribose1-diphosphate+H2O=>5-Phosphoribosylamine+Diphosphate+L-Glutamate	Purine metabolism; Alanine, aspartate and glutamate metabolism
R04463__plst	0.000727042	ATP+5'-Phosphoribosyl-N-formylglycinamide+L-Glutamine+H2O=>ADP+Orthophosphate+2-(Formamido)-N1-(5'-phosphoribosyl)acetamidine+L-Glutamate	Purine metabolism
T_TCP25__plst	0.0010713	ATP(cyto)+AMP(chlo)=>ATP(chlo)+AMP(cyto)	Transporters pathway
e_Cofactor_Leaf__cyto	0.00150165	CofactorsLeaf	Biomass Pathway
R02029__plst	0.00158106	Phosphatidylglycerophosphate+H2O=>Phosphatidylglycerol+Orthophosphate	Glycerophospholipid metabolism
R00570__plst	0.00158106	ATP+CDP<=>ADP+CTP	Pyrimidine metabolism
R00512__plst	0.00158106	ATP+CMP<=>ADP+CDP	Pyrimidine metabolism
R01801__plst	0.00158106	CDP-diacylglycerol+sn-Glycerol3-phosphate=>CMP+Phosphatidylglycerophosphate	Glycerophospholipid metabolism
R01799__plst	0.00158106	CTP+Phosphatidate<=>Diphosphate+CDP-diacylglycerol	Glycerophospholipid metabolism
R04469__plst	0.00189059	1,2-Diacyl-3-beta-D-galactosyl-sn-glycerol+UDP-alpha-D-galactose=>Digalactosyl-diacylglycerol+UDP	Glycerolipid metabolism
R02691__plst	0.00189059	UDP-alpha-D-galactose+1,2-Diacyl-sn-glycerol=>UDP+1,2-Diacyl-3-beta-D-galactosyl-sn-glycerol	Glycerolipid metabolism
R04007__cyto	0.00214522	24-Coumarylalcohol+H2O2=>2p-Hydroxyphenyllignin+2H2O	Phenylpropanoid biosynthesis
R08162__plst	0.0022238	Hexadecenoyl-[acyl-carrierprotein]+H2O=>Acyl-carrierprotein+(9Z)-Hexadecenoicacid	Fatty acid biosynthesis
R08161__plst	0.0022238	Hexadecanoyl-[acp]+2Reducedferredoxin+Oxygen+2H+=>Hexadecenoyl-[acyl-carrierprotein]+2Oxidizedferredoxin+2H2O	Fatty acid biosynthesis
R01890__cyto	0.00228206	CTP+Cholinephosphate=>Diphosphate+CDP-choline+H+	Glycerophospholipid metabolism
R01321__cyto	0.00228206	CDP-choline+1,2-Diacyl-sn-glycerol=>CMP+Phosphatidylcholine	Glycerophospholipid metabolism
R06869__cyto	0.00228206	S-Adenosyl-L-methionine+Phosphodimethylethanolamine+H+=>S-Adenosyl-L-homocysteine+Cholinephosphate	Glycerophospholipid metabolism
R02052__cyto	0.00228206	Phosphatidylethanolamine+H2O=>1,2-Diacyl-sn-glycerol+Ethanolaminephosphate	Glycerophospholipid metabolism
R02037__cyto	0.00228206	S-Adenosyl-L-methionine+Ethanolaminephosphate=>S-Adenosyl-L-homocysteine+N-Methylethanolaminephosphate	Glycerophospholipid metabolism
R06868__cyto	0.00228206	S-Adenosyl-L-methionine+N-Methylethanolaminephosphate=>S-Adenosyl-L-homocysteine+Phosphodimethylethanolamine	Glycerophospholipid metabolism
R02239__plst	0.00245201	Phosphatidate+H2O=>1,2-Diacyl-sn-glycerol+Orthophosphate	Glycerolipid metabolism; Glycerophospholipid metabolism
R02596__cyto	0.00257427	2Coniferylalcohol+H2O2=>2Guaiacyllignin+2H2O	Phenylpropanoid biosynthesis
e_Lignin_Leaf__cyto	0.00281928	LigninLeaf	Biomass Pathway
T_Oxygen_Diffusion__plst	0.00283199	Oxygen(cyto)<=>Oxygen(chlo)	Transporters pathway
R03919__cyto	0.00300331	2Sinapylalcohol+H2O2=>2Syringyllignin+2H2O	Phenylpropanoid biosynthesis
R08177__e_r_	0.00305772	Linoleoyl-CoA+H2O=>CoA+Linoleate	Biosynthesis of unsaturated fatty acids
R02055__cyto	0.00315908	Phosphatidylserine=>Phosphatidylethanolamine+CO2	Glycerophospholipid metabolism
R01800__cyto	0.00315908	CDP-diacylglycerol+L-Serine=>CMP+Phosphatidylserine	Glycerophospholipid metabolism; Glycine, serine and threonine metabolism
R01799__cyto	0.00375084	CTP+Phosphatidate<=>Diphosphate+CDP-diacylglycerol	Glycerophospholipid metabolism
R00291__plst	0.00378119	UDP-glucose<=>UDP-alpha-D-galactose	Amino sugar and nucleotide sugar metabolism; Galactose metabolism
Scyllo_inositol_dehydrogenase__cyto	0.0040095	3D-3,5/4-Trihydroxycyclohexane-1,2-dione+NADH+H+=>Quercitol+NAD+	Inositol phosphate metabolism
R01183__cyto	0.0040095	myo-Inositol+NAD+=>2,4,6/3,5-Pentahydroxycyclohexanone+NADH+H+	Inositol phosphate metabolism; Streptomycin biosynthesis
R02782__cyto	0.0040095	2,4,6/3,5-Pentahydroxycyclohexanone<=>3D-3,5/4-Trihydroxycyclohexane-1,2-dione+H2O	Inositol phosphate metabolism
R00851__plst	0.00403306	sn-Glycerol3-phosphate+Acyl-CoA=>1-Acyl-sn-glycerol3-phosphate+CoA	Glycerolipid metabolism; Glycerophospholipid metabolism
R02241__plst	0.00403306	1-Acyl-sn-glycerol3-phosphate+Acyl-CoA=>Phosphatidate+CoA	Glycerolipid metabolism; Glycerophospholipid metabolism
R01615__cyto	0.00429043	p-Coumaroyl-CoA+NADPH+H+=>4-Hydroxycinnamylaldehyde+CoA+NADP+	Phenylpropanoid biosynthesis
R07437__cyto	0.00429043	4-Hydroxycinnamylaldehyde+NADPH+H+=>4-Coumarylalcohol+NADP+	Phenylpropanoid biosynthesis
R07324_V1__cyto	0.00460126	alpha-D-Glucose6-phosphate=>1D-myo-Inositol3-phosphate	Inositol phosphate metabolism; Streptomycin biosynthesis
R01187__cyto	0.00460126	1D-myo-Inositol3-phosphate+H2O=>myo-Inositol+Orthophosphate	Inositol phosphate metabolism; Streptomycin biosynthesis
R02593__cyto	0.00514854	Coniferylaldehyde+NADPH+H+=>Coniferylalcohol+NADP+	Phenylpropanoid biosynthesis
R01706__plst	0.00528152	Hexadecanoyl-[acp]+H2O=>Acyl-carrierprotein+Hexadecanoicacid	Fatty acid metabolism; Fatty acid biosynthesis
R02691__cyto	0.00530458	UDP-alpha-D-galactose+1,2-Diacyl-sn-glycerol=>UDP+1,2-Diacyl-3-beta-D-galactosyl-sn-glycerol	Glycerolipid metabolism
R00291__cyto	0.00530458	UDP-glucose<=>UDP-alpha-D-galactose	Amino sugar and nucleotide sugar metabolism; Galactose metabolism
R02239__cyto	0.00530458	Phosphatidate+H2O=>1,2-Diacyl-sn-glycerol+Orthophosphate	Glycerolipid metabolism; Glycerophospholipid metabolism
T_L_Tryptophan_chlo_cyto__plst	0.00547703	L-Tryptophan(chlo)=>L-Tryptophan(cyto)	Transporters pathway
R03508__plst	0.00547703	1-(2-Carboxyphenylamino)-1-deoxy-D-ribulose5-phosphate=>Indoleglycerolphosphate+CO2+H2O	Phenylalanine, tyrosine and tryptophan biosynthesis
R03509__plst	0.00547703	N-(5-Phospho-D-ribosyl)anthranilate<=>1-(2-Carboxyphenylamino)-1-deoxy-D-ribulose5-phosphate	Phenylalanine, tyrosine and tryptophan biosynthesis
R03664__cyto	0.00547703	ATP+L-Tryptophan+tRNA(Trp)=>AMP+Diphosphate+L-Tryptophanyl-tRNA(Trp)	Aminoacyl-tRNA biosynthesis
R02722__plst	0.00547703	L-Serine+Indoleglycerolphosphate=>L-Tryptophan+D-Glyceraldehyde3-phosphate+H2O	Phenylalanine, tyrosine and tryptophan biosynthesis; Glycine, serine and threonine metabolism
R00985__plst	0.00547703	Chorismate+Ammonia=>Anthranilate+Pyruvate+H2O	Phenylalanine, tyrosine and tryptophan biosynthesis
R00842__plst	0.00561412	Glyceronephosphate+NADH+H+=>sn-Glycerol3-phosphate+NAD+	Glycerophospholipid metabolism
R00572__cyto	0.00591008	CDP+Phosphoenolpyruvate=>CTP+Pyruvate
R06576__cyto	0.00600661	5-Hydroxyconiferaldehyde+S-Adenosyl-L-methionine=>Sinapoylaldehyde+S-Adenosyl-L-homocysteine	Phenylpropanoid biosynthesis
R03918__cyto	0.00600661	Sinapoylaldehyde+NADPH+H+=>Sinapylalcohol+NADP+	Phenylpropanoid biosynthesis
R06572__cyto	0.00600661	Coniferylaldehyde+NADPH+H++Oxygen=>5-Hydroxyconiferaldehyde+NADP++H2O	Phenylpropanoid biosynthesis
R00512__cyto	0.00603568	ATP+CMP<=>ADP+CDP	Pyrimidine metabolism
R03650__cyto	0.00655966	ATP+L-Cysteine+tRNA(Cys)=>AMP+Diphosphate+L-Cysteinyl-tRNA(Cys)	Aminoacyl-tRNA biosynthesis
R07274__cyto	0.00656464	O-Phospho-L-serine+Hydrogensulfide=>L-Cysteine+Orthophosphate	Cysteine and methionine metabolism
R01513__cyto	0.00656464	3-Phospho-D-glycerate+NAD+<=>3-Phosphonooxypyruvate+NADH+H+	Methane metabolism; Cysteine and methionine metabolism; Glycine, serine and threonine metabolism
R02110__plst	0.00732084	4Amylose=>Starch+3H2O	Starch and sucrose metabolism
TO1000009_PLAS__plas	0.00750369	1.0Orthophosphate(extr)+1.0H+(extr)=>1.0H+(cyto)+1.0Orthophosphate(cyto)	Transporters pathway
R07172__cyto	0.0077057	NADPH+H++Oxygen=>NADP++Hydrogenperoxide
AcylCoA_FA_plst__plst	0.00806612	ATP+CoA+FattyAcid=>Diphosphate+AMP+Acyl-CoA	Biomass Pathway
R03659__cyto	0.00900892	ATP+L-Methionine+tRNA(Met)=>AMP+Diphosphate+L-Methionyl-tRNA	Aminoacyl-tRNA biosynthesis
R01288__plst	0.00901068	O-Succinyl-L-homoserine+Hydrogensulfide=>L-Homocysteine+Succinate	Sulfur metabolism; Cysteine and methionine metabolism
R00650__plst	0.00901068	S-Adenosyl-L-methionine+L-Homocysteine=>S-Adenosyl-L-homocysteine+L-Methionine	Cysteine and methionine metabolism
T_L_Methionine_chlo_cyto__plst	0.00901227	L-Methionine(chlo)<=>L-Methionine(cyto)	Transporters pathway
T_H2S__plst	0.00901227	HydrogenSulfide(cyto)<=>HydrogenSulfide(chlo)	Transporters pathway
T_SAMT1__plst	0.00901773	S-Adenosyl-L-Methionine(cyto)+S-Adenosyl-Homocysteine(chlo)<=>S-Adenosyl-L-Mehtionine(chlo)+S-Adenosyl-L-Homocysteine(cyto)	Transporters pathway
T_L_Histidine__chlo__plst	0.00970016	L-Histidine(chlo)=>L-Histidine(cyto)	Transporters pathway
R03012__plst	0.00970016	L-Histidinol+NAD+=>L-Histidinal+NADH+H+	Histidine metabolism
R04640__plst	0.00970016	5-(5-Phospho-D-ribosylaminoformimino)-1-(5-phosphoribosyl)-imidazole-4-carboxamide<=>N-(5'-Phospho-D-1'-ribulosylformimino)-5-amino-1-(5''-phospho-D-ribosyl)-4-imidazolecarboxamide	Histidine metabolism
R04037__plst	0.00970016	Phosphoribosyl-AMP+H2O<=>5-(5-Phospho-D-ribosylaminoformimino)-1-(5-phosphoribosyl)-imidazole-4-carboxamide	Histidine metabolism
R01163__plst	0.00970016	L-Histidinal+H2O+NAD+=>L-Histidine+NADH+H+	Histidine metabolism
R03457__plst	0.00970016	D-erythro-1-(Imidazol-4-yl)glycerol3-phosphate=>3-(Imidazol-4-yl)-2-oxopropylphosphate+H2O	Histidine metabolism
R03655__cyto	0.00970016	ATP+L-Histidine+tRNA(His)=>AMP+Diphosphate+L-Histidyl-tRNA(His)	Aminoacyl-tRNA biosynthesis
R04558__plst	0.00970016	N-(5'-Phospho-D-1'-ribulosylformimino)-5-amino-1-(5''-phospho-D-ribosyl)-4-imidazolecarboxamide+L-Glutamine<=>D-erythro-1-(Imidazol-4-yl)glycerol3-phosphate+1-(5'-Phosphoribosyl)-5-amino-4-imidazolecarboxamide+L-Glutamate	Histidine metabolism
R04035__plst	0.00970016	1-(5-Phospho-D-ribosyl)-ATP+H2O=>Phosphoribosyl-AMP+Diphosphate	Histidine metabolism
R03013__plst	0.00970016	L-Histidinolphosphate+H2O=>L-Histidinol+Orthophosphate	Histidine metabolism
R00851__cyto	0.00986567	sn-Glycerol3-phosphate+Acyl-CoA=>1-Acyl-sn-glycerol3-phosphate+CoA	Glycerolipid metabolism; Glycerophospholipid metabolism
R00842__cyto	0.00986567	Glyceronephosphate+NADH+H+=>sn-Glycerol3-phosphate+NAD+	Glycerophospholipid metabolism
R02241__cyto	0.00986567	1-Acyl-sn-glycerol3-phosphate+Acyl-CoA=>Phosphatidate+CoA	Glycerolipid metabolism; Glycerophospholipid metabolism
T_L_Tyrosine_chlo_cyto__plst	0.0103055	L-Tyrosine(chlo)=>L-Tyrosine(cyto)	Transporters pathway
R02918__cyto	0.0103055	ATP+L-Tyrosine+tRNA(Tyr)=>AMP+Diphosphate+L-Tyrosyl-tRNA(Tyr)	Aminoacyl-tRNA biosynthesis
R00733__plst	0.010308	L-Arogenate+NADP+=>L-Tyrosine+CO2+NADPH+H+	Phenylalanine, tyrosine and tryptophan biosynthesis
R01083__plst	0.0104215	N6-(1,2-Dicarboxyethyl)-AMP=>Fumarate+AMP	Purine metabolism; Alanine, aspartate and glutamate metabolism
R01135__plst	0.0104215	GTP+IMP+L-Aspartate=>GDP+Orthophosphate+N6-(1,2-Dicarboxyethyl)-AMP	Purine metabolism; Alanine, aspartate and glutamate metabolism
R00330__plst	0.0104256	ATP+GDP<=>ADP+GTP	Purine metabolism
R04560__plst	0.0104256	10-Formyltetrahydrofolate+1-(5'-Phosphoribosyl)-5-amino-4-imidazolecarboxamide<=>Tetrahydrofolate+1-(5'-Phosphoribosyl)-5-formamido-4-imidazolecarboxamide	Purine metabolism; One carbon pool by folate
R06574__cyto	0.0111552	Caffeicaldehyde+S-Adenosyl-L-methionine=>Coniferylaldehyde+S-Adenosyl-L-homocysteine	Phenylpropanoid biosynthesis
R06582__cyto	0.0111552	4-Coumaroylshikimate+NADPH+H++Oxygen=>5-O-Caffeoylshikimicacid+NADP++H2O	Phenylpropanoid biosynthesis; Stilbenoid, diarylheptanoid and gingerol biosynthesis; Flavonoid biosynthesis
R07433__cyto	0.0111552	5-O-Caffeoylshikimicacid+CoA<=>Caffeoyl-CoA+Shikimate	Phenylpropanoid biosynthesis; Stilbenoid, diarylheptanoid and gingerol biosynthesis; Flavonoid biosynthesis
R01941__cyto	0.0111552	Caffeoyl-CoA+NADPH+H+=>Caffeicaldehyde+CoA+NADP+	Phenylpropanoid biosynthesis
R02416__cyto	0.0111552	p-Coumaroyl-CoA+Shikimate<=>CoA+4-Coumaroylshikimate	Phenylpropanoid biosynthesis; Stilbenoid, diarylheptanoid and gingerol biosynthesis; Flavonoid biosynthesis
e_Lipid__cyto	0.0121473	Lipid	Biomass Pathway
R03652__cyto	0.0146498	ATP+L-Glutamine+tRNA(Gln)=>AMP+Diphosphate+Glutaminyl-tRNA	Aminoacyl-tRNA biosynthesis
R00253__cyto	0.0146598	ATP+L-Glutamate+Ammonia=>ADP+Orthophosphate+L-Glutamine	Glyoxylate and dicarboxylate metabolism; Arginine biosynthesis; Nitrogen metabolism; Alanine, aspartate and glutamate metabolism
R03660__cyto	0.0150855	ATP+L-Phenylalanine+tRNA(Phe)=>AMP+Diphosphate+L-Phenylalanyl-tRNA(Phe)	Aminoacyl-tRNA biosynthesis
R00483__cyto	0.0153981	ATP+L-Aspartate+Ammonia=>AMP+Diphosphate+L-Asparagine	Cyanoamino acid metabolism; Alanine, aspartate and glutamate metabolism
R03648__cyto	0.0153981	ATP+L-Asparagine+tRNA(Asn)=>AMP+Diphosphate+L-Asparaginyl-tRNA(Asn)	Aminoacyl-tRNA biosynthesis
R01616__cyto	0.0154456	ATP+4-Coumarate+CoA=>AMP+Diphosphate+p-Coumaroyl-CoA	Phenylpropanoid biosynthesis; Ubiquinone and other terpenoid-quinone biosynthesis
T_4_Coumarate__e_r__plas	0.0154464	4-Coumarate(e_r_)=>4-Coumarate(cyto)	Transporters pathway
R02253__e_r_	0.0154464	trans-Cinnamate+NADPH+H++Oxygen=>4-Coumarate+NADP++H2O	Phenylpropanoid biosynthesis; Ubiquinone and other terpenoid-quinone biosynthesis
R00697__cyto	0.0154464	L-Phenylalanine=>trans-Cinnamate+Ammonia	Phenylalanine metabolism; Phenylpropanoid biosynthesis
T_trans_Cinnamate__e_r__plas	0.0154464	trans-Cinnamate(cyto)=>trans-Cinnamate(e_r_)	Transporters pathway
R00858__cyto	0.0155797	Sulfite+3NADPH+3H+=>Hydrogensulfide+3NADP++3H2O	Sulfur metabolism
R00530__cyto	0.0155797	ADP+Sulfate=>Orthophosphate+Adenylylsulfate	Sulfur metabolism
R05717__cyto	0.0155797	Adenylylsulfate+2Glutathione=>AMP+Sulfite+Glutathionedisulfide	Sulfur metabolism
R00115__cyto	0.0155797	Glutathionedisulfide+NADPH+H+=>2Glutathione+NADP+	Glutathione metabolism
R08178__e_r_	0.0158446	(9Z,12Z,15Z)-Octadecatrienoyl-CoA+H2O=>CoA+(9Z,12Z,15Z)-Octadecatrienoicacid	Biosynthesis of unsaturated fatty acids
R12205__e_r_	0.0158446	Linoleoyl-CoA+2Ferrocytochromeb5+Oxygen+2H+=>(9Z,12Z,15Z)-Octadecatrienoyl-CoA+2Ferricytochromeb5+2H2O	Biosynthesis of unsaturated fatty acids; Fatty acid metabolism
R01049__plst	0.0159062	ATP+D-Ribose5-phosphate<=>AMP+5-Phospho-alpha-D-ribose1-diphosphate	Purine metabolism; Pentose phosphate pathway
TO1000048_PLAS__plas	0.0161411	1.0Sulfate(extr)+1.0H+(extr)=>1.0H+(cyto)+1.0Sulfate(cyto)	Transporters pathway
T_ATP_AMP_e_r___e_r__plas	0.0189023	ATP(cyto)+AMP(e_r_)<=>ATP(e_r_)+AMP(cyto)	Transporters pathway
TZ5900018_PLAS__e_r__plas	0.0189023	1.0ATP(e_r_)+1.0CoA(e_r_)+1.0Octadecanoicacid(cyto)=>1.0Diphosphate(e_r_)+1.0Stearoyl-CoA(e_r_)+1.0AMP(e_r_)	Transporters pathway
R02222__e_r_	0.0189023	Stearoyl-CoA+2Ferrocytochromeb5+Oxygen+2H+=>Oleoyl-CoA+2Ferricytochromeb5+2H2O	Biosynthesis of unsaturated fatty acids; Fatty acid metabolism
T_Diphosphate_e_r___e_r__plas	0.0189023	Diphosphate(e_r_)<=>Diphosphate(cyto)	Transporters pathway
TI0001080_PLAS__plst	0.0189023	1.0Octadecanoicacid(chlo)=>1.0Octadecanoicacid(cyto)	Transporters pathway
R11043__e_r_	0.0189023	Oleoyl-CoA+2Ferrocytochromeb5+Oxygen+2H+=>Linoleoyl-CoA+2Ferricytochromeb5+2H2O	Biosynthesis of unsaturated fatty acids; Fatty acid metabolism
R00999__plst	0.0189572	O-Succinyl-L-homoserine+H2O=>2-Oxobutanoate+Succinate+Ammonia	Cysteine and methionine metabolism
R08648__plst	0.01896	Pyruvate+2-Oxobutanoate=>(S)-2-Aceto-2-hydroxybutanoate+CO2	Valine, leucine and isoleucine biosynthesis
T_L_Isoleucine__plst	0.01896	L-Isoleucine(chlo)=>L-Isoleucinealanine(cyto)	Transporters pathway
R05070__plst	0.01896	(R)-2,3-Dihydroxy-3-methylpentanoate=>(S)-3-Methyl-2-oxopentanoicacid+H2O	Valine, leucine and isoleucine biosynthesis
R05069__plst	0.01896	(S)-2-Aceto-2-hydroxybutanoate<=>(R)-3-Hydroxy-3-methyl-2-oxopentanoate	Valine, leucine and isoleucine biosynthesis
R03656__cyto	0.01896	ATP+L-Isoleucine+tRNA(Ile)=>AMP+Diphosphate+L-Isoleucyl-tRNA(Ile)	Aminoacyl-tRNA biosynthesis
R05068__plst	0.01896	(R)-3-Hydroxy-3-methyl-2-oxopentanoate+NADPH+H+=>(R)-2,3-Dihydroxy-3-methylpentanoate+NADP+	Valine, leucine and isoleucine biosynthesis
R01248__cyto	0.0190639	(S)-1-Pyrroline-5-carboxylate+NADH+H+=>L-Proline+NAD+	Arginine and proline metabolism
R03661__cyto	0.0190639	ATP+L-Proline+tRNA(Pro)=>AMP+Diphosphate+L-Prolyl-tRNA(Pro)	Aminoacyl-tRNA biosynthesis
R03313__cyto	0.0190639	L-Glutamyl5-phosphate+NADPH+H+=>L-Glutamate5-semialdehyde+Orthophosphate+NADP+	Carbapenem biosynthesis; Arginine and proline metabolism
R00239__cyto	0.0190639	ATP+L-Glutamate=>ADP+L-Glutamyl5-phosphate	Carbapenem biosynthesis; Arginine and proline metabolism
R03314__cyto	0.0190639	L-Glutamate5-semialdehyde<=>(S)-1-Pyrroline-5-carboxylate+H2O	Carbapenem biosynthesis; Non enzymatic; Arginine and proline metabolism
R03663__cyto	0.0195747	ATP+L-Threonine+tRNA(Thr)=>AMP+Diphosphate+L-Threonyl-tRNA(Thr)	Aminoacyl-tRNA biosynthesis
AcylCoA_FA__cyto	0.0197313	ATP+CoA+FattyAcid=>Diphosphate+AMP+Acyl-CoA	Biomass Pathway
T_Fatty_acid__plst	0.0197313	Fattyacid(chlo)=>Fattyacid(cyto)	Transporters pathway
R08163__plst	0.0197362	Octadecanoyl-[acyl-carrierprotein]+H2O=>Acyl-carrierprotein+Octadecanoicacid	Fatty acid biosynthesis
R00224__cyto	0.019763	Pyruvate=>Acetaldehyde+CO2
R05577__cyto	0.0202538	tRNA(Asp)+L-Aspartate+ATP=>L-Aspartyl-tRNA(Asp)+Diphosphate+AMP	Aminoacyl-tRNA biosynthesis
R07765__plst	0.0202922	(2E)-Octadecenoyl-[acp]+NADH+H+=>Octadecanoyl-[acyl-carrierprotein]+NAD+	Fatty acid metabolism; Fatty acid biosynthesis
R07763__plst	0.0202922	3-Oxostearoyl-[acp]+NADPH+H+=>(R)-3-Hydroxyoctadecanoyl-[acp]+NADP+	Fatty acid metabolism; Fatty acid biosynthesis
R07764__plst	0.0202922	(R)-3-Hydroxyoctadecanoyl-[acp]<=>(2E)-Octadecenoyl-[acp]+H2O	Fatty acid metabolism; Fatty acid biosynthesis
R07762__plst	0.0202922	Hexadecanoyl-[acp]+Malonyl-[acyl-carrierprotein]=>3-Oxostearoyl-[acp]+Acyl-carrierprotein+CO2	Fatty acid metabolism; Fatty acid biosynthesis
R04198__plst	0.0207953	(2S,4S)-4-Hydroxy-2,3,4,5-tetrahydrodipicolinate+NADH+H+=>2,3,4,5-Tetrahydrodipicolinate+NAD++H2O	Lysine biosynthesis; Monobactam biosynthesis
R00451__plst	0.0207953	meso-2,6-Diaminoheptanedioate=>L-Lysine+CO2	Lysine biosynthesis
R02735__plst	0.0207953	LL-2,6-Diaminoheptanedioate<=>meso-2,6-Diaminoheptanedioate	Lysine biosynthesis
T_L_Lysine_chlo__plst	0.0207953	L-Lysine(chlo)=>L-Lysine(cyto)	Transporters pathway
R03658__cyto	0.0207953	ATP+L-Lysine+tRNA(Lys)=>AMP+Diphosphate+L-Lysyl-tRNA	Aminoacyl-tRNA biosynthesis
R10147__plst	0.0207953	L-Aspartate4-semialdehyde+Pyruvate<=>(2S,4S)-4-Hydroxy-2,3,4,5-tetrahydrodipicolinate+H2O	Lysine biosynthesis; Monobactam biosynthesis
R03654__cyto	0.0217052	ATP+Glycine+tRNA(Gly)=>AMP+Diphosphate+Glycyl-tRNA(Gly)	Aminoacyl-tRNA biosynthesis
T_Arg2__plst	0.0225852	L-Arginine(chlo)=>L-Arginine(cyto)	Transporters pathway
R02282__plst	0.0225852	N-Acetylornithine+L-Glutamate<=>L-Ornithine+N-Acetyl-L-glutamate	Arginine biosynthesis
R01086__plst	0.0225852	N-(L-Arginino)succinate=>Fumarate+L-Arginine	Arginine biosynthesis; Alanine, aspartate and glutamate metabolism
R01398__plst	0.0225852	Carbamoylphosphate+L-Ornithine=>Orthophosphate+L-Citrulline	Arginine biosynthesis
R03646__cyto	0.0225852	ATP+L-Arginine+tRNA(Arg)=>AMP+Diphosphate+L-Arginyl-tRNA(Arg)	Aminoacyl-tRNA biosynthesis
R03443__plst	0.0225852	N-Acetyl-L-glutamate5-phosphate+NADPH+H+=>N-Acetyl-L-glutamate5-semialdehyde+Orthophosphate+NADP+	Arginine biosynthesis
R01954__plst	0.0225852	ATP+L-Citrulline+L-Aspartate=>AMP+Diphosphate+N-(L-Arginino)succinate	Arginine biosynthesis; Alanine, aspartate and glutamate metabolism
R02649__plst	0.0225852	ATP+N-Acetyl-L-glutamate=>ADP+N-Acetyl-L-glutamate5-phosphate	Arginine biosynthesis
R00575__plst	0.0232198	2ATP+L-Glutamine+HCO3-+H2O+H+=>2ADP+Orthophosphate+L-Glutamate+Carbamoylphosphate	Alanine, aspartate and glutamate metabolism; Pyrimidine metabolism
R03665__cyto	0.0235361	ATP+L-Valine+tRNA(Val)=>AMP+Diphosphate+L-Valyl-tRNA(Val)	Aminoacyl-tRNA biosynthesis
T_L_Valine__plst	0.0235361	L-Valine(chlo)=>L-Valine(cyto)	Transporters pathway
R05578__cyto	0.0237064	tRNA(Glu)+L-Glutamate+ATP=>L-Glutamyl-tRNA(Glu)+Diphosphate+AMP	Aminoacyl-tRNA biosynthesis; Porphyrin and chlorophyll metabolism
T_Quinate_chlo_cyto__plst	0.0253074	Quinate(chlo)<=>Quinate(cyto)	Transporters pathway
R03038__cyto	0.0254026	ATP+L-Alanine+tRNA(Ala)=>AMP+Diphosphate+L-Alanyl-tRNA	Aminoacyl-tRNA biosynthesis
T_Pyr3__pero	0.0254053	Pyruvate(cyto)<=>Pyruvate(pero)	Transporters pathway
T_L_Glutamate_cyto_pero__pero	0.0254119	L-Glutamate(cyto)<=>L-Glutamate(pero)	Transporters pathway
T_2_Oxoglutarate__pero	0.0254119	2-Oxoglutarate(pero)<=>2-Oxoglutarate(cyto)	Transporters pathway
R04952__plst	0.0277975	Butyryl-[acp]+Malonyl-[acyl-carrierprotein]=>3-Oxohexanoyl-[acp]+CO2+Acyl-carrierprotein	Fatty acid metabolism; Fatty acid biosynthesis
R04964__plst	0.0277975	3-Oxododecanoyl-[acp]+NADPH+H+=>(R)-3-Hydroxydodecanoyl-[acp]+NADP+	Fatty acid metabolism; Fatty acid biosynthesis
R04957__plst	0.0277975	Hexanoyl-[acp]+Malonyl-[acyl-carrierprotein]=>3-Oxooctanoyl-[acp]+CO2+Acyl-carrierprotein	Fatty acid metabolism; Fatty acid biosynthesis
R04954__plst	0.0277975	(R)-3-Hydroxyhexanoyl-[acp]=>trans-Hex-2-enoyl-[acp]+H2O	Fatty acid metabolism; Fatty acid biosynthesis
R04533__plst	0.0277975	Acetoacetyl-[acp]+NADPH+H+=>(3R)-3-Hydroxybutanoyl-[acyl-carrierprotein]+NADP+	Fatty acid metabolism; Fatty acid biosynthesis
R04428__plst	0.0277975	(3R)-3-Hydroxybutanoyl-[acyl-carrierprotein]=>But-2-enoyl-[acyl-carrierprotein]+H2O	Fatty acid metabolism; Fatty acid biosynthesis
R04429__plst	0.0277975	But-2-enoyl-[acyl-carrierprotein]+NADH+H+=>Butyryl-[acp]+NAD+	Fatty acid metabolism; Fatty acid biosynthesis
R10707__plst	0.0277975	Acetyl-CoA+Malonyl-[acyl-carrierprotein]<=>Acetoacetyl-[acp]+CoA+CO2	Fatty acid metabolism; Fatty acid biosynthesis
R04568__plst	0.0277975	(3R)-3-Hydroxytetradecanoyl-[acyl-carrierprotein]=>trans-Tetradec-2-enoyl-[acp]+H2O	Fatty acid metabolism; Fatty acid biosynthesis
R04960__plst	0.0277975	Octanoyl-[acp]+Malonyl-[acyl-carrierprotein]=>3-Oxodecanoyl-[acp]+CO2+Acyl-carrierprotein	Fatty acid metabolism; Fatty acid biosynthesis
R04965__plst	0.0277975	(R)-3-Hydroxydodecanoyl-[acp]=>trans-Dodec-2-enoyl-[acp]+H2O	Fatty acid metabolism; Fatty acid biosynthesis
R04968__plst	0.0277975	Tetradecanoyl-[acp]+Malonyl-[acyl-carrierprotein]=>3-Oxohexadecanoyl-[acp]+CO2+Acyl-carrierprotein	Fatty acid metabolism; Fatty acid biosynthesis
R04961__plst	0.0277975	trans-Dec-2-enoyl-[acp]+NADH+H+=>Decanoyl-[acp]+NAD+	Fatty acid metabolism; Fatty acid biosynthesis
R04566__plst	0.0277975	(3R)-3-Hydroxytetradecanoyl-[acyl-carrierprotein]+NADP+=>3-Oxotetradecanoyl-[acp]+NADPH+H+	Fatty acid metabolism; Fatty acid biosynthesis
R04534__plst	0.0277975	3-Oxodecanoyl-[acp]+NADPH+H+=>(3R)-3-Hydroxydecanoyl-[acyl-carrierprotein]+NADP+	Fatty acid metabolism; Fatty acid biosynthesis
R04969__plst	0.0277975	trans-Hexadec-2-enoyl-[acp]+NADH+H+=>Hexadecanoyl-[acp]+NAD+	Fatty acid metabolism; Fatty acid biosynthesis
R04955__plst	0.0277975	trans-Hex-2-enoyl-[acp]+NADH+H+=>Hexanoyl-[acp]+NAD+	Fatty acid metabolism; Fatty acid biosynthesis
R04536__plst	0.0277975	3-Oxooctanoyl-[acp]+NADPH+H+=>(3R)-3-Hydroxyoctanoyl-[acyl-carrierprotein]+NADP+	Fatty acid metabolism; Fatty acid biosynthesis
R04535__plst	0.0277975	(3R)-3-Hydroxydecanoyl-[acyl-carrierprotein]=>trans-Dec-2-enoyl-[acp]+H2O	Fatty acid metabolism; Fatty acid biosynthesis
R04543__plst	0.0277975	3-Oxohexadecanoyl-[acp]+NADPH+H+=>(3R)-3-Hydroxypalmitoyl-[acyl-carrierprotein]+NADP+	Fatty acid metabolism; Fatty acid biosynthesis
R04726__plst	0.0277975	Dodecanoyl-[acyl-carrierprotein]+Malonyl-[acyl-carrierprotein]=>3-Oxotetradecanoyl-[acp]+CO2+Acyl-carrierprotein	Fatty acid metabolism; Fatty acid biosynthesis
R04537__plst	0.0277975	(3R)-3-Hydroxyoctanoyl-[acyl-carrierprotein]=>trans-Oct-2-enoyl-[acp]+H2O	Fatty acid metabolism; Fatty acid biosynthesis
R04953__plst	0.0277975	3-Oxohexanoyl-[acp]+NADPH+H+=>(R)-3-Hydroxyhexanoyl-[acp]+NADP+	Fatty acid metabolism; Fatty acid biosynthesis
R04724__plst	0.0277975	trans-Dodec-2-enoyl-[acp]+NADH+H+=>Dodecanoyl-[acyl-carrierprotein]+NAD+	Fatty acid metabolism; Fatty acid biosynthesis
R04963__plst	0.0277975	Decanoyl-[acp]+Malonyl-[acyl-carrierprotein]=>3-Oxododecanoyl-[acp]+CO2+Acyl-carrierprotein	Fatty acid metabolism; Fatty acid biosynthesis
R04966__plst	0.0277975	trans-Tetradec-2-enoyl-[acp]+NADH+H+=>Tetradecanoyl-[acp]+NAD+	Fatty acid metabolism; Fatty acid biosynthesis
R04958__plst	0.0277975	trans-Oct-2-enoyl-[acp]+NADH+H+=>Octanoyl-[acp]+NAD+	Fatty acid metabolism; Fatty acid biosynthesis
R04544__plst	0.0277975	(3R)-3-Hydroxypalmitoyl-[acyl-carrierprotein]=>trans-Hexadec-2-enoyl-[acp]+H2O	Fatty acid metabolism; Fatty acid biosynthesis
e_FattyAcid__plst	0.0277975	FattyAcid	Biomass Pathway
R01773__plst	0.0279679	L-Aspartate4-semialdehyde+NADH+H+=>L-Homoserine+NAD+	Lysine biosynthesis; Cysteine and methionine metabolism; Glycine, serine and threonine metabolism
R01777__plst	0.0279679	Succinyl-CoA+L-Homoserine=>CoA+O-Succinyl-L-homoserine	Sulfur metabolism; Cysteine and methionine metabolism
R00405__plst	0.0279679	ATP+Succinate+CoA<=>ADP+Orthophosphate+Succinyl-CoA	Citrate cycle (TCA cycle); Propanoate metabolism; Carbon fixation pathways in prokaryotes
R02421__plst	0.0292834	2ADP-glucose+H2O=>2ADP+Amylose	Starch and sucrose metabolism
T_Phenylalanine__plst	0.0305319	L-Phenylalanine(chlo)<=>L-Phenylalanine(cyto)	Transporters pathway
R01373__plst	0.0305319	Prephenate=>Phenylpyruvate+H2O+CO2	Phenylalanine, tyrosine and tryptophan biosynthesis
R01384__cyto	0.03102	UDP-glucuronate=>UDP-D-xylose+CO2	Amino sugar and nucleotide sugar metabolism
R00286__cyto	0.03102	UDP-glucose+H2O+2NAD+=>UDP-glucuronate+2NADH+2H+	Amino sugar and nucleotide sugar metabolism; Pentose and glucuronate interconversions; Ascorbate and aldarate metabolism
R03662__cyto	0.0314305	ATP+L-Serine+tRNA(Ser)=>AMP+Diphosphate+L-Seryl-tRNA(Ser)	Aminoacyl-tRNA biosynthesis
R00192__cyto	0.033028	S-Adenosyl-L-homocysteine+H2O=>Adenosine+L-Homocysteine	Cysteine and methionine metabolism
R04405__cyto	0.033028	5-Methyltetrahydrofolate+L-Homocysteine=>Tetrahydrofolate+L-Methionine	Cysteine and methionine metabolism
R07168__cyto	0.0330295	5,10-Methylenetetrahydrofolate+NADH+H+=>5-Methyltetrahydrofolate+NAD+	One carbon pool by folate; Carbon fixation pathways in prokaryotes
R00185__cyto	0.033038	ATP+Adenosine=>ADP+AMP	Purine metabolism
R00177__cyto	0.0330397	ATP+L-Methionine+H2O=>Orthophosphate+Diphosphate+S-Adenosyl-L-methionine	Cysteine and methionine metabolism
R01325__cyto	0.0333405	Citrate<=>cis-Aconitate+H2O	Glyoxylate and dicarboxylate metabolism; Citrate cycle (TCA cycle); Carbon fixation pathways in prokaryotes
R02889__cyto	0.03355	4UDP-glucose+H2O=>4UDP+Cellulose	Starch and sucrose metabolism
TO2903039_PLAS__mito_plas	0.0337321	1.0Citrate(mito)+1.0Fumarate(cyto)<=>1.0Fumarate(mito)+1.0Citrate(cyto)	Transporters pathway
T_Fumarate__plst	0.0337321	Fumarate(chlo)<=>Fumarate(cyto)	Transporters pathway
R01213__plst	0.0353068	Acetyl-CoA+3-Methyl-2-oxobutanoicacid+H2O=>alpha-Isopropylmalate+CoA	Valine, leucine and isoleucine biosynthesis; Pyruvate metabolism
T_L_Leucine__plst	0.0353068	L-Leucine(chlo)=>L-Leucine(cyto)	Transporters pathway
R04426__plst	0.0353068	(2R,3S)-3-Isopropylmalate+NAD+=>(2S)-2-Isopropyl-3-oxosuccinate+NADH+H+	Valine, leucine and isoleucine biosynthesis
R03657__cyto	0.0353068	ATP+L-Leucine+tRNA(Leu)=>AMP+Diphosphate+L-Leucyl-tRNA	Aminoacyl-tRNA biosynthesis
R03968__plst	0.0353068	alpha-Isopropylmalate<=>2-Isopropylmaleate+H2O	Valine, leucine and isoleucine biosynthesis
R01652__plst	0.0353068	(2S)-2-Isopropyl-3-oxosuccinate=>4-Methyl-2-oxopentanoate+CO2	Valine, leucine and isoleucine biosynthesis; Spontaneous
R01715__plst	0.0408398	Chorismate<=>Prephenate	Phenylalanine, tyrosine and tryptophan biosynthesis
e_Carbohydrate_Leaf__cyto	0.0447547	CarbohydrateLeaf	Biomass Pathway
R01714__plst	0.0463184	5-O-(1-Carboxyvinyl)-3-phosphoshikimate=>Chorismate+Orthophosphate	Phenylalanine, tyrosine and tryptophan biosynthesis
R02412__plst	0.0463184	ATP+Shikimate=>ADP+Shikimate3-phosphate	Phenylalanine, tyrosine and tryptophan biosynthesis
R03084__plst	0.0463184	3-Dehydroquinate<=>3-Dehydroshikimate+H2O	Phenylalanine, tyrosine and tryptophan biosynthesis
R03460__plst	0.0463184	Phosphoenolpyruvate+Shikimate3-phosphate=>Orthophosphate+5-O-(1-Carboxyvinyl)-3-phosphoshikimate	Phenylalanine, tyrosine and tryptophan biosynthesis
TR2918394_PLAS__mito_plas	0.0466939	1.0Isocitrate(mito)+1.0Oxaloacetate(cyto)<=>1.0Oxaloacetate(mito)+1.0Isocitrate(cyto)	Transporters pathway
e_Protein__cyto	0.0480529	Protein	Biomass Pathway
R00480__plst	0.0487632	ATP+L-Aspartate=>ADP+4-Phospho-L-aspartate	Lysine biosynthesis; Monobactam biosynthesis; Cysteine and methionine metabolism; Glycine, serine and threonine metabolism
R02291__plst	0.0487632	4-Phospho-L-aspartate+NADPH+H+=>L-Aspartate4-semialdehyde+Orthophosphate+NADP+	Lysine biosynthesis; Cysteine and methionine metabolism; Glycine, serine and threonine metabolism
R02740__cyto	0.0508473	alpha-D-Glucose6-phosphate<=>beta-D-Fructose6-phosphate	Amino sugar and nucleotide sugar metabolism; Glycolysis / Gluconeogenesis; Pentose phosphate pathway
R08539__e_r_	0.0536491	NADPH+2Ferricytochromeb5=>NADP++2Ferrocytochromeb5+H+
R00206__plst	0.0552764	ATP+Pyruvate+Orthophosphate<=>AMP+Phosphoenolpyruvate+Diphosphate	Carbon fixation in photosynthetic organisms; Pyruvate metabolism; Carbon fixation pathways in prokaryotes
R01523__plst	0.0557113	ATP+D-Ribulose5-phosphate=>ADP+D-Ribulose1,5-bisphosphate	Carbon fixation in photosynthetic organisms
R00024__plst	0.0557113	D-Ribulose1,5-bisphosphate+CO2+H2O=>23-Phospho-D-glycerate	Carbon fixation in photosynthetic organisms
R01061__cyto	0.0571919	D-Glyceraldehyde3-phosphate+Orthophosphate+NAD+<=>3-Phospho-D-glyceroylphosphate+NADH+H+	Glycolysis / Gluconeogenesis; Carbon fixation in photosynthetic organisms
R03051__plst	0.0588429	2-Acetolactate+NADPH+H+=>2,3-Dihydroxy-3-methylbutanoate+NADP+
R00006__plst	0.0588429	2Pyruvate=>2-Acetolactate+CO2
R01209__plst	0.0588429	2,3-Dihydroxy-3-methylbutanoate=>3-Methyl-2-oxobutanoicacid+H2O
R00658__plst	0.0626677	2-Phospho-D-glycerate=>Phosphoenolpyruvate+H2O	Glycolysis / Gluconeogenesis; Methane metabolism
R00948__plst	0.0629093	ATP+D-Glucose1-phosphate=>Diphosphate+ADP-glucose	Amino sugar and nucleotide sugar metabolism; Starch and sucrose metabolism
T_H__cyto_e_r___e_r__plas	0.0690955	H+(cyto)<=>H+(e_r_)	Transporters pathway
T_Oxygen_Diffusion_V8__e_r__plas	0.0690955	Oxygen(cyto)<=>Oxygen(e_r_)	Transporters pathway
T_NADPH_e_r___e_r__plas	0.0690955	NADPH(cyto)<=>NADPH(e_r_)	Transporters pathway
T_NADP_e_r__e_r__plas	0.0690955	NADP+(e_r_)<=>NADP+(cyto)	Transporters pathway
R01826__plst	0.0716257	Phosphoenolpyruvate+D-Erythrose4-phosphate+H2O=>2-Dehydro-3-deoxy-D-arabino-heptonate7-phosphate+Orthophosphate	Phenylalanine, tyrosine and tryptophan biosynthesis
R03083__plst	0.0716257	2-Dehydro-3-deoxy-D-arabino-heptonate7-phosphate=>3-Dehydroquinate+Orthophosphate	Phenylalanine, tyrosine and tryptophan biosynthesis
R01830__plst	0.0716257	beta-D-Fructose6-phosphate+D-Glyceraldehyde3-phosphate=>D-Erythrose4-phosphate+D-Xylulose5-phosphate	Pentose phosphate pathway
T_L_Asparagine__plst	0.0742372	L-Asparagine(cyto)=>L-Asparagine(chlo)	Transporters pathway
R00342__plst	0.0831318	(S)-Malate+NAD+<=>Oxaloacetate+NADH+H+	Glyoxylate and dicarboxylate metabolism; Methane metabolism; Carbon fixation in photosynthetic organisms; Citrate cycle (TCA cycle); Pyruvate metabolism; Carbon fixation pathways in prokaryotes
T_Glu2__plst	0.105739	L-Glutamate(cyto)=>L-Glutamate(chlo)	Transporters pathway
EX_Biomass__cyto	0.11	Draintoe-Biomass	Drains pathway
e_Biomass_Leaf__cyto	0.11	e-BiomassLeaf	Biomass Pathway
R00127__plst	0.111032	ATP+AMP<=>2ADP	Purine metabolism
T_Ammonia_Diffusion__cyto	0.127146	Ammonia(cytop)<=>Ammonia(chlo)	Transporters pathway
T_GlySer__plst	0.142056	Glycine(cyto)+Serine(mito)=>Serine(cyto)+Glycine(mito)	Transporters pathway
R00945__mito	0.142059	5,10-Methylenetetrahydrofolate+Glycine+H2O<=>Tetrahydrofolate+L-Serine	Glyoxylate and dicarboxylate metabolism; Methane metabolism; Cyanoamino acid metabolism; One carbon pool by folate; Glycine, serine and threonine metabolism
R01221__mito	0.142062	Glycine+Tetrahydrofolate+NAD+=>5,10-Methylenetetrahydrofolate+Ammonia+CO2+NADH+H+	Glyoxylate and dicarboxylate metabolism
TO0000033_PLAS__mito_plas	0.142064	1.0Glycine(cyto)=>1.0Glycine(mito)	Transporters pathway
T_DIT1__plst	0.147669	2-Oxoglutarate(cyto)+(S)-Malate(chlo)=>2-Oxoglutarate(chlo)+(S)-Malate(cyto)	Transporters pathway
R00345__cyto	0.166824	H2O+Phosphoenolpyruvate+CO2=>Orthophosphate+Oxaloacetate	Methane metabolism; Carbon fixation in photosynthetic organisms; Pyruvate metabolism; Carbon fixation pathways in prokaryotes
R00004__plst	0.176683	Diphosphate+H2O=>2Orthophosphate
R00948__cyto	0.180703	ATP+D-Glucose1-phosphate=>Diphosphate+ADP-glucose	Amino sugar and nucleotide sugar metabolism; Starch and sucrose metabolism
R00267__cyto	0.206886	Isocitrate+NADP+=>2-Oxoglutarate+CO2+NADPH+H+	Carbon fixation pathways in prokaryotes; Glutathione metabolism
R00709__cyto	0.208875	Isocitrate+NAD+=>2-Oxoglutarate+CO2+NADH+H+	Citrate cycle (TCA cycle)
R00742__plst	0.214874	ATP+Acetyl-CoA+HCO3-+H+=>ADP+Orthophosphate+Malonyl-CoA	Aflatoxin biosynthesis; Pyruvate metabolism; Fatty acid metabolism; Fatty acid biosynthesis; Propanoate metabolism; Carbon fixation pathways in prokaryotes
R01626__plst	0.214874	Malonyl-CoA+Acyl-carrierprotein=>CoA+Malonyl-[acyl-carrierprotein]	Fatty acid metabolism; Fatty acid biosynthesis
R00582__plst	0.224156	O-Phospho-L-serine+H2O=>L-Serine+Orthophosphate	Methane metabolism; Glycine, serine and threonine metabolism
R01513__plst	0.224158	3-Phospho-D-glycerate+NAD+<=>3-Phosphonooxypyruvate+NADH+H+	Methane metabolism; Cysteine and methionine metabolism; Glycine, serine and threonine metabolism
T_DIT2__plst	0.2308	L-Glutamate(chlo)+(S)-Malate(cyto)=>L-Glutamate(cyto)+(S)-Malate(chlo)	Transporters pathway
R01786__cyto	0.236152	ATP+alpha-D-Glucose=>ADP+alpha-D-Glucose6-phosphate	Amino sugar and nucleotide sugar metabolism; Glycolysis / Gluconeogenesis; Galactose metabolism
R04779__plst	0.245398	ATP+beta-D-Fructose6-phosphate=>ADP+beta-D-Fructose1,6-bisphosphate	Glycolysis / Gluconeogenesis; Fructose and mannose metabolism; Pentose phosphate pathway
R01070__plst	0.245398	beta-D-Fructose1,6-bisphosphate<=>Glyceronephosphate+D-Glyceraldehyde3-phosphate	Glycolysis / Gluconeogenesis; Fructose and mannose metabolism; Pentose phosphate pathway
R00209__plst	0.277979	Pyruvate+CoA+NAD+=>Acetyl-CoA+CO2+NADH+H+
R00944__plst	0.281764	10-Formyltetrahydrofolate+H2O=>Formate+Tetrahydrofolate	Glyoxylate and dicarboxylate metabolism; One carbon pool by folate
R00519__plst	0.281778	Formate+NAD+=>H++CO2+NADH	Glyoxylate and dicarboxylate metabolism; Methane metabolism
T_Gly__plst	0.292167	Glycine(chlo)<=>Glycine(cyto)	Transporters pathway
R01655__plst	0.292189	5,10-Methenyltetrahydrofolate+H2O<=>10-Formyltetrahydrofolate+H+	One carbon pool by folate; Carbon fixation pathways in prokaryotes
R01220__plst	0.292916	5,10-Methylenetetrahydrofolate+NADP+<=>5,10-Methenyltetrahydrofolate+NADPH	One carbon pool by folate; Carbon fixation pathways in prokaryotes
R03321__plst	0.317024	beta-D-Glucose6-phosphate<=>beta-D-Fructose6-phosphate	Glycolysis / Gluconeogenesis
T_DTC4B__mito_plas	0.335727	Succinate(cyto)+Isocitrate(mito)<=>Succinate(mito)+Isocitrate(cyto)	Transporters pathway
R08549__cyto	0.335727	2-Oxoglutarate+CoA+NAD+=>Succinyl-CoA+CO2+NADH+H+
T_Glucose_6_phosphate_chlo_cyto__plst	0.379933	beta-D-Glucose6-Phosphate(cyto)+Orthophosphate(chlo)=>beta-D-Glucose6-Phosphate(chlo)+Orthophosphate(cyto)	Transporters pathway
R01600__cyto	0.379933	ATP+beta-D-Glucose=>ADP+beta-D-Glucose6-phosphate	Glycolysis / Gluconeogenesis
R01602__cyto	0.379933	alpha-D-Glucose<=>beta-D-Glucose	Glycolysis / Gluconeogenesis
R00709__mito	0.432698	Isocitrate+NAD+=>2-Oxoglutarate+CO2+NADH+H+	Citrate cycle (TCA cycle)
R08549__mito	0.432702	2-Oxoglutarate+CoA+NAD+=>Succinyl-CoA+CO2+NADH+H+
T_Pyr1__plst	0.485216	Pyruvate(cyto)<=>Pyruvate(chlo)	Transporters pathway
R00127__cyto	0.488837	ATP+AMP<=>2ADP	Purine metabolism
R00790__plst	0.520394	Nitrite+6Reducedferredoxin+6H+=>Ammonia+2H2O+6Oxidizedferredoxin	Nitrogen metabolism
TI0000209_PLAS__plas	0.520394	1.0Nitrate(extr)+2H+(extr)=>1.0Nitrate(cyto)+2H+(cyto)	Transporters pathway
T_Nitrite__plst	0.520394	Nitrite(cytop)<=>Nitrite(chlo)	Transporters pathway
R00794__cyto	0.520394	Nitrate+NADH+H+=>Nitrite+NAD++H2O	Nitrogen metabolism
R01015__cyto	0.602206	D-Glyceraldehyde3-phosphate<=>Glyceronephosphate	Glycolysis / Gluconeogenesis; Fructose and mannose metabolism; Carbon fixation in photosynthetic organisms; Inositol phosphate metabolism
R03920__cyto	0.609206	ATP+beta-D-Fructose=>ADP+beta-D-Fructose6-phosphate	Amino sugar and nucleotide sugar metabolism
TO1000082_PLAS__plas	0.616084	1.0beta-D-Fructose(extr)+1.0H+(extr)=>1.0H+(cyto)+1.0beta-D-Fructose(cyto)	Transporters pathway
TO1019001_PLAS__plas	0.616084	1.0alpha-D-Glucose(extr)+1.0H+(extr)=>1.0alpha-D-Glucose(cyto)+1.0H+(cyto)	Transporters pathway
R00802__extr	0.616084	Sucrose+H2O=>beta-D-Fructose+alpha-D-Glucose	Starch and sucrose metabolism; Galactose metabolism
R00093__plst	0.626657	L-Glutamine+2-Oxoglutarate+NADH+H+=>2L-Glutamate+NAD+	Nitrogen metabolism; Alanine, aspartate and glutamate metabolism
R01070__cyto	0.659899	beta-D-Fructose1,6-bisphosphate<=>Glyceronephosphate+D-Glyceraldehyde3-phosphate	Glycolysis / Gluconeogenesis; Fructose and mannose metabolism; Pentose phosphate pathway
R02073__cyto	0.659899	Diphosphate+beta-D-Fructose6-phosphate<=>Orthophosphate+beta-D-Fructose1,6-bisphosphate	Glycolysis / Gluconeogenesis; Fructose and mannose metabolism; Pentose phosphate pathway
R00253__plst	0.661031	ATP+L-Glutamate+Ammonia=>ADP+Orthophosphate+L-Glutamine	Glyoxylate and dicarboxylate metabolism; Arginine biosynthesis; Nitrogen metabolism; Alanine, aspartate and glutamate metabolism
Succinate_Dehydrogenase__mito	0.768429	Succinate(mitochondria)+Ubiquinone(mitochondria)=>Fumarate(mitochondria)+Ubiquinol(mitochondria)	Oxidative Phosphorylation
R00342__mito	0.802161	(S)-Malate+NAD+<=>Oxaloacetate+NADH+H+	Glyoxylate and dicarboxylate metabolism; Methane metabolism; Carbon fixation in photosynthetic organisms; Citrate cycle (TCA cycle); Pyruvate metabolism; Carbon fixation pathways in prokaryotes
EX_C00001__dra	0.802875	DraintoC00001_H2O_H2O	Drains pathway
R01325__mito	0.815126	Citrate<=>cis-Aconitate+H2O	Glyoxylate and dicarboxylate metabolism; Citrate cycle (TCA cycle); Carbon fixation pathways in prokaryotes
R00351__mito	0.848858	Acetyl-CoA+H2O+Oxaloacetate=>Citrate+CoA	Glyoxylate and dicarboxylate metabolism; Citrate cycle (TCA cycle)
R00209__mito	0.848858	Pyruvate+CoA+NAD+=>Acetyl-CoA+CO2+NADH+H+
TR0000020_MITO__mito	0.848861	1.0Pyruvate(cyto)=>1.0Pyruvate(mito)	Transporters pathway
R00200__cyto	1.37263	ADP+Phosphoenolpyruvate=>ATP+Pyruvate	Glycolysis / Gluconeogenesis; Purine metabolism; Pyruvate metabolism
TR2000482_PLAS__plst	1.49572	1.02-Phospho-D-glycerate(chlo)+1.0Orthophosphate(cyto)<=>1.03-Phospho-D-glycerate(cyto)+1.0Orthophosphate(chlo)	Transporters pathway
R00658__cyto	1.54635	2-Phospho-D-glycerate=>Phosphoenolpyruvate+H2O	Glycolysis / Gluconeogenesis; Methane metabolism
R01063__plst	1.67113	D-Glyceraldehyde3-phosphate+Orthophosphate+NADP+<=>3-Phospho-D-glyceroylphosphate+NADPH+H+	Glycolysis / Gluconeogenesis; Carbon fixation in photosynthetic organisms
Cytochrome_C_Oxidase__mito	1.71377	8H+(mitochondria)+4Ferrocytochromec(mitochondria)+Oxygen(mitochondria)=>2H2O(mitochondria)+4Ferricytochromec(mitochondria)+4H+(pmf)	Oxidative Phosphorylation
T_Oxygen_Diffusion__mito_plas	1.71378	Oxygen(cyto)<=>Oxygen(mito)	Transporters pathway
T_Oxygen_Diffusion__plas	1.81058	Oxygen(extr)<=>Oxygen(cyto)	Transporters pathway
Maintenance__cyto	2	ATP+H2O=>Orthophosphate+ADP	Biomass Pathway
TI3000010_PLAS__plas	2.2966	1.0H2O(cyto)+1.0ATP(cyto)+1.0H+(cyto)=>1.0ADP(cyto)+1.0Orthophosphate(cyto)+1.0H+(extr)	Transporters pathway
NADH_Dehydrogenase__mito	2.65848	5H+(mitochondria)+NADH(mitochondria)+Ubiquinone(mitochondria)=>4H+(pmf)+NAD+(mitochondria)+Ubiquinol(mitochondria)	Oxidative Phosphorylation
EX_C01353__dra	3.15634	DraintoC01353_Carbonicacid_H2CO3	Drains pathway
Cytochrome_C_Reductase__mito	3.42755	2H+(mitochondria)+Ubiquinol(mitochondria)+2FerricytochromeC(mitochondria)=>Ubiquinone(mitochondria)+4H+(pmf)+2FerrocytochromeC(mitochondria)	Oxidative Phosphorylation
ATP_Synthase__mito	10.3997	ADP(mitochondria)+Orthophosphate(mitochondria)+3H+(pmf)<=>ATP(mitochondria)+H2O(mitochondria)+3H+(mitochondria)	Oxidative Phosphorylation
T_ATP_ADP_cyto_mito__mito_plas	10.8324	ADP(cyto)+Orthophosphate(cyto)+ATP(mito)=>ADP(mito)+Orthophosphate(mito)+ATP(cyto)	Transporters pathway

## Sheet: Table D
	fluxes	Reaction Name	Pathways
EX_C00205__dra	-74.1642	DraintoC00205_hn_null	Drains pathway
R01063__plst	-14.9391	D-Glyceraldehyde3-phosphate+Orthophosphate+NADP+<=>3-Phospho-D-glyceroylphosphate+NADPH+H+	Glycolysis / Gluconeogenesis; Carbon fixation in photosynthetic organisms
T_Oxygen_Diffusion__plst	-7.55825	Oxygen(cyto)<=>Oxygen(chlo)	Transporters pathway
T_H2O_Diffusion__mito_plas	-7.24667	H2O(cytop)<=>H2O(mito)	Transporters pathway
T_Oxygen_Diffusion__plas	-5.5824	Oxygen(extr)<=>Oxygen(cyto)	Transporters pathway
R01529__plst	-4.59303	D-Ribulose5-phosphate<=>D-Xylulose5-phosphate	Pentose and glucuronate interconversions; Carbon fixation in photosynthetic organisms; Pentose phosphate pathway
EX_C00011__dra	-4.23664	DraintoC00011_CO2_CO2	Drains pathway
R01512__cyto	-2.8996	ATP+3-Phospho-D-glycerate<=>ADP+3-Phospho-D-glyceroylphosphate	Glycolysis / Gluconeogenesis; Carbon fixation in photosynthetic organisms
EX_C00001__dra	-2.8177	DraintoC00001_H2O_H2O	Drains pathway
R01070__plst	-2.57594	beta-D-Fructose1,6-bisphosphate<=>Glyceronephosphate+D-Glyceraldehyde3-phosphate	Glycolysis / Gluconeogenesis; Fructose and mannose metabolism; Pentose phosphate pathway
TR2000482_PLAS__plst	-2.05247	1.02-Phospho-D-glycerate(chlo)+1.0Orthophosphate(cyto)<=>1.03-Phospho-D-glycerate(cyto)+1.0Orthophosphate(chlo)	Transporters pathway
T_Glycine_cyto_pero__pero	-1.70946	Glycine(cyto)<=>Glycine(pero)	Transporters pathway
T_H2O_Diffusion__pero	-1.70175	H2O(cytop)<=>H2O(pero)	Transporters pathway
R00342__cyto	-1.24484	(S)-Malate+NAD+<=>Oxaloacetate+NADH+H+	Glyoxylate and dicarboxylate metabolism; Methane metabolism; Carbon fixation in photosynthetic organisms; Citrate cycle (TCA cycle); Pyruvate metabolism; Carbon fixation pathways in prokaryotes
T_CO2_Diffusion__mito_plas	-1.16533	CO2(cyto)<=>CO2(mito)	Transporters pathway
T_Ammonia_Diffusion__mito_plas	-1.0049	Ammonia(cyto)<=>Ammonia(mito)	Transporters pathway
R01388__pero	-0.937091	D-Glycerate+NAD+<=>Hydroxypyruvate+NADH+H+	Glyoxylate and dicarboxylate metabolism; Methane metabolism; Glycine, serine and threonine metabolism
R01518__cyto	-0.840564	2-Phospho-D-glycerate<=>3-Phospho-D-glycerate	Glycolysis / Gluconeogenesis; Methane metabolism; Glycine, serine and threonine metabolism
TR2918410_PLAS__mito_plas	-0.815642	1.0trans-Aconitate(mito)+1.0Oxaloacetate(cyto)<=>1.0Oxaloacetate(mito)+1.0trans-Aconitate(cyto)	Transporters pathway
TR2918402_PLAS__mito_plas	-0.815642	1.0trans-Aconitate(cyto)+1.0(S)-Malate(mito)<=>1.0trans-Aconitate(mito)+1.0(S)-Malate(cyto)	Transporters pathway
R00372__pero	-0.797774	Glycine+2-Oxoglutarate<=>Glyoxylate+L-Glutamate	Glyoxylate and dicarboxylate metabolism; Glycine, serine and threonine metabolism
EX_C00244__dra	-0.520388	DraintoC00244_Nitrate_HNO3	Drains pathway
TR2900088_PLAS__mito_plas	-0.488835	1.0ATP(cyto)+1.0AMP(mito)<=>1.0ATP(mito)+1.0AMP(cyto)	Transporters pathway
R00355__plst	-0.381152	L-Aspartate+2-Oxoglutarate<=>Oxaloacetate+L-Glutamate	Arginine biosynthesis; Carbon fixation in photosynthetic organisms; Alanine, aspartate and glutamate metabolism
R00959__plst	-0.243612	alpha-D-Glucose1-phosphate<=>alpha-D-Glucose6-phosphate	Amino sugar and nucleotide sugar metabolism; Glycolysis / Gluconeogenesis; Galactose metabolism
R02740__plst	-0.243612	alpha-D-Glucose6-phosphate<=>beta-D-Fructose6-phosphate	Amino sugar and nucleotide sugar metabolism; Glycolysis / Gluconeogenesis; Pentose phosphate pathway
R10092__plst	-0.237655	HCO3-+H+<=>CO2+H2O	Nitrogen metabolism
R00806__cyto	-0.181696	UDP-glucose+beta-D-Fructose<=>UDP+Sucrose	Starch and sucrose metabolism
R08676__cyto	-0.180703	ADP+Sucrose<=>ADP-glucose+beta-D-Fructose
R01388__cyto	-0.130838	D-Glycerate+NAD+<=>Hydroxypyruvate+NADH+H+	Glyoxylate and dicarboxylate metabolism; Methane metabolism; Glycine, serine and threonine metabolism
T_H2O_Diffusion_V8__e_r__plas	-0.104282	H2O(cytop)<=>H2O(e_r_)	Transporters pathway
R01900__mito	-0.0800164	Isocitrate<=>cis-Aconitate+H2O	Glyoxylate and dicarboxylate metabolism; Citrate cycle (TCA cycle); Carbon fixation pathways in prokaryotes
T_DTC1C__mito_plas	-0.0800136	2-Oxoglutarate(cyto)+cis-Aconitate(mito)<=>2-Oxoglutarate(mito)+cis-Aconitate(cyto)	Transporters pathway
T_NADH_e_r___e_r__plas	-0.0536491	NADH(e_r_)<=>NADH(cyto)	Transporters pathway
TR2918343_PLAS__mito_plas	-0.0466985	1.0Citrate(cyto)+1.0(S)-Malate(mito)<=>1.0(S)-Malate(cyto)+1.0Citrate(mito)	Transporters pathway
R02413__plst	-0.0463184	Shikimate+NADP+<=>3-Dehydroshikimate+NADPH+H+	Phenylalanine, tyrosine and tryptophan biosynthesis
R00355__cyto	-0.0356539	L-Aspartate+2-Oxoglutarate<=>Oxaloacetate+L-Glutamate	Arginine biosynthesis; Carbon fixation in photosynthetic organisms; Alanine, aspartate and glutamate metabolism
R04001__plst	-0.0353068	(2R,3S)-3-Isopropylmalate<=>2-Isopropylmaleate+H2O	Valine, leucine and isoleucine biosynthesis
R01090__plst	-0.0353068	L-Leucine+2-Oxoglutarate<=>4-Methyl-2-oxopentanoate+L-Glutamate	Valine, leucine and isoleucine biosynthesis; Valine, leucine and isoleucine degradation
R01082__mito	-0.0337104	(S)-Malate<=>Fumarate+H2O	Citrate cycle (TCA cycle); Pyruvate metabolism; Carbon fixation pathways in prokaryotes
R00945__cyto	-0.0332192	5,10-Methylenetetrahydrofolate+Glycine+H2O<=>Tetrahydrofolate+L-Serine	Glyoxylate and dicarboxylate metabolism; Methane metabolism; Cyanoamino acid metabolism; One carbon pool by folate; Glycine, serine and threonine metabolism
R00694__plst	-0.0305319	L-Phenylalanine+2-Oxoglutarate<=>Phenylpyruvate+L-Glutamate	Phenylalanine metabolism; Tropane, piperidine and pyridine alkaloid biosynthesis; Phenylalanine, tyrosine and tryptophan biosynthesis
T_Ala1__pero	-0.0254053	L-Alanine(cyto)<=>L-Alanine(pero)	Transporters pathway
R01872__plst	-0.0253074	Quinate+NAD+<=>3-Dehydroquinate+NADH+H+	Phenylalanine, tyrosine and tryptophan biosynthesis
R01214__plst	-0.0235361	L-Valine+2-Oxoglutarate<=>3-Methyl-2-oxobutanoicacid+L-Glutamate	Valine, leucine and isoleucine biosynthesis; Valine, leucine and isoleucine degradation; Pantothenate and CoA biosynthesis
R02283__plst	-0.0225852	N-Acetylornithine+2-Oxoglutarate<=>N-Acetyl-L-glutamate5-semialdehyde+L-Glutamate	Arginine biosynthesis
R07613__plst	-0.0207953	LL-2,6-Diaminoheptanedioate+2-Oxoglutarate<=>2,3,4,5-Tetrahydrodipicolinate+L-Glutamate+H2O	Lysine biosynthesis
R02199__plst	-0.01896	L-Isoleucine+2-Oxoglutarate<=>(S)-3-Methyl-2-oxopentanoicacid+L-Glutamate	Valine, leucine and isoleucine biosynthesis; Valine, leucine and isoleucine degradation
R04173__plst	-0.0166155	O-Phospho-L-serine+2-Oxoglutarate<=>3-Phosphonooxypyruvate+L-Glutamate	Methane metabolism; Cysteine and methionine metabolism; Glycine, serine and threonine metabolism
EX_C00059__dra	-0.0161402	DraintoC00059_Sulfate_H2SO4	Drains pathway
R01070__cyto	-0.0116346	beta-D-Fructose1,6-bisphosphate<=>Glyceronephosphate+D-Glyceraldehyde3-phosphate	Glycolysis / Gluconeogenesis; Fructose and mannose metabolism; Pentose phosphate pathway
R02073__cyto	-0.0116346	Diphosphate+beta-D-Fructose6-phosphate<=>Orthophosphate+beta-D-Fructose1,6-bisphosphate	Glycolysis / Gluconeogenesis; Fructose and mannose metabolism; Pentose phosphate pathway
R00945__plst	-0.0111368	5,10-Methylenetetrahydrofolate+Glycine+H2O<=>Tetrahydrofolate+L-Serine	Glyoxylate and dicarboxylate metabolism; Methane metabolism; Cyanoamino acid metabolism; One carbon pool by folate; Glycine, serine and threonine metabolism
R01127__plst	-0.0104247	IMP+H2O<=>1-(5'-Phosphoribosyl)-5-formamido-4-imidazolecarboxamide	Purine metabolism
R07276__plst	-0.010308	L-Arogenate+2-Oxoglutarate<=>Prephenate+L-Glutamate	Phenylalanine, tyrosine and tryptophan biosynthesis
R03243__plst	-0.00970016	L-Histidinolphosphate+2-Oxoglutarate<=>3-(Imidazol-4-yl)-2-oxopropylphosphate+L-Glutamate	Histidine metabolism
R01071__plst	-0.00970016	1-(5-Phospho-D-ribosyl)-ATP+Diphosphate<=>ATP+5-Phospho-alpha-D-ribose1-diphosphate	Histidine metabolism
T_H2O2_Diffusion__pero	-0.00771304	H2O2(cytop)<=>H2O2(pero)	Transporters pathway
EX_C00009__dra	-0.00750104	DraintoC00009_Orthophosphate_H3PO4	Drains pathway
R04173__cyto	-0.00656376	O-Phospho-L-serine+2-Oxoglutarate<=>3-Phosphonooxypyruvate+L-Glutamate	Methane metabolism; Cysteine and methionine metabolism; Glycine, serine and threonine metabolism
R01073__plst	-0.00547703	N-(5-Phospho-D-ribosyl)anthranilate+Diphosphate<=>Anthranilate+5-Phospho-alpha-D-ribose1-diphosphate	Phenylalanine, tyrosine and tryptophan biosynthesis
R02740__cyto	-0.00460126	alpha-D-Glucose6-phosphate<=>beta-D-Fructose6-phosphate	Amino sugar and nucleotide sugar metabolism; Glycolysis / Gluconeogenesis; Pentose phosphate pathway
R00806__plst	-0.0043426	UDP-glucose+beta-D-Fructose<=>UDP+Sucrose	Starch and sucrose metabolism
R08676__plst	-0.0043426	ADP+Sucrose<=>ADP-glucose+beta-D-Fructose
R04209__plst	-0.000724565	1-(5-Phospho-D-ribosyl)-5-amino-4-imidazolecarboxylate<=>Aminoimidazoleribotide+CO2	Purine metabolism
R01870__cyto	-0.00063459	Orotidine5'-phosphate+Diphosphate<=>Orotate+5-Phospho-alpha-D-ribose1-diphosphate	Pyrimidine metabolism
R01993__plst	-0.00063459	(S)-Dihydroorotate+H2O<=>N-Carbamoyl-L-aspartate	Pyrimidine metabolism
R02814__plst	0.000555949	Oleoyl-[acyl-carrierprotein]+H2O=>Acyl-carrierprotein+(9Z)-Octadecenoicacid	Fatty acid biosynthesis
R03370__plst	0.000555949	Octadecanoyl-[acyl-carrierprotein]+2Reducedferredoxin+Oxygen+2H+=>Oleoyl-[acyl-carrierprotein]+2Oxidizedferredoxin+2H2O	Biosynthesis of unsaturated fatty acids; Fatty acid metabolism; Fatty acid biosynthesis
R05775__plst	0.000561412	UDP-glucose+Sulfite=>UDP-6-sulfoquinovose+H2O	Amino sugar and nucleotide sugar metabolism; Glycerolipid metabolism
R00529__plst	0.000561412	ATP+Sulfate=>Diphosphate+Adenylylsulfate	Sulfur metabolism; Purine metabolism; Monobactam biosynthesis
R05717__plst	0.000561412	Adenylylsulfate+2Glutathione=>AMP+Sulfite+Glutathionedisulfide	Sulfur metabolism
R00094__plst	0.000561412	Glutathionedisulfide+NADH+H+=>2Glutathione+NAD+
R06867__plst	0.000561412	UDP-6-sulfoquinovose+1,2-Diacyl-sn-glycerol<=>Sulfoquinovosyldiacylglycerol+UDP	Glycerolipid metabolism
TO3000761_CHLO__plst	0.000561412	1.0H2O(chlo)+1.0Sulfate(cyto)+1.0ATP(chlo)=>1.0ADP(chlo)+1.0Orthophosphate(chlo)+1.0Sulfate(chlo)	Transporters pathway
R01802__cyto	0.000591758	CDP-diacylglycerol+myo-Inositol=>CMP+1-Phosphatidyl-D-myo-inositol	Glycerophospholipid metabolism; Inositol phosphate metabolism
R01397__plst	0.00063459	Carbamoylphosphate+L-Aspartate=>Orthophosphate+N-Carbamoyl-L-aspartate	Alanine, aspartate and glutamate metabolism; Pyrimidine metabolism
R01868__mito	0.00063459	(S)-Dihydroorotate+Ubiquinone<=>Orotate+Ubiquinol	Pyrimidine metabolism
T_DHO1__plst	0.00063459	(S)-Dihydroorotate(chlo)<=>(S)-Dihydroorotate(cyto)	Transporters pathway
T_DHO2__mito_plas	0.00063459	(S)-Dihydroorotate(cyto)<=>(S)-Dihydroorotate(mito)	Transporters pathway
T_ORO__mito_plas	0.00063459	Orotate(mito)<=>Orotate(cyto)	Transporters pathway
R00965__cyto	0.00063459	Orotidine5'-phosphate=>UMP+CO2	Pyrimidine metabolism
R00316__plst	0.000720415	ATP+Acetate=>Diphosphate+Acetyladenylate	Pyruvate metabolism
R00236__cyto	0.000720415	Acetyladenylate+CoA=>AMP+Acetyl-CoA	Pyruvate metabolism
TI0003566_PLAS__plst	0.000720415	1.0Acetyladenylate(chlo)=>1.0Acetyladenylate(cyto)	Transporters pathway
R04591__plst	0.000724565	ATP+1-(5-Phospho-D-ribosyl)-5-amino-4-imidazolecarboxylate+L-Aspartate=>ADP+Orthophosphate+1-(5'-Phosphoribosyl)-5-amino-4-(N-succinocarboxamide)-imidazole	Purine metabolism
R04559__plst	0.000724565	1-(5'-Phosphoribosyl)-5-amino-4-(N-succinocarboxamide)-imidazole<=>Fumarate+1-(5'-Phosphoribosyl)-5-amino-4-imidazolecarboxamide	Purine metabolism
R04463__plst	0.000726159	ATP+5'-Phosphoribosyl-N-formylglycinamide+L-Glutamine+H2O=>ADP+Orthophosphate+2-(Formamido)-N1-(5'-phosphoribosyl)acetamidine+L-Glutamate	Purine metabolism
R04208__plst	0.000726159	ATP+2-(Formamido)-N1-(5'-phosphoribosyl)acetamidine=>ADP+Orthophosphate+Aminoimidazoleribotide	Purine metabolism
R04144__plst	0.000726159	ATP+5-Phosphoribosylamine+Glycine=>ADP+Orthophosphate+5'-Phosphoribosylglycinamide	Purine metabolism
R04326__plst	0.000726159	5'-Phosphoribosylglycinamide+5,10-Methenyltetrahydrofolate+H2O=>5'-Phosphoribosyl-N-formylglycinamide+Tetrahydrofolate+H+	One carbon pool by folate
R01072__plst	0.000726159	L-Glutamine+5-Phospho-alpha-D-ribose1-diphosphate+H2O=>5-Phosphoribosylamine+Diphosphate+L-Glutamate	Purine metabolism; Alanine, aspartate and glutamate metabolism
T_TCP25__plst	0.00107041	ATP(cyto)+AMP(chlo)=>ATP(chlo)+AMP(cyto)	Transporters pathway
e_Cofactor_Leaf__cyto	0.00150165	CofactorsLeaf	Biomass Pathway
R00512__plst	0.00158106	ATP+CMP<=>ADP+CDP	Pyrimidine metabolism
R02029__plst	0.00158106	Phosphatidylglycerophosphate+H2O=>Phosphatidylglycerol+Orthophosphate	Glycerophospholipid metabolism
R01801__plst	0.00158106	CDP-diacylglycerol+sn-Glycerol3-phosphate=>CMP+Phosphatidylglycerophosphate	Glycerophospholipid metabolism
R01799__plst	0.00158106	CTP+Phosphatidate<=>Diphosphate+CDP-diacylglycerol	Glycerophospholipid metabolism
R00570__plst	0.00158106	ATP+CDP<=>ADP+CTP	Pyrimidine metabolism
R04469__plst	0.00189059	1,2-Diacyl-3-beta-D-galactosyl-sn-glycerol+UDP-alpha-D-galactose=>Digalactosyl-diacylglycerol+UDP	Glycerolipid metabolism
R02691__plst	0.00189059	UDP-alpha-D-galactose+1,2-Diacyl-sn-glycerol=>UDP+1,2-Diacyl-3-beta-D-galactosyl-sn-glycerol	Glycerolipid metabolism
R04007__cyto	0.00214522	24-Coumarylalcohol+H2O2=>2p-Hydroxyphenyllignin+2H2O	Phenylpropanoid biosynthesis
R08162__plst	0.0022238	Hexadecenoyl-[acyl-carrierprotein]+H2O=>Acyl-carrierprotein+(9Z)-Hexadecenoicacid	Fatty acid biosynthesis
R08161__plst	0.0022238	Hexadecanoyl-[acp]+2Reducedferredoxin+Oxygen+2H+=>Hexadecenoyl-[acyl-carrierprotein]+2Oxidizedferredoxin+2H2O	Fatty acid biosynthesis
R02052__cyto	0.00228206	Phosphatidylethanolamine+H2O=>1,2-Diacyl-sn-glycerol+Ethanolaminephosphate	Glycerophospholipid metabolism
R02037__cyto	0.00228206	S-Adenosyl-L-methionine+Ethanolaminephosphate=>S-Adenosyl-L-homocysteine+N-Methylethanolaminephosphate	Glycerophospholipid metabolism
R06869__cyto	0.00228206	S-Adenosyl-L-methionine+Phosphodimethylethanolamine+H+=>S-Adenosyl-L-homocysteine+Cholinephosphate	Glycerophospholipid metabolism
R01321__cyto	0.00228206	CDP-choline+1,2-Diacyl-sn-glycerol=>CMP+Phosphatidylcholine	Glycerophospholipid metabolism
R06868__cyto	0.00228206	S-Adenosyl-L-methionine+N-Methylethanolaminephosphate=>S-Adenosyl-L-homocysteine+Phosphodimethylethanolamine	Glycerophospholipid metabolism
R01890__cyto	0.00228206	CTP+Cholinephosphate=>Diphosphate+CDP-choline+H+	Glycerophospholipid metabolism
R02239__plst	0.00245201	Phosphatidate+H2O=>1,2-Diacyl-sn-glycerol+Orthophosphate	Glycerolipid metabolism; Glycerophospholipid metabolism
R02596__cyto	0.00257427	2Coniferylalcohol+H2O2=>2Guaiacyllignin+2H2O	Phenylpropanoid biosynthesis
e_Lignin_Leaf__cyto	0.00281928	LigninLeaf	Biomass Pathway
R03919__cyto	0.00300331	2Sinapylalcohol+H2O2=>2Syringyllignin+2H2O	Phenylpropanoid biosynthesis
R08177__e_r_	0.00305772	Linoleoyl-CoA+H2O=>CoA+Linoleate	Biosynthesis of unsaturated fatty acids
R01800__cyto	0.00315908	CDP-diacylglycerol+L-Serine=>CMP+Phosphatidylserine	Glycerophospholipid metabolism; Glycine, serine and threonine metabolism
R02055__cyto	0.00315908	Phosphatidylserine=>Phosphatidylethanolamine+CO2	Glycerophospholipid metabolism
R01799__cyto	0.00375084	CTP+Phosphatidate<=>Diphosphate+CDP-diacylglycerol	Glycerophospholipid metabolism
R00291__plst	0.00378119	UDP-glucose<=>UDP-alpha-D-galactose	Amino sugar and nucleotide sugar metabolism; Galactose metabolism
Scyllo_inositol_dehydrogenase__cyto	0.0040095	3D-3,5/4-Trihydroxycyclohexane-1,2-dione+NADH+H+=>Quercitol+NAD+	Inositol phosphate metabolism
R01183__cyto	0.0040095	myo-Inositol+NAD+=>2,4,6/3,5-Pentahydroxycyclohexanone+NADH+H+	Inositol phosphate metabolism; Streptomycin biosynthesis
R02782__cyto	0.0040095	2,4,6/3,5-Pentahydroxycyclohexanone<=>3D-3,5/4-Trihydroxycyclohexane-1,2-dione+H2O	Inositol phosphate metabolism
R00851__plst	0.00403306	sn-Glycerol3-phosphate+Acyl-CoA=>1-Acyl-sn-glycerol3-phosphate+CoA	Glycerolipid metabolism; Glycerophospholipid metabolism
R02241__plst	0.00403306	1-Acyl-sn-glycerol3-phosphate+Acyl-CoA=>Phosphatidate+CoA	Glycerolipid metabolism; Glycerophospholipid metabolism
R01615__cyto	0.00429043	p-Coumaroyl-CoA+NADPH+H+=>4-Hydroxycinnamylaldehyde+CoA+NADP+	Phenylpropanoid biosynthesis
R07437__cyto	0.00429043	4-Hydroxycinnamylaldehyde+NADPH+H+=>4-Coumarylalcohol+NADP+	Phenylpropanoid biosynthesis
R07324_V1__cyto	0.00460126	alpha-D-Glucose6-phosphate=>1D-myo-Inositol3-phosphate	Inositol phosphate metabolism; Streptomycin biosynthesis
R01187__cyto	0.00460126	1D-myo-Inositol3-phosphate+H2O=>myo-Inositol+Orthophosphate	Inositol phosphate metabolism; Streptomycin biosynthesis
R00291__cyto	0.00530458	UDP-glucose<=>UDP-alpha-D-galactose	Amino sugar and nucleotide sugar metabolism; Galactose metabolism
R02691__cyto	0.00530458	UDP-alpha-D-galactose+1,2-Diacyl-sn-glycerol=>UDP+1,2-Diacyl-3-beta-D-galactosyl-sn-glycerol	Glycerolipid metabolism
R02239__cyto	0.00530458	Phosphatidate+H2O=>1,2-Diacyl-sn-glycerol+Orthophosphate	Glycerolipid metabolism; Glycerophospholipid metabolism
R00985__plst	0.00547703	Chorismate+Ammonia=>Anthranilate+Pyruvate+H2O	Phenylalanine, tyrosine and tryptophan biosynthesis
R02722__plst	0.00547703	L-Serine+Indoleglycerolphosphate=>L-Tryptophan+D-Glyceraldehyde3-phosphate+H2O	Phenylalanine, tyrosine and tryptophan biosynthesis; Glycine, serine and threonine metabolism
R03508__plst	0.00547703	1-(2-Carboxyphenylamino)-1-deoxy-D-ribulose5-phosphate=>Indoleglycerolphosphate+CO2+H2O	Phenylalanine, tyrosine and tryptophan biosynthesis
R03509__plst	0.00547703	N-(5-Phospho-D-ribosyl)anthranilate<=>1-(2-Carboxyphenylamino)-1-deoxy-D-ribulose5-phosphate	Phenylalanine, tyrosine and tryptophan biosynthesis
R03664__cyto	0.00547703	ATP+L-Tryptophan+tRNA(Trp)=>AMP+Diphosphate+L-Tryptophanyl-tRNA(Trp)	Aminoacyl-tRNA biosynthesis
T_L_Tryptophan_chlo_cyto__plst	0.00547703	L-Tryptophan(chlo)=>L-Tryptophan(cyto)	Transporters pathway
R00842__plst	0.00561412	Glyceronephosphate+NADH+H+=>sn-Glycerol3-phosphate+NAD+	Glycerophospholipid metabolism
R01706__plst	0.00572125	Hexadecanoyl-[acp]+H2O=>Acyl-carrierprotein+Hexadecanoicacid	Fatty acid metabolism; Fatty acid biosynthesis
R00572__cyto	0.0059092	CDP+Phosphoenolpyruvate=>CTP+Pyruvate
R06573__cyto	0.00600661	Coniferylalcohol+NADPH+H++Oxygen=>5-Hydroxyconiferylalcohol+NADP++H2O	Phenylpropanoid biosynthesis
R06577__cyto	0.00600661	5-Hydroxyconiferylalcohol+S-Adenosyl-L-methionine=>Sinapylalcohol+S-Adenosyl-L-homocysteine	Phenylpropanoid biosynthesis
R00512__cyto	0.0060348	ATP+CMP<=>ADP+CDP	Pyrimidine metabolism
R03650__cyto	0.00655966	ATP+L-Cysteine+tRNA(Cys)=>AMP+Diphosphate+L-Cysteinyl-tRNA(Cys)	Aminoacyl-tRNA biosynthesis
R01513__cyto	0.00656376	3-Phospho-D-glycerate+NAD+<=>3-Phosphonooxypyruvate+NADH+H+	Methane metabolism; Cysteine and methionine metabolism; Glycine, serine and threonine metabolism
R07274__cyto	0.00656376	O-Phospho-L-serine+Hydrogensulfide=>L-Cysteine+Orthophosphate	Cysteine and methionine metabolism
R00805__cyto	0.00687832	Sucrose6-phosphate+H2O=>Sucrose+Orthophosphate	Starch and sucrose metabolism
R00766__cyto	0.00687832	UDP-glucose+beta-D-Fructose6-phosphate=>UDP+Sucrose6-phosphate	Starch and sucrose metabolism
R02110__plst	0.00732084	4Amylose=>Starch+3H2O	Starch and sucrose metabolism
TO1000009_PLAS__plas	0.00750104	1.0Orthophosphate(extr)+1.0H+(extr)=>1.0H+(cyto)+1.0Orthophosphate(cyto)	Transporters pathway
AcylCoA_FA_plst__plst	0.00806612	ATP+CoA+FattyAcid=>Diphosphate+AMP+Acyl-CoA	Biomass Pathway
R03659__cyto	0.00900892	ATP+L-Methionine+tRNA(Met)=>AMP+Diphosphate+L-Methionyl-tRNA	Aminoacyl-tRNA biosynthesis
R00650__plst	0.00901068	S-Adenosyl-L-methionine+L-Homocysteine=>S-Adenosyl-L-homocysteine+L-Methionine	Cysteine and methionine metabolism
R01288__plst	0.00901068	O-Succinyl-L-homoserine+Hydrogensulfide=>L-Homocysteine+Succinate	Sulfur metabolism; Cysteine and methionine metabolism
T_H2S__plst	0.00901227	HydrogenSulfide(cyto)<=>HydrogenSulfide(chlo)	Transporters pathway
T_L_Methionine_chlo_cyto__plst	0.00901227	L-Methionine(chlo)<=>L-Methionine(cyto)	Transporters pathway
T_SAMT1__plst	0.00901773	S-Adenosyl-L-Methionine(cyto)+S-Adenosyl-Homocysteine(chlo)<=>S-Adenosyl-L-Mehtionine(chlo)+S-Adenosyl-L-Homocysteine(cyto)	Transporters pathway
R03655__cyto	0.00970016	ATP+L-Histidine+tRNA(His)=>AMP+Diphosphate+L-Histidyl-tRNA(His)	Aminoacyl-tRNA biosynthesis
R04037__plst	0.00970016	Phosphoribosyl-AMP+H2O<=>5-(5-Phospho-D-ribosylaminoformimino)-1-(5-phosphoribosyl)-imidazole-4-carboxamide	Histidine metabolism
R03012__plst	0.00970016	L-Histidinol+NAD+=>L-Histidinal+NADH+H+	Histidine metabolism
R03013__plst	0.00970016	L-Histidinolphosphate+H2O=>L-Histidinol+Orthophosphate	Histidine metabolism
R04035__plst	0.00970016	1-(5-Phospho-D-ribosyl)-ATP+H2O=>Phosphoribosyl-AMP+Diphosphate	Histidine metabolism
R04640__plst	0.00970016	5-(5-Phospho-D-ribosylaminoformimino)-1-(5-phosphoribosyl)-imidazole-4-carboxamide<=>N-(5'-Phospho-D-1'-ribulosylformimino)-5-amino-1-(5''-phospho-D-ribosyl)-4-imidazolecarboxamide	Histidine metabolism
R04558__plst	0.00970016	N-(5'-Phospho-D-1'-ribulosylformimino)-5-amino-1-(5''-phospho-D-ribosyl)-4-imidazolecarboxamide+L-Glutamine<=>D-erythro-1-(Imidazol-4-yl)glycerol3-phosphate+1-(5'-Phosphoribosyl)-5-amino-4-imidazolecarboxamide+L-Glutamate	Histidine metabolism
R03457__plst	0.00970016	D-erythro-1-(Imidazol-4-yl)glycerol3-phosphate=>3-(Imidazol-4-yl)-2-oxopropylphosphate+H2O	Histidine metabolism
T_L_Histidine__chlo__plst	0.00970016	L-Histidine(chlo)=>L-Histidine(cyto)	Transporters pathway
R01163__plst	0.00970016	L-Histidinal+H2O+NAD+=>L-Histidine+NADH+H+	Histidine metabolism
R00851__cyto	0.00986567	sn-Glycerol3-phosphate+Acyl-CoA=>1-Acyl-sn-glycerol3-phosphate+CoA	Glycerolipid metabolism; Glycerophospholipid metabolism
R00842__cyto	0.00986567	Glyceronephosphate+NADH+H+=>sn-Glycerol3-phosphate+NAD+	Glycerophospholipid metabolism
R02241__cyto	0.00986567	1-Acyl-sn-glycerol3-phosphate+Acyl-CoA=>Phosphatidate+CoA	Glycerolipid metabolism; Glycerophospholipid metabolism
R02918__cyto	0.0103055	ATP+L-Tyrosine+tRNA(Tyr)=>AMP+Diphosphate+L-Tyrosyl-tRNA(Tyr)	Aminoacyl-tRNA biosynthesis
T_L_Tyrosine_chlo_cyto__plst	0.0103055	L-Tyrosine(chlo)=>L-Tyrosine(cyto)	Transporters pathway
R00733__plst	0.010308	L-Arogenate+NADP+=>L-Tyrosine+CO2+NADPH+H+	Phenylalanine, tyrosine and tryptophan biosynthesis
R01655__plst	0.0104107	5,10-Methenyltetrahydrofolate+H2O<=>10-Formyltetrahydrofolate+H+	One carbon pool by folate; Carbon fixation pathways in prokaryotes
R01083__plst	0.0104206	N6-(1,2-Dicarboxyethyl)-AMP=>Fumarate+AMP	Purine metabolism; Alanine, aspartate and glutamate metabolism
R01135__plst	0.0104206	GTP+IMP+L-Aspartate=>GDP+Orthophosphate+N6-(1,2-Dicarboxyethyl)-AMP	Purine metabolism; Alanine, aspartate and glutamate metabolism
R00330__plst	0.0104247	ATP+GDP<=>ADP+GTP	Purine metabolism
R04560__plst	0.0104247	10-Formyltetrahydrofolate+1-(5'-Phosphoribosyl)-5-amino-4-imidazolecarboxamide<=>Tetrahydrofolate+1-(5'-Phosphoribosyl)-5-formamido-4-imidazolecarboxamide	Purine metabolism; One carbon pool by folate
R01220__plst	0.0111368	5,10-Methylenetetrahydrofolate+NADP+<=>5,10-Methenyltetrahydrofolate+NADPH	One carbon pool by folate; Carbon fixation pathways in prokaryotes
R06575__cyto	0.0111552	Caffeylalcohol+S-Adenosyl-L-methionine=>Coniferylalcohol+S-Adenosyl-L-homocysteine	Phenylpropanoid biosynthesis
R07433__cyto	0.0111552	5-O-Caffeoylshikimicacid+CoA<=>Caffeoyl-CoA+Shikimate	Phenylpropanoid biosynthesis; Stilbenoid, diarylheptanoid and gingerol biosynthesis; Flavonoid biosynthesis
R02416__cyto	0.0111552	p-Coumaroyl-CoA+Shikimate<=>CoA+4-Coumaroylshikimate	Phenylpropanoid biosynthesis; Stilbenoid, diarylheptanoid and gingerol biosynthesis; Flavonoid biosynthesis
R01941__cyto	0.0111552	Caffeoyl-CoA+NADPH+H+=>Caffeicaldehyde+CoA+NADP+	Phenylpropanoid biosynthesis
R06582__cyto	0.0111552	4-Coumaroylshikimate+NADPH+H++Oxygen=>5-O-Caffeoylshikimicacid+NADP++H2O	Phenylpropanoid biosynthesis; Stilbenoid, diarylheptanoid and gingerol biosynthesis; Flavonoid biosynthesis
R06571__cyto	0.0111552	Caffeicaldehyde+NADPH+H+=>Caffeylalcohol+NADP+	Phenylpropanoid biosynthesis
e_Lipid__cyto	0.0121473	Lipid	Biomass Pathway
R03652__cyto	0.0146498	ATP+L-Glutamine+tRNA(Gln)=>AMP+Diphosphate+Glutaminyl-tRNA	Aminoacyl-tRNA biosynthesis
R00253__cyto	0.0146598	ATP+L-Glutamate+Ammonia=>ADP+Orthophosphate+L-Glutamine	Glyoxylate and dicarboxylate metabolism; Arginine biosynthesis; Nitrogen metabolism; Alanine, aspartate and glutamate metabolism
R03660__cyto	0.0150855	ATP+L-Phenylalanine+tRNA(Phe)=>AMP+Diphosphate+L-Phenylalanyl-tRNA(Phe)	Aminoacyl-tRNA biosynthesis
R00483__cyto	0.0153981	ATP+L-Aspartate+Ammonia=>AMP+Diphosphate+L-Asparagine	Cyanoamino acid metabolism; Alanine, aspartate and glutamate metabolism
R03648__cyto	0.0153981	ATP+L-Asparagine+tRNA(Asn)=>AMP+Diphosphate+L-Asparaginyl-tRNA(Asn)	Aminoacyl-tRNA biosynthesis
R01616__cyto	0.0154456	ATP+4-Coumarate+CoA=>AMP+Diphosphate+p-Coumaroyl-CoA	Phenylpropanoid biosynthesis; Ubiquinone and other terpenoid-quinone biosynthesis
R02253__e_r_	0.0154464	trans-Cinnamate+NADPH+H++Oxygen=>4-Coumarate+NADP++H2O	Phenylpropanoid biosynthesis; Ubiquinone and other terpenoid-quinone biosynthesis
T_4_Coumarate__e_r__plas	0.0154464	4-Coumarate(e_r_)=>4-Coumarate(cyto)	Transporters pathway
T_trans_Cinnamate__e_r__plas	0.0154464	trans-Cinnamate(cyto)=>trans-Cinnamate(e_r_)	Transporters pathway
R00697__cyto	0.0154464	L-Phenylalanine=>trans-Cinnamate+Ammonia	Phenylalanine metabolism; Phenylpropanoid biosynthesis
R00858__cyto	0.0155788	Sulfite+3NADPH+3H+=>Hydrogensulfide+3NADP++3H2O	Sulfur metabolism
R00094__cyto	0.0155788	Glutathionedisulfide+NADH+H+=>2Glutathione+NAD+
R05717__cyto	0.0155788	Adenylylsulfate+2Glutathione=>AMP+Sulfite+Glutathionedisulfide	Sulfur metabolism
R00530__cyto	0.0155788	ADP+Sulfate=>Orthophosphate+Adenylylsulfate	Sulfur metabolism
R12205__e_r_	0.0158446	Linoleoyl-CoA+2Ferrocytochromeb5+Oxygen+2H+=>(9Z,12Z,15Z)-Octadecatrienoyl-CoA+2Ferricytochromeb5+2H2O	Biosynthesis of unsaturated fatty acids; Fatty acid metabolism
R08178__e_r_	0.0158446	(9Z,12Z,15Z)-Octadecatrienoyl-CoA+H2O=>CoA+(9Z,12Z,15Z)-Octadecatrienoicacid	Biosynthesis of unsaturated fatty acids
R01049__plst	0.0159053	ATP+D-Ribose5-phosphate<=>AMP+5-Phospho-alpha-D-ribose1-diphosphate	Purine metabolism; Pentose phosphate pathway
TO1000048_PLAS__plas	0.0161402	1.0Sulfate(extr)+1.0H+(extr)=>1.0H+(cyto)+1.0Sulfate(cyto)	Transporters pathway
T_NADP_e_r__e_r__plas	0.0163258	NADP+(e_r_)<=>NADP+(cyto)	Transporters pathway
T_NADPH_e_r___e_r__plas	0.0163258	NADPH(cyto)<=>NADPH(e_r_)	Transporters pathway
R00582__plst	0.0166139	O-Phospho-L-serine+H2O=>L-Serine+Orthophosphate	Methane metabolism; Glycine, serine and threonine metabolism
R01513__plst	0.0166155	3-Phospho-D-glycerate+NAD+<=>3-Phosphonooxypyruvate+NADH+H+	Methane metabolism; Cysteine and methionine metabolism; Glycine, serine and threonine metabolism
TZ5900018_PLAS__e_r__plas	0.0184626	1.0ATP(e_r_)+1.0CoA(e_r_)+1.0Octadecanoicacid(cyto)=>1.0Diphosphate(e_r_)+1.0Stearoyl-CoA(e_r_)+1.0AMP(e_r_)	Transporters pathway
TI0001080_PLAS__plst	0.0184626	1.0Octadecanoicacid(chlo)=>1.0Octadecanoicacid(cyto)	Transporters pathway
T_ATP_AMP_e_r___e_r__plas	0.0189023	ATP(cyto)+AMP(e_r_)<=>ATP(e_r_)+AMP(cyto)	Transporters pathway
T_Diphosphate_e_r___e_r__plas	0.0189023	Diphosphate(e_r_)<=>Diphosphate(cyto)	Transporters pathway
R02222__e_r_	0.0189023	Stearoyl-CoA+2Ferrocytochromeb5+Oxygen+2H+=>Oleoyl-CoA+2Ferricytochromeb5+2H2O	Biosynthesis of unsaturated fatty acids; Fatty acid metabolism
R11043__e_r_	0.0189023	Oleoyl-CoA+2Ferrocytochromeb5+Oxygen+2H+=>Linoleoyl-CoA+2Ferricytochromeb5+2H2O	Biosynthesis of unsaturated fatty acids; Fatty acid metabolism
R00999__plst	0.0189572	O-Succinyl-L-homoserine+H2O=>2-Oxobutanoate+Succinate+Ammonia	Cysteine and methionine metabolism
R05069__plst	0.01896	(S)-2-Aceto-2-hydroxybutanoate<=>(R)-3-Hydroxy-3-methyl-2-oxopentanoate	Valine, leucine and isoleucine biosynthesis
R05068__plst	0.01896	(R)-3-Hydroxy-3-methyl-2-oxopentanoate+NADPH+H+=>(R)-2,3-Dihydroxy-3-methylpentanoate+NADP+	Valine, leucine and isoleucine biosynthesis
T_L_Isoleucine__plst	0.01896	L-Isoleucine(chlo)=>L-Isoleucinealanine(cyto)	Transporters pathway
R03656__cyto	0.01896	ATP+L-Isoleucine+tRNA(Ile)=>AMP+Diphosphate+L-Isoleucyl-tRNA(Ile)	Aminoacyl-tRNA biosynthesis
R05070__plst	0.01896	(R)-2,3-Dihydroxy-3-methylpentanoate=>(S)-3-Methyl-2-oxopentanoicacid+H2O	Valine, leucine and isoleucine biosynthesis
R08648__plst	0.01896	Pyruvate+2-Oxobutanoate=>(S)-2-Aceto-2-hydroxybutanoate+CO2	Valine, leucine and isoleucine biosynthesis
R03314__cyto	0.0190639	L-Glutamate5-semialdehyde<=>(S)-1-Pyrroline-5-carboxylate+H2O	Carbapenem biosynthesis; Non enzymatic; Arginine and proline metabolism
R00239__cyto	0.0190639	ATP+L-Glutamate=>ADP+L-Glutamyl5-phosphate	Carbapenem biosynthesis; Arginine and proline metabolism
R03313__cyto	0.0190639	L-Glutamyl5-phosphate+NADPH+H+=>L-Glutamate5-semialdehyde+Orthophosphate+NADP+	Carbapenem biosynthesis; Arginine and proline metabolism
R03661__cyto	0.0190639	ATP+L-Proline+tRNA(Pro)=>AMP+Diphosphate+L-Prolyl-tRNA(Pro)	Aminoacyl-tRNA biosynthesis
R01248__cyto	0.0190639	(S)-1-Pyrroline-5-carboxylate+NADH+H+=>L-Proline+NAD+	Arginine and proline metabolism
R08163__plst	0.0192965	Octadecanoyl-[acyl-carrierprotein]+H2O=>Acyl-carrierprotein+Octadecanoicacid	Fatty acid biosynthesis
R03663__cyto	0.0195747	ATP+L-Threonine+tRNA(Thr)=>AMP+Diphosphate+L-Threonyl-tRNA(Thr)	Aminoacyl-tRNA biosynthesis
T_Fatty_acid__plst	0.0197313	Fattyacid(chlo)=>Fattyacid(cyto)	Transporters pathway
AcylCoA_FA__cyto	0.0197313	ATP+CoA+FattyAcid=>Diphosphate+AMP+Acyl-CoA	Biomass Pathway
T_L_Threonine__plst	0.019763	L-Threonine(chlo)=>L-Threonine(cyto)	Transporters pathway
R07765__plst	0.0198524	(2E)-Octadecenoyl-[acp]+NADH+H+=>Octadecanoyl-[acyl-carrierprotein]+NAD+	Fatty acid metabolism; Fatty acid biosynthesis
R07763__plst	0.0198524	3-Oxostearoyl-[acp]+NADPH+H+=>(R)-3-Hydroxyoctadecanoyl-[acp]+NADP+	Fatty acid metabolism; Fatty acid biosynthesis
R07764__plst	0.0198524	(R)-3-Hydroxyoctadecanoyl-[acp]<=>(2E)-Octadecenoyl-[acp]+H2O	Fatty acid metabolism; Fatty acid biosynthesis
R07762__plst	0.0198524	Hexadecanoyl-[acp]+Malonyl-[acyl-carrierprotein]=>3-Oxostearoyl-[acp]+Acyl-carrierprotein+CO2	Fatty acid metabolism; Fatty acid biosynthesis
R05577__cyto	0.0202538	tRNA(Asp)+L-Aspartate+ATP=>L-Aspartyl-tRNA(Asp)+Diphosphate+AMP	Aminoacyl-tRNA biosynthesis
R02735__plst	0.0207953	LL-2,6-Diaminoheptanedioate<=>meso-2,6-Diaminoheptanedioate	Lysine biosynthesis
R04198__plst	0.0207953	(2S,4S)-4-Hydroxy-2,3,4,5-tetrahydrodipicolinate+NADH+H+=>2,3,4,5-Tetrahydrodipicolinate+NAD++H2O	Lysine biosynthesis; Monobactam biosynthesis
T_L_Lysine_chlo__plst	0.0207953	L-Lysine(chlo)=>L-Lysine(cyto)	Transporters pathway
R03658__cyto	0.0207953	ATP+L-Lysine+tRNA(Lys)=>AMP+Diphosphate+L-Lysyl-tRNA	Aminoacyl-tRNA biosynthesis
R10147__plst	0.0207953	L-Aspartate4-semialdehyde+Pyruvate<=>(2S,4S)-4-Hydroxy-2,3,4,5-tetrahydrodipicolinate+H2O	Lysine biosynthesis; Monobactam biosynthesis
R00451__plst	0.0207953	meso-2,6-Diaminoheptanedioate=>L-Lysine+CO2	Lysine biosynthesis
R01015__cyto	0.0216442	D-Glyceraldehyde3-phosphate<=>Glyceronephosphate	Glycolysis / Gluconeogenesis; Fructose and mannose metabolism; Carbon fixation in photosynthetic organisms; Inositol phosphate metabolism
R03654__cyto	0.0217052	ATP+Glycine+tRNA(Gly)=>AMP+Diphosphate+Glycyl-tRNA(Gly)	Aminoacyl-tRNA biosynthesis
R01398__plst	0.0225852	Carbamoylphosphate+L-Ornithine=>Orthophosphate+L-Citrulline	Arginine biosynthesis
R01954__plst	0.0225852	ATP+L-Citrulline+L-Aspartate=>AMP+Diphosphate+N-(L-Arginino)succinate	Arginine biosynthesis; Alanine, aspartate and glutamate metabolism
R03443__plst	0.0225852	N-Acetyl-L-glutamate5-phosphate+NADPH+H+=>N-Acetyl-L-glutamate5-semialdehyde+Orthophosphate+NADP+	Arginine biosynthesis
R01086__plst	0.0225852	N-(L-Arginino)succinate=>Fumarate+L-Arginine	Arginine biosynthesis; Alanine, aspartate and glutamate metabolism
T_Arg2__plst	0.0225852	L-Arginine(chlo)=>L-Arginine(cyto)	Transporters pathway
R02649__plst	0.0225852	ATP+N-Acetyl-L-glutamate=>ADP+N-Acetyl-L-glutamate5-phosphate	Arginine biosynthesis
R03646__cyto	0.0225852	ATP+L-Arginine+tRNA(Arg)=>AMP+Diphosphate+L-Arginyl-tRNA(Arg)	Aminoacyl-tRNA biosynthesis
R02282__plst	0.0225852	N-Acetylornithine+L-Glutamate<=>L-Ornithine+N-Acetyl-L-glutamate	Arginine biosynthesis
R00575__plst	0.0232198	2ATP+L-Glutamine+HCO3-+H2O+H+=>2ADP+Orthophosphate+L-Glutamate+Carbamoylphosphate	Alanine, aspartate and glutamate metabolism; Pyrimidine metabolism
R03665__cyto	0.0235361	ATP+L-Valine+tRNA(Val)=>AMP+Diphosphate+L-Valyl-tRNA(Val)	Aminoacyl-tRNA biosynthesis
T_L_Valine__plst	0.0235361	L-Valine(chlo)=>L-Valine(cyto)	Transporters pathway
R05578__cyto	0.0237064	tRNA(Glu)+L-Glutamate+ATP=>L-Glutamyl-tRNA(Glu)+Diphosphate+AMP	Aminoacyl-tRNA biosynthesis; Porphyrin and chlorophyll metabolism
T_Quinate_chlo_cyto__plst	0.0253074	Quinate(chlo)<=>Quinate(cyto)	Transporters pathway
R03038__cyto	0.0254026	ATP+L-Alanine+tRNA(Ala)=>AMP+Diphosphate+L-Alanyl-tRNA	Aminoacyl-tRNA biosynthesis
R00585__pero	0.0254053	L-Serine+Pyruvate=>Hydroxypyruvate+L-Alanine	Glycine, serine and threonine metabolism
T_Pyr3__pero	0.0254053	Pyruvate(cyto)<=>Pyruvate(pero)	Transporters pathway
R04534__plst	0.0277975	3-Oxodecanoyl-[acp]+NADPH+H+=>(3R)-3-Hydroxydecanoyl-[acyl-carrierprotein]+NADP+	Fatty acid metabolism; Fatty acid biosynthesis
R04953__plst	0.0277975	3-Oxohexanoyl-[acp]+NADPH+H+=>(R)-3-Hydroxyhexanoyl-[acp]+NADP+	Fatty acid metabolism; Fatty acid biosynthesis
R04544__plst	0.0277975	(3R)-3-Hydroxypalmitoyl-[acyl-carrierprotein]=>trans-Hexadec-2-enoyl-[acp]+H2O	Fatty acid metabolism; Fatty acid biosynthesis
R04543__plst	0.0277975	3-Oxohexadecanoyl-[acp]+NADPH+H+=>(3R)-3-Hydroxypalmitoyl-[acyl-carrierprotein]+NADP+	Fatty acid metabolism; Fatty acid biosynthesis
R04954__plst	0.0277975	(R)-3-Hydroxyhexanoyl-[acp]=>trans-Hex-2-enoyl-[acp]+H2O	Fatty acid metabolism; Fatty acid biosynthesis
R04536__plst	0.0277975	3-Oxooctanoyl-[acp]+NADPH+H+=>(3R)-3-Hydroxyoctanoyl-[acyl-carrierprotein]+NADP+	Fatty acid metabolism; Fatty acid biosynthesis
R04952__plst	0.0277975	Butyryl-[acp]+Malonyl-[acyl-carrierprotein]=>3-Oxohexanoyl-[acp]+CO2+Acyl-carrierprotein	Fatty acid metabolism; Fatty acid biosynthesis
R04428__plst	0.0277975	(3R)-3-Hydroxybutanoyl-[acyl-carrierprotein]=>But-2-enoyl-[acyl-carrierprotein]+H2O	Fatty acid metabolism; Fatty acid biosynthesis
R04535__plst	0.0277975	(3R)-3-Hydroxydecanoyl-[acyl-carrierprotein]=>trans-Dec-2-enoyl-[acp]+H2O	Fatty acid metabolism; Fatty acid biosynthesis
R04965__plst	0.0277975	(R)-3-Hydroxydodecanoyl-[acp]=>trans-Dodec-2-enoyl-[acp]+H2O	Fatty acid metabolism; Fatty acid biosynthesis
R10707__plst	0.0277975	Acetyl-CoA+Malonyl-[acyl-carrierprotein]<=>Acetoacetyl-[acp]+CoA+CO2	Fatty acid metabolism; Fatty acid biosynthesis
R04566__plst	0.0277975	(3R)-3-Hydroxytetradecanoyl-[acyl-carrierprotein]+NADP+=>3-Oxotetradecanoyl-[acp]+NADPH+H+	Fatty acid metabolism; Fatty acid biosynthesis
R04957__plst	0.0277975	Hexanoyl-[acp]+Malonyl-[acyl-carrierprotein]=>3-Oxooctanoyl-[acp]+CO2+Acyl-carrierprotein	Fatty acid metabolism; Fatty acid biosynthesis
R04964__plst	0.0277975	3-Oxododecanoyl-[acp]+NADPH+H+=>(R)-3-Hydroxydodecanoyl-[acp]+NADP+	Fatty acid metabolism; Fatty acid biosynthesis
R04960__plst	0.0277975	Octanoyl-[acp]+Malonyl-[acyl-carrierprotein]=>3-Oxodecanoyl-[acp]+CO2+Acyl-carrierprotein	Fatty acid metabolism; Fatty acid biosynthesis
R04968__plst	0.0277975	Tetradecanoyl-[acp]+Malonyl-[acyl-carrierprotein]=>3-Oxohexadecanoyl-[acp]+CO2+Acyl-carrierprotein	Fatty acid metabolism; Fatty acid biosynthesis
R04961__plst	0.0277975	trans-Dec-2-enoyl-[acp]+NADH+H+=>Decanoyl-[acp]+NAD+	Fatty acid metabolism; Fatty acid biosynthesis
R04537__plst	0.0277975	(3R)-3-Hydroxyoctanoyl-[acyl-carrierprotein]=>trans-Oct-2-enoyl-[acp]+H2O	Fatty acid metabolism; Fatty acid biosynthesis
R04966__plst	0.0277975	trans-Tetradec-2-enoyl-[acp]+NADH+H+=>Tetradecanoyl-[acp]+NAD+	Fatty acid metabolism; Fatty acid biosynthesis
R04429__plst	0.0277975	But-2-enoyl-[acyl-carrierprotein]+NADH+H+=>Butyryl-[acp]+NAD+	Fatty acid metabolism; Fatty acid biosynthesis
R04969__plst	0.0277975	trans-Hexadec-2-enoyl-[acp]+NADH+H+=>Hexadecanoyl-[acp]+NAD+	Fatty acid metabolism; Fatty acid biosynthesis
R04955__plst	0.0277975	trans-Hex-2-enoyl-[acp]+NADH+H+=>Hexanoyl-[acp]+NAD+	Fatty acid metabolism; Fatty acid biosynthesis
R04568__plst	0.0277975	(3R)-3-Hydroxytetradecanoyl-[acyl-carrierprotein]=>trans-Tetradec-2-enoyl-[acp]+H2O	Fatty acid metabolism; Fatty acid biosynthesis
R04726__plst	0.0277975	Dodecanoyl-[acyl-carrierprotein]+Malonyl-[acyl-carrierprotein]=>3-Oxotetradecanoyl-[acp]+CO2+Acyl-carrierprotein	Fatty acid metabolism; Fatty acid biosynthesis
R04724__plst	0.0277975	trans-Dodec-2-enoyl-[acp]+NADH+H+=>Dodecanoyl-[acyl-carrierprotein]+NAD+	Fatty acid metabolism; Fatty acid biosynthesis
R04963__plst	0.0277975	Decanoyl-[acp]+Malonyl-[acyl-carrierprotein]=>3-Oxododecanoyl-[acp]+CO2+Acyl-carrierprotein	Fatty acid metabolism; Fatty acid biosynthesis
e_FattyAcid__plst	0.0277975	FattyAcid	Biomass Pathway
R04958__plst	0.0277975	trans-Oct-2-enoyl-[acp]+NADH+H+=>Octanoyl-[acp]+NAD+	Fatty acid metabolism; Fatty acid biosynthesis
R04533__plst	0.0277975	Acetoacetyl-[acp]+NADPH+H+=>(3R)-3-Hydroxybutanoyl-[acyl-carrierprotein]+NADP+	Fatty acid metabolism; Fatty acid biosynthesis
R01777__plst	0.0279679	Succinyl-CoA+L-Homoserine=>CoA+O-Succinyl-L-homoserine	Sulfur metabolism; Cysteine and methionine metabolism
R00405__plst	0.0279887	ATP+Succinate+CoA<=>ADP+Orthophosphate+Succinyl-CoA	Citrate cycle (TCA cycle); Propanoate metabolism; Carbon fixation pathways in prokaryotes
R02421__plst	0.0292834	2ADP-glucose+H2O=>2ADP+Amylose	Starch and sucrose metabolism
T_Phenylalanine__plst	0.0305319	L-Phenylalanine(chlo)<=>L-Phenylalanine(cyto)	Transporters pathway
R01373__plst	0.0305319	Prephenate=>Phenylpyruvate+H2O+CO2	Phenylalanine, tyrosine and tryptophan biosynthesis
R01384__cyto	0.03102	UDP-glucuronate=>UDP-D-xylose+CO2	Amino sugar and nucleotide sugar metabolism
R00286__cyto	0.03102	UDP-glucose+H2O+2NAD+=>UDP-glucuronate+2NADH+2H+	Amino sugar and nucleotide sugar metabolism; Pentose and glucuronate interconversions; Ascorbate and aldarate metabolism
R03662__cyto	0.0314305	ATP+L-Serine+tRNA(Ser)=>AMP+Diphosphate+L-Seryl-tRNA(Ser)	Aminoacyl-tRNA biosynthesis
R00192__cyto	0.033028	S-Adenosyl-L-homocysteine+H2O=>Adenosine+L-Homocysteine	Cysteine and methionine metabolism
R04405__cyto	0.033028	5-Methyltetrahydrofolate+L-Homocysteine=>Tetrahydrofolate+L-Methionine	Cysteine and methionine metabolism
R07168__cyto	0.0330295	5,10-Methylenetetrahydrofolate+NADH+H+=>5-Methyltetrahydrofolate+NAD+	One carbon pool by folate; Carbon fixation pathways in prokaryotes
R00185__cyto	0.033038	ATP+Adenosine=>ADP+AMP	Purine metabolism
R00177__cyto	0.0330397	ATP+L-Methionine+H2O=>Orthophosphate+Diphosphate+S-Adenosyl-L-methionine	Cysteine and methionine metabolism
R02889__cyto	0.03355	4UDP-glucose+H2O=>4UDP+Cellulose	Starch and sucrose metabolism
TO2903039_PLAS__mito_plas	0.0337095	1.0Citrate(mito)+1.0Fumarate(cyto)<=>1.0Fumarate(mito)+1.0Citrate(cyto)	Transporters pathway
T_Fumarate__plst	0.0337095	Fumarate(chlo)<=>Fumarate(cyto)	Transporters pathway
R03657__cyto	0.0353068	ATP+L-Leucine+tRNA(Leu)=>AMP+Diphosphate+L-Leucyl-tRNA	Aminoacyl-tRNA biosynthesis
R01652__plst	0.0353068	(2S)-2-Isopropyl-3-oxosuccinate=>4-Methyl-2-oxopentanoate+CO2	Valine, leucine and isoleucine biosynthesis; Spontaneous
R01213__plst	0.0353068	Acetyl-CoA+3-Methyl-2-oxobutanoicacid+H2O=>alpha-Isopropylmalate+CoA	Valine, leucine and isoleucine biosynthesis; Pyruvate metabolism
T_L_Leucine__plst	0.0353068	L-Leucine(chlo)=>L-Leucine(cyto)	Transporters pathway
R03968__plst	0.0353068	alpha-Isopropylmalate<=>2-Isopropylmaleate+H2O	Valine, leucine and isoleucine biosynthesis
R04426__plst	0.0353068	(2R,3S)-3-Isopropylmalate+NAD+=>(2S)-2-Isopropyl-3-oxosuccinate+NADH+H+	Valine, leucine and isoleucine biosynthesis
R01715__plst	0.0408398	Chorismate<=>Prephenate	Phenylalanine, tyrosine and tryptophan biosynthesis
e_Carbohydrate_Leaf__cyto	0.0447547	CarbohydrateLeaf	Biomass Pathway
R03460__plst	0.0463184	Phosphoenolpyruvate+Shikimate3-phosphate=>Orthophosphate+5-O-(1-Carboxyvinyl)-3-phosphoshikimate	Phenylalanine, tyrosine and tryptophan biosynthesis
R02412__plst	0.0463184	ATP+Shikimate=>ADP+Shikimate3-phosphate	Phenylalanine, tyrosine and tryptophan biosynthesis
R01714__plst	0.0463184	5-O-(1-Carboxyvinyl)-3-phosphoshikimate=>Chorismate+Orthophosphate	Phenylalanine, tyrosine and tryptophan biosynthesis
R03084__plst	0.0463184	3-Dehydroquinate<=>3-Dehydroshikimate+H2O	Phenylalanine, tyrosine and tryptophan biosynthesis
e_Protein__cyto	0.0480529	Protein	Biomass Pathway
T_NAD__e_r___e_r__plas	0.0536491	NAD+(e_r_)<=>NAD+(cyto)	Transporters pathway
R00100__e_r_	0.0536491	NADH+2Ferricytochromeb5=>NAD++2Ferrocytochromeb5+H+	Amino sugar and nucleotide sugar metabolism
R03051__plst	0.0588429	2-Acetolactate+NADPH+H+=>2,3-Dihydroxy-3-methylbutanoate+NADP+
R01209__plst	0.0588429	2,3-Dihydroxy-3-methylbutanoate=>3-Methyl-2-oxobutanoicacid+H2O
R00006__plst	0.0588429	2Pyruvate=>2-Acetolactate+CO2
R00948__plst	0.0629093	ATP+D-Glucose1-phosphate=>Diphosphate+ADP-glucose	Amino sugar and nucleotide sugar metabolism; Starch and sucrose metabolism
T_Oxygen_Diffusion_V8__e_r__plas	0.0690955	Oxygen(cyto)<=>Oxygen(e_r_)	Transporters pathway
T_H__cyto_e_r___e_r__plas	0.0699749	H+(cyto)<=>H+(e_r_)	Transporters pathway
R01826__plst	0.0716257	Phosphoenolpyruvate+D-Erythrose4-phosphate+H2O=>2-Dehydro-3-deoxy-D-arabino-heptonate7-phosphate+Orthophosphate	Phenylalanine, tyrosine and tryptophan biosynthesis
R03083__plst	0.0716257	2-Dehydro-3-deoxy-D-arabino-heptonate7-phosphate=>3-Dehydroquinate+Orthophosphate	Phenylalanine, tyrosine and tryptophan biosynthesis
R00709__mito	0.080011	Isocitrate+NAD+=>2-Oxoglutarate+CO2+NADH+H+	Citrate cycle (TCA cycle)
R01325__cyto	0.0800164	Citrate<=>cis-Aconitate+H2O	Glyoxylate and dicarboxylate metabolism; Citrate cycle (TCA cycle); Carbon fixation pathways in prokaryotes
R00209__mito	0.0804071	Pyruvate+CoA+NAD+=>Acetyl-CoA+CO2+NADH+H+
R00351__mito	0.080408	Acetyl-CoA+H2O+Oxaloacetate=>Citrate+CoA	Glyoxylate and dicarboxylate metabolism; Citrate cycle (TCA cycle)
TR0000020_MITO__mito	0.0804081	1.0Pyruvate(cyto)=>1.0Pyruvate(mito)	Transporters pathway
e_Biomass_Leaf__cyto	0.11	e-BiomassLeaf	Biomass Pathway
EX_Biomass__cyto	0.11	Draintoe-Biomass	Drains pathway
R00206__plst	0.117944	ATP+Pyruvate+Orthophosphate<=>AMP+Phosphoenolpyruvate+Diphosphate	Carbon fixation in photosynthetic organisms; Pyruvate metabolism; Carbon fixation pathways in prokaryotes
R01392__cyto	0.130838	D-Glycerate+NADP+<=>Hydroxypyruvate+NADPH+H+	Glyoxylate and dicarboxylate metabolism; Glycine, serine and threonine metabolism
R00093__plst	0.138014	L-Glutamine+2-Oxoglutarate+NADH+H+=>2L-Glutamate+NAD+	Nitrogen metabolism; Alanine, aspartate and glutamate metabolism
TR2000089_PLAS__plst	0.180703	1.0D-Glucose1-phosphate(chlo)+1.0Orthophosphate(cyto)=>1.0D-Glucose1-phosphate(cyto)+1.0Orthophosphate(chlo)	Transporters pathway
R00948__cyto	0.180703	ATP+D-Glucose1-phosphate=>Diphosphate+ADP-glucose	Amino sugar and nucleotide sugar metabolism; Starch and sucrose metabolism
R00004__cyto	0.182696	Diphosphate+H2O=>2Orthophosphate
R01626__plst	0.214435	Malonyl-CoA+Acyl-carrierprotein=>CoA+Malonyl-[acyl-carrierprotein]	Fatty acid metabolism; Fatty acid biosynthesis
R00742__plst	0.214435	ATP+Acetyl-CoA+HCO3-+H+=>ADP+Orthophosphate+Malonyl-CoA	Aflatoxin biosynthesis; Pyruvate metabolism; Fatty acid metabolism; Fatty acid biosynthesis; Propanoate metabolism; Carbon fixation pathways in prokaryotes
T_Pyr1__plst	0.269905	Pyruvate(cyto)<=>Pyruvate(chlo)	Transporters pathway
R00235__plst	0.277539	ATP+Acetate+CoA=>AMP+Diphosphate+Acetyl-CoA	Glyoxylate and dicarboxylate metabolism; Glycolysis / Gluconeogenesis; Methane metabolism; Carbon fixation pathways in prokaryotes
R00710__plst	0.278259	Acetaldehyde+NAD++H2O=>Acetate+NADH+H+	Glycolysis / Gluconeogenesis; Pyruvate metabolism
R00751__plst	0.278259	L-Threonine<=>Glycine+Acetaldehyde	Glycine, serine and threonine metabolism
T_Gly__plst	0.288648	Glycine(chlo)<=>Glycine(cyto)	Transporters pathway
R01466__plst	0.298022	O-Phospho-L-homoserine+H2O=>L-Threonine+Orthophosphate	Glycine, serine and threonine metabolism
R01771__plst	0.298022	ATP+L-Homoserine=>ADP+O-Phospho-L-homoserine	Glycine, serine and threonine metabolism
R01773__plst	0.32599	L-Aspartate4-semialdehyde+NADH+H+=>L-Homoserine+NAD+	Lysine biosynthesis; Cysteine and methionine metabolism; Glycine, serine and threonine metabolism
R02291__plst	0.346786	4-Phospho-L-aspartate+NADPH+H+=>L-Aspartate4-semialdehyde+Orthophosphate+NADP+	Lysine biosynthesis; Cysteine and methionine metabolism; Glycine, serine and threonine metabolism
R00480__plst	0.346786	ATP+L-Aspartate=>ADP+4-Phospho-L-aspartate	Lysine biosynthesis; Monobactam biosynthesis; Cysteine and methionine metabolism; Glycine, serine and threonine metabolism
R00200__cyto	0.368819	ADP+Phosphoenolpyruvate=>ATP+Pyruvate	Glycolysis / Gluconeogenesis; Purine metabolism; Pyruvate metabolism
R00342__plst	0.381152	(S)-Malate+NAD+<=>Oxaloacetate+NADH+H+	Glyoxylate and dicarboxylate metabolism; Methane metabolism; Carbon fixation in photosynthetic organisms; Citrate cycle (TCA cycle); Pyruvate metabolism; Carbon fixation pathways in prokaryotes
T_Glu2__plst	0.403739	L-Glutamate(cyto)=>L-Glutamate(chlo)	Transporters pathway
R00127__plst	0.451959	ATP+AMP<=>2ADP	Purine metabolism
R00345__cyto	0.464845	H2O+Phosphoenolpyruvate+CO2=>Orthophosphate+Oxaloacetate	Methane metabolism; Carbon fixation in photosynthetic organisms; Pyruvate metabolism; Carbon fixation pathways in prokaryotes
TZ2900054_PLAS__mito_plas	0.488825	Diphosphate(cyto)<=>Diphosphate(mito)	Transporters pathway
R00004__mito	0.488836	Diphosphate+H2O=>2Orthophosphate
R00127__mito	0.488838	ATP+AMP<=>2ADP	Purine metabolism
R00004__plst	0.517608	Diphosphate+H2O=>2Orthophosphate
T_Nitrite__plst	0.520388	Nitrite(cytop)<=>Nitrite(chlo)	Transporters pathway
R00794__cyto	0.520388	Nitrate+NADH+H+=>Nitrite+NAD++H2O	Nitrogen metabolism
R00790__plst	0.520388	Nitrite+6Reducedferredoxin+6H+=>Ammonia+2H2O+6Oxidizedferredoxin	Nitrogen metabolism
TI0000209_PLAS__plas	0.520388	1.0Nitrate(extr)+2H+(extr)=>1.0Nitrate(cyto)+2H+(cyto)	Transporters pathway
T_2_Oxoglutarate__pero	0.797774	2-Oxoglutarate(pero)<=>2-Oxoglutarate(cyto)	Transporters pathway
T_L_Glutamate_cyto_pero__pero	0.797774	L-Glutamate(cyto)<=>L-Glutamate(pero)	Transporters pathway
R00658__cyto	0.840564	2-Phospho-D-glycerate=>Phosphoenolpyruvate+H2O	Glycolysis / Gluconeogenesis; Methane metabolism
R00009__pero	0.850874	2Hydrogenperoxide=>Oxygen+2H2O	Glyoxylate and dicarboxylate metabolism
T_Oxygen_Diffusion__pero	0.858587	Oxygen(cyto)<=>Oxygen(pero)	Transporters pathway
R00342__mito	0.896053	(S)-Malate+NAD+<=>Oxaloacetate+NADH+H+	Glyoxylate and dicarboxylate metabolism; Methane metabolism; Carbon fixation in photosynthetic organisms; Citrate cycle (TCA cycle); Pyruvate metabolism; Carbon fixation pathways in prokaryotes
R00588__pero	0.911686	L-Serine+Glyoxylate=>Hydroxypyruvate+Glycine	Glyoxylate and dicarboxylate metabolism; Methane metabolism; Glycine, serine and threonine metabolism
T_DIT1__plst	0.920008	2-Oxoglutarate(cyto)+(S)-Malate(chlo)=>2-Oxoglutarate(chlo)+(S)-Malate(cyto)	Transporters pathway
T_H__cyto_pero__pero	0.93709	H+(cyto)<=>H+(pero)	Transporters pathway
T_NAD__pero__pero	0.93709	NAD+(pero)+<=>NAD+(cyto)	Transporters pathway
T_NADH_pero__pero	0.93709	NADH(cyto)<=>NADH(pero)	Transporters pathway
TR0000223_PLAS__plst	0.937091	1.0D-Glycerate(cyto)=>1.0D-Glycerate(chlo)	Transporters pathway
T_Ser1__pero	0.937091	L-Serine(cyto)<=>L-Serine(pero)	Transporters pathway
R01514__plst	0.937091	ATP+D-Glycerate=>ADP+3-Phospho-D-glycerate	Glyoxylate and dicarboxylate metabolism; Glycerolipid metabolism; Glycine, serine and threonine metabolism
T_Glycerate_Diffusion_pero_cyto__pero	0.937091	D-Glycerate(pero)<=>D-Glycerate(cyto)	Transporters pathway
T_Ammonia_Diffusion__cyto	0.989989	Ammonia(cytop)<=>Ammonia(chlo)	Transporters pathway
T_GlySer__plst	1.0049	Glycine(cyto)+Serine(mito)=>Serine(cyto)+Glycine(mito)	Transporters pathway
R00945__mito	1.0049	5,10-Methylenetetrahydrofolate+Glycine+H2O<=>Tetrahydrofolate+L-Serine	Glyoxylate and dicarboxylate metabolism; Methane metabolism; Cyanoamino acid metabolism; One carbon pool by folate; Glycine, serine and threonine metabolism
R01221__mito	1.0049	Glycine+Tetrahydrofolate+NAD+=>5,10-Methylenetetrahydrofolate+Ammonia+CO2+NADH+H+	Glyoxylate and dicarboxylate metabolism
TO0000033_PLAS__mito_plas	1.00491	1.0Glycine(cyto)=>1.0Glycine(mito)	Transporters pathway
Cytochrome_C_Oxidase__mito	1.03101	8H+(mitochondria)+4Ferrocytochromec(mitochondria)+Oxygen(mitochondria)=>2H2O(mitochondria)+4Ferricytochromec(mitochondria)+4H+(pmf)	Oxidative Phosphorylation
T_Oxygen_Diffusion__mito_plas	1.03101	Oxygen(cyto)<=>Oxygen(mito)	Transporters pathway
TI3000010_PLAS__plas	1.06441	1.0H2O(cyto)+1.0ATP(cyto)+1.0H+(cyto)=>1.0ADP(cyto)+1.0Orthophosphate(cyto)+1.0H+(extr)	Transporters pathway
T_DIT2__plst	1.30116	L-Glutamate(chlo)+(S)-Malate(cyto)=>L-Glutamate(cyto)+(S)-Malate(chlo)	Transporters pathway
R00021__plst	1.35148	L-Glutamine+2-Oxoglutarate+2Reducedferredoxin+2H+=>2L-Glutamate+2Oxidizedferredoxin	Glyoxylate and dicarboxylate metabolism; Nitrogen metabolism
R00253__plst	1.52387	ATP+L-Glutamate+Ammonia=>ADP+Orthophosphate+L-Glutamine	Glyoxylate and dicarboxylate metabolism; Arginine biosynthesis; Nitrogen metabolism; Alanine, aspartate and glutamate metabolism
TR0000139_PLAS__plst	1.70945	1.0Glycolate(chlo)=>1.0Glycolate(cyto)	Transporters pathway
R03140__plst	1.70945	D-Ribulose1,5-bisphosphate+Oxygen=>3-Phospho-D-glycerate+2-Phosphoglycolate	Glyoxylate and dicarboxylate metabolism
R01334__plst	1.70945	2-Phosphoglycolate+H2O=>Glycolate+Orthophosphate	Glyoxylate and dicarboxylate metabolism
T_Glycolate__pero	1.70946	Glycolate(cyto)=>Glycolate(pero)	Transporters pathway
R00475__pero	1.70946	Glycolate+Oxygen=>Glyoxylate+Hydrogenperoxide	Glyoxylate and dicarboxylate metabolism
Maintenance__cyto	2	ATP+H2O=>Orthophosphate+ADP	Biomass Pathway
NADH_Dehydrogenase__mito	2.06138	5H+(mitochondria)+NADH(mitochondria)+Ubiquinone(mitochondria)=>4H+(pmf)+NAD+(mitochondria)+Ubiquinol(mitochondria)	Oxidative Phosphorylation
Cytochrome_C_Reductase__mito	2.06201	2H+(mitochondria)+Ubiquinol(mitochondria)+2FerricytochromeC(mitochondria)=>Ubiquinone(mitochondria)+4H+(pmf)+2FerrocytochromeC(mitochondria)	Oxidative Phosphorylation
R01056__plst	2.2448	D-Ribose5-phosphate<=>D-Ribulose5-phosphate	Carbon fixation in photosynthetic organisms; Pentose phosphate pathway
R01845__plst	2.2607	Sedoheptulose1,7-bisphosphate+H2O=>Sedoheptulose7-phosphate+Orthophosphate	Carbon fixation in photosynthetic organisms
R01829__plst	2.2607	Glyceronephosphate+D-Erythrose4-phosphate=>Sedoheptulose1,7-bisphosphate	Carbon fixation in photosynthetic organisms
R01641__plst	2.2607	Sedoheptulose7-phosphate+D-Glyceraldehyde3-phosphate<=>D-Ribose5-phosphate+D-Xylulose5-phosphate	Carbon fixation in photosynthetic organisms; Pentose phosphate pathway
R01830__plst	2.33233	beta-D-Fructose6-phosphate+D-Glyceraldehyde3-phosphate=>D-Erythrose4-phosphate+D-Xylulose5-phosphate	Pentose phosphate pathway
R04780__plst	2.57594	beta-D-Fructose1,6-bisphosphate+H2O=>beta-D-Fructose6-phosphate+Orthophosphate	Glycolysis / Gluconeogenesis; Fructose and mannose metabolism; Pentose phosphate pathway
T_H2O_Diffusion__plas	2.8177	H2O(extr)<=>H2O(cyto)	Transporters pathway
R01061__cyto	2.8996	D-Glyceraldehyde3-phosphate+Orthophosphate+NAD+<=>3-Phospho-D-glyceroylphosphate+NADH+H+	Glycolysis / Gluconeogenesis; Carbon fixation in photosynthetic organisms
TR2000102_PLAS__plst	2.93338	1.0D-Glyceraldehyde3-phosphate(chlo)+1.0Orthophosphate(cyto)=>1.0D-Glyceraldehyde3-phosphate(cyto)+1.0Orthophosphate(chlo)	Transporters pathway
T_H2O_Diffusion__plst	4.09434	H2O(cytop)<=>H2O(chlo)	Transporters pathway
R00086__plst	4.11556	ATP+H2O=>ADP+Orthophosphate	Purine metabolism
T_CO2_Diffusion__plas	4.23664	CO2(extr)<=>CO2(cyto)	Transporters pathway
R01015__plst	4.84226	D-Glyceraldehyde3-phosphate<=>Glyceronephosphate	Glycolysis / Gluconeogenesis; Fructose and mannose metabolism; Carbon fixation in photosynthetic organisms; Inositol phosphate metabolism
T_CO2_Diffusion__cyto	4.97203	CO2(cyto)<=>CO2(chlo)	Transporters pathway
R00024__plst	5.12836	D-Ribulose1,5-bisphosphate+CO2+H2O=>23-Phospho-D-glycerate	Carbon fixation in photosynthetic organisms
EX_C00007__dra	5.5824	DraintoC00007_Oxygen_O2	Drains pathway
T_ATP_ADP_cyto_mito__mito_plas	5.89485	ADP(cyto)+Orthophosphate(cyto)+ATP(mito)=>ADP(mito)+Orthophosphate(mito)+ATP(cyto)	Transporters pathway
R01523__plst	6.83781	ATP+D-Ribulose5-phosphate=>ADP+D-Ribulose1,5-bisphosphate	Carbon fixation in photosynthetic organisms
ATP_Synthase__mito	6.87253	ADP(mitochondria)+Orthophosphate(mitochondria)+3H+(pmf)<=>ATP(mitochondria)+H2O(mitochondria)+3H+(mitochondria)	Oxidative Phosphorylation
Photosystem_II__plst	9.27052	2H2O(plst)+4hn(plst)+2Plastoquinone-9(plst)+4H+(plst)=>4H+(lumen)+Oxygen(plst)+2Plastoquinol-9(plst)	Photosynthesis Light Reactions
ATPase__plst	10.1133	3Orthophosphate(plst)+3ADP(plst)+11H+(lumen)<=>3H2O(plst)+11H+(plst)+3ATP(plst)	Photosynthesis Light Reactions
R01512__plst	14.9391	ATP+3-Phospho-D-glycerate<=>ADP+3-Phospho-D-glyceroylphosphate	Glycolysis / Gluconeogenesis; Carbon fixation in photosynthetic organisms
Ferredoxin_NADP_Reductase__plst	15.6256	H+(plst)+2ReducedFerredoxin(plst)+NADP+(plst)<=>2OxidizedFerredoxin(plst)+NADPH(plst)	Photosynthesis Light Reactions
Cytochrome_b6f__plst	18.5411	2H+(plst)+Plastoquinol-9(plst)+2OxidizedPlastocyanin(plst)=>Plastoquinone-9(plst)+4H+(lumen)+2ReducedPlastocyanin(plst)	Photosynthesis Light Reactions
Photosystem_I__plst	37.0821	hn(plst)+ReducedPlastocyanin(plst)+OxidizedFerredoxin(plst)=>OxidizedPlastocyanin(plst)+ReducedFerredoxin(plst)	Photosynthesis Light Reactions
T_hn__plas	74.1642	hn(extr)=>hn(cyto)	Transporters pathway
T_hn__plst	74.1642	hn(cyto)=>hn(chlo)	Transporters pathway

## Sheet: Table E
	fluxes	Reaction Name	Pathways
T_H2O_Diffusion__mito_plas	-79.9927	H2O(cytop)<=>H2O(mito)	Transporters pathway
T_CO2_Diffusion__plas	-23.8274	CO2(extr)<=>CO2(cyto)	Transporters pathway
EX_C00007__dra	-20.5081	DraintoC00007_Oxygen_O2	Drains pathway
T_AMT3__plas	-13.4071	Ammonia(extr)<=>Ammonia(cyto)	Transporters pathway
T_CO2_Diffusion__mito_plas	-11.758	CO2(cyto)<=>CO2(mito)	Transporters pathway
T_H2O_Diffusion__plas	-11.3043	H2O(extr)<=>H2O(cyto)	Transporters pathway
R01388__cyto	-7.15189	D-Glycerate+NAD+<=>Hydroxypyruvate+NADH+H+	Glyoxylate and dicarboxylate metabolism; Methane metabolism; Glycine, serine and threonine metabolism
T_Ammonia_Diffusion__mito_plas	-5.28426	Ammonia(cyto)<=>Ammonia(mito)	Transporters pathway
TR2900088_PLAS__mito_plas	-5.09669	1.0ATP(cyto)+1.0AMP(mito)<=>1.0ATP(mito)+1.0AMP(cyto)	Transporters pathway
R01220__mito	-3.53625	5,10-Methylenetetrahydrofolate+NADP+<=>5,10-Methenyltetrahydrofolate+NADPH	One carbon pool by folate; Carbon fixation pathways in prokaryotes
R03026__mito	-2.61952	(S)-3-Hydroxybutanoyl-CoA<=>Crotonoyl-CoA+H2O	Butanoate metabolism; Benzoate degradation; Lysine degradation; Fatty acid degradation; Tryptophan metabolism; Fatty acid metabolism; Aminobenzoate degradation; Carbon fixation pathways in prokaryotes
R00238__mito	-2.61952	2Acetyl-CoA<=>CoA+Acetoacetyl-CoA	Glyoxylate and dicarboxylate metabolism; Butanoate metabolism; Terpenoid backbone biosynthesis; Valine, leucine and isoleucine degradation; Synthesis and degradation of ketone bodies; Benzoate degradation; Lysine degradation; Fatty acid degradation; Tryptophan metabolism; Pyruvate metabolism; Fatty acid metabolism; Propanoate metabolism; Carbon fixation pathways in prokaryotes
R04371__mito	-2.61952	Homoisocitrate<=>(Z)-But-1-ene-1,2,4-tricarboxylate+H2O	Lysine biosynthesis
R01082__mito	-2.49869	(S)-Malate<=>Fumarate+H2O	Citrate cycle (TCA cycle); Pyruvate metabolism; Carbon fixation pathways in prokaryotes
R01061__cyto	-2.40572	D-Glyceraldehyde3-phosphate+Orthophosphate+NAD+<=>3-Phospho-D-glyceroylphosphate+NADH+H+	Glycolysis / Gluconeogenesis; Carbon fixation in photosynthetic organisms
R00405__cyto	-2.34685	ATP+Succinate+CoA<=>ADP+Orthophosphate+Succinyl-CoA	Citrate cycle (TCA cycle); Propanoate metabolism; Carbon fixation pathways in prokaryotes
R00945__cyto	-2.34363	5,10-Methylenetetrahydrofolate+Glycine+H2O<=>Tetrahydrofolate+L-Serine	Glyoxylate and dicarboxylate metabolism; Methane metabolism; Cyanoamino acid metabolism; One carbon pool by folate; Glycine, serine and threonine metabolism
R01900__mito	-2.27529	Isocitrate<=>cis-Aconitate+H2O	Glyoxylate and dicarboxylate metabolism; Citrate cycle (TCA cycle); Carbon fixation pathways in prokaryotes
T_H2O_Diffusion_V8__e_r__plas	-1.89043	H2O(cytop)<=>H2O(e_r_)	Transporters pathway
R00658__cyto	-1.80406	2-Phospho-D-glycerate=>Phosphoenolpyruvate+H2O	Glycolysis / Gluconeogenesis; Methane metabolism
R00959__cyto	-1.39721	alpha-D-Glucose1-phosphate<=>alpha-D-Glucose6-phosphate	Amino sugar and nucleotide sugar metabolism; Glycolysis / Gluconeogenesis; Galactose metabolism
TR2918401_PLAS__mito_plas	-1.32227	1.0cis-Aconitate(mito)+1.0Oxaloacetate(cyto)<=>1.0Oxaloacetate(mito)+1.0cis-Aconitate(cyto)	Transporters pathway
T_TPT3__plst	-1.09725	1.0Glyceronephosphate(chlo)+1.0Orthophosphate(cyto)<=>1.0Glyceronephosphate(cyto)+1.0Orthophosphate(chlo)	Transporters pathway
R01015__plst	-1.08602	D-Glyceraldehyde3-phosphate<=>Glyceronephosphate	Glycolysis / Gluconeogenesis; Fructose and mannose metabolism; Carbon fixation in photosynthetic organisms; Inositol phosphate metabolism
EX_C00065__dra	-1	DraintoC00065_L-Serine_C3H7NO3	Drains pathway
EX_C00049__dra	-1	DraintoC00049_L-Aspartate_C4H7NO4	Drains pathway
EX_C00025__dra	-1	DraintoC00025_L-Glutamate_C5H9NO4	Drains pathway
R00806__cyto	-1	UDP-glucose+beta-D-Fructose<=>UDP+Sucrose	Starch and sucrose metabolism
EX_C00089__dra	-1	DraintoC00089_Sucrose_C12H22O11	Drains pathway
EX_C00188__dra	-1	DraintoC00188_L-Threonine_C4H9NO3	Drains pathway
EX_C00041__dra	-1	DraintoC00041_L-Alanine_C3H7NO2	Drains pathway
EX_C00152__dra	-1	DraintoC00152_L-Asparagine_C4H8N2O3	Drains pathway
EX_C00079__dra	-1	DraintoC00079_L-Phenylalanine_C9H11NO2	Drains pathway
EX_C00037__dra	-1	DraintoC00037_Glycine_C2H5NO2	Drains pathway
EX_C00078__dra	-1	DraintoC00078_L-Tryptophan_C11H12N2O2	Drains pathway
EX_C00064__dra	-1	DraintoC00064_L-Glutamine_C5H10N2O3	Drains pathway
EX_C00082__dra	-1	DraintoC00082_L-Tyrosine_C9H11NO3	Drains pathway
R00878__cyto	-1	alpha-D-Glucose<=>beta-D-Fructose	Fructose and mannose metabolism
EX_C00062__dra	-1	DraintoC00062_L-Arginine_C6H14N4O2	Drains pathway
T_Urea_Diffusion__mito_plas	-0.954851	Urea(cyto)<=>Urea(mito)	Transporters pathway
TO0000073_PLAS__plas	-0.954851	1.0Urea(extr)<=>1.0Urea(cyto)	Transporters pathway
R02413__cyto	-0.706101	Shikimate+NADP+<=>3-Dehydroshikimate+NADPH+H+	Phenylalanine, tyrosine and tryptophan biosynthesis
R01872__plst	-0.706101	Quinate+NAD+<=>3-Dehydroquinate+NADH+H+	Phenylalanine, tyrosine and tryptophan biosynthesis
R01070__cyto	-0.643734	beta-D-Fructose1,6-bisphosphate<=>Glyceronephosphate+D-Glyceraldehyde3-phosphate	Glycolysis / Gluconeogenesis; Fructose and mannose metabolism; Pentose phosphate pathway
R01512__plst	-0.614794	ATP+3-Phospho-D-glycerate<=>ADP+3-Phospho-D-glyceroylphosphate	Glycolysis / Gluconeogenesis; Carbon fixation in photosynthetic organisms
T_CO2_Diffusion__cyto	-0.556096	CO2(cyto)<=>CO2(chlo)	Transporters pathway
R02740__cyto	-0.397211	alpha-D-Glucose6-phosphate<=>beta-D-Fructose6-phosphate	Amino sugar and nucleotide sugar metabolism; Glycolysis / Gluconeogenesis; Pentose phosphate pathway
R10092__plst	-0.391759	HCO3-+H+<=>CO2+H2O	Nitrogen metabolism
R00945__plst	-0.335202	5,10-Methylenetetrahydrofolate+Glycine+H2O<=>Tetrahydrofolate+L-Serine	Glyoxylate and dicarboxylate metabolism; Methane metabolism; Cyanoamino acid metabolism; One carbon pool by folate; Glycine, serine and threonine metabolism
R03321__cyto	-0.246214	beta-D-Glucose6-phosphate<=>beta-D-Fructose6-phosphate	Glycolysis / Gluconeogenesis
R01529__plst	-0.23635	D-Ribulose5-phosphate<=>D-Xylulose5-phosphate	Pentose and glucuronate interconversions; Carbon fixation in photosynthetic organisms; Pentose phosphate pathway
R01056__plst	-0.236333	D-Ribose5-phosphate<=>D-Ribulose5-phosphate	Carbon fixation in photosynthetic organisms; Pentose phosphate pathway
R01641__plst	-0.234876	Sedoheptulose7-phosphate+D-Glyceraldehyde3-phosphate<=>D-Ribose5-phosphate+D-Xylulose5-phosphate	Carbon fixation in photosynthetic organisms; Pentose phosphate pathway
R00405__mito	-0.148955	ATP+Succinate+CoA<=>ADP+Orthophosphate+Succinyl-CoA	Citrate cycle (TCA cycle); Propanoate metabolism; Carbon fixation pathways in prokaryotes
T_NADH_e_r___e_r__plas	-0.107248	NADH(e_r_)<=>NADH(cyto)	Transporters pathway
R01473__cyto	-0.0714109	UDP-L-arabinose<=>UDP-D-xylose	Amino sugar and nucleotide sugar metabolism
EX_C00123__dra	-0.0705799	DraintoC00123_L-Leucine_C6H13NO2	Drains pathway
EX_C00183__dra	-0.0470499	DraintoC00183_L-Valine_C5H11NO2	Drains pathway
EX_C00047__dra	-0.0415708	DraintoC00047_L-Lysine_C6H14N2O2	Drains pathway
R10092__cyto	-0.039072	HCO3-+H+<=>CO2+H2O	Nitrogen metabolism
EX_C00407__dra	-0.0379019	DraintoC00407_L-Isoleucine_C6H13NO2	Drains pathway
T_CO2_Diffusion__e_r__plas	-0.0377867	CO2(cyto)<=>CO2(e_r_)	Transporters pathway
T_CoA__e_r__plas	-0.0377867	CoA(cyto)<=>CoA(e_r_)	Transporters pathway
R00206__plst	-0.0305719	ATP+Pyruvate+Orthophosphate<=>AMP+Phosphoenolpyruvate+Diphosphate	Carbon fixation in photosynthetic organisms; Pyruvate metabolism; Carbon fixation pathways in prokaryotes
EX_C00135__dra	-0.0193911	DraintoC00135_L-Histidine_C6H9N3O2	Drains pathway
EX_C00073__dra	-0.0180127	DraintoC00073_L-Methionine_C5H11NO2S	Drains pathway
EX_C00009__dra	-0.0150004	DraintoC00009_Orthophosphate_H3PO4	Drains pathway
EX_C00059__dra	-0.0142541	DraintoC00059_Sulfate_H2SO4	Drains pathway
R04173__cyto	-0.013123	O-Phospho-L-serine+2-Oxoglutarate<=>3-Phosphonooxypyruvate+L-Glutamate	Methane metabolism; Cysteine and methionine metabolism; Glycine, serine and threonine metabolism
R00959__plst	-0.00868109	alpha-D-Glucose1-phosphate<=>alpha-D-Glucose6-phosphate	Amino sugar and nucleotide sugar metabolism; Glycolysis / Gluconeogenesis; Galactose metabolism
R08676__plst	-0.00868109	ADP+Sucrose<=>ADP-glucose+beta-D-Fructose
R02739__plst	-0.00868109	alpha-D-Glucose6-phosphate<=>beta-D-Glucose6-phosphate	Glycolysis / Gluconeogenesis; Pentose phosphate pathway
R00806__plst	-0.00868109	UDP-glucose+beta-D-Fructose<=>UDP+Sucrose	Starch and sucrose metabolism
Ferredoxin_NADP_Reductase__plst	-0.00843822	H+(plst)+2ReducedFerredoxin(plst)+NADP+(plst)<=>2OxidizedFerredoxin(plst)+NADPH(plst)	Photosynthesis Light Reactions
R00355__plst	-0.00289575	L-Aspartate+2-Oxoglutarate<=>Oxaloacetate+L-Glutamate	Arginine biosynthesis; Carbon fixation in photosynthetic organisms; Alanine, aspartate and glutamate metabolism
R00342__cyto	-0.00289261	(S)-Malate+NAD+<=>Oxaloacetate+NADH+H+	Glyoxylate and dicarboxylate metabolism; Methane metabolism; Carbon fixation in photosynthetic organisms; Citrate cycle (TCA cycle); Pyruvate metabolism; Carbon fixation pathways in prokaryotes
R04209__plst	-0.00145009	1-(5-Phospho-D-ribosyl)-5-amino-4-imidazolecarboxylate<=>Aminoimidazoleribotide+CO2	Purine metabolism
R01127__plst	-0.00145009	IMP+H2O<=>1-(5'-Phosphoribosyl)-5-formamido-4-imidazolecarboxamide	Purine metabolism
R01993__cyto	-0.00126862	(S)-Dihydroorotate+H2O<=>N-Carbamoyl-L-aspartate	Pyrimidine metabolism
R01870__cyto	-0.00126862	Orotidine5'-phosphate+Diphosphate<=>Orotate+5-Phospho-alpha-D-ribose1-diphosphate	Pyrimidine metabolism
R01529__cyto	-0.000604243	D-Ribulose5-phosphate<=>D-Xylulose5-phosphate	Pentose and glucuronate interconversions; Carbon fixation in photosynthetic organisms; Pentose phosphate pathway
R01056__cyto	-0.000598759	D-Ribose5-phosphate<=>D-Ribulose5-phosphate	Carbon fixation in photosynthetic organisms; Pentose phosphate pathway
R00571__cyto	0.000607812	ATP+UTP+Ammonia=>ADP+Orthophosphate+CTP	Pyrimidine metabolism
e_DNA__cyto	0.00064326	DNA	Biomass Pathway
R00181__cyto	0.000666403	AMP+H2O=>IMP+Ammonia	Purine metabolism
R00332__cyto	0.000666403	ATP+GMP<=>ADP+GDP	Purine metabolism
R01231__cyto	0.000666403	ATP+Xanthosine5'-phosphate+L-Glutamine+H2O=>AMP+Diphosphate+GMP+L-Glutamate	Purine metabolism
R01130__cyto	0.000666403	IMP+NAD++H2O=>Xanthosine5'-phosphate+NADH+H+	Purine metabolism
e_RNA__cyto	0.000804076	RNA	Biomass Pathway
R00158__cyto	0.000877864	ATP+UMP<=>ADP+UDP	Pyrimidine metabolism
R01049__cyto	0.000877864	ATP+D-Ribose5-phosphate<=>AMP+5-Phospho-alpha-D-ribose1-diphosphate	Purine metabolism; Pentose phosphate pathway
R02016__cyto	0.000929647	Thioredoxindisulfide+NADPH+H+=>Thioredoxin+NADP+
R03370__plst	0.00111137	Octadecanoyl-[acyl-carrierprotein]+2Reducedferredoxin+Oxygen+2H+=>Oleoyl-[acyl-carrierprotein]+2Oxidizedferredoxin+2H2O	Biosynthesis of unsaturated fatty acids; Fatty acid metabolism; Fatty acid biosynthesis
R02814__plst	0.00111137	Oleoyl-[acyl-carrierprotein]+H2O=>Acyl-carrierprotein+(9Z)-Octadecenoicacid	Fatty acid biosynthesis
TO3000761_CHLO__plst	0.00112229	1.0H2O(chlo)+1.0Sulfate(cyto)+1.0ATP(chlo)=>1.0ADP(chlo)+1.0Orthophosphate(chlo)+1.0Sulfate(chlo)	Transporters pathway
R05717__plst	0.00112229	Adenylylsulfate+2Glutathione=>AMP+Sulfite+Glutathionedisulfide	Sulfur metabolism
R06867__plst	0.00112229	UDP-6-sulfoquinovose+1,2-Diacyl-sn-glycerol<=>Sulfoquinovosyldiacylglycerol+UDP	Glycerolipid metabolism
R05775__plst	0.00112229	UDP-glucose+Sulfite=>UDP-6-sulfoquinovose+H2O	Amino sugar and nucleotide sugar metabolism; Glycerolipid metabolism
R00529__plst	0.00112229	ATP+Sulfate=>Diphosphate+Adenylylsulfate	Sulfur metabolism; Purine metabolism; Monobactam biosynthesis
R00115__plst	0.00112229	Glutathionedisulfide+NADPH+H+=>2Glutathione+NADP+	Glutathione metabolism
R01802__cyto	0.00118296	CDP-diacylglycerol+myo-Inositol=>CMP+1-Phosphatidyl-D-myo-inositol	Glycerophospholipid metabolism; Inositol phosphate metabolism
R07324__cyto	0.00118296	beta-D-Glucose6-phosphate=>1D-myo-Inositol3-phosphate	Inositol phosphate metabolism; Streptomycin biosynthesis
R01187__cyto	0.00118296	1D-myo-Inositol3-phosphate+H2O=>myo-Inositol+Orthophosphate	Inositol phosphate metabolism; Streptomycin biosynthesis
R01868__mito	0.00126862	(S)-Dihydroorotate+Ubiquinone<=>Orotate+Ubiquinol	Pyrimidine metabolism
R00575__cyto	0.00126862	2ATP+L-Glutamine+HCO3-+H2O+H+=>2ADP+Orthophosphate+L-Glutamate+Carbamoylphosphate	Alanine, aspartate and glutamate metabolism; Pyrimidine metabolism
T_DHO2__mito_plas	0.00126862	(S)-Dihydroorotate(cyto)<=>(S)-Dihydroorotate(mito)	Transporters pathway
R00965__cyto	0.00126862	Orotidine5'-phosphate=>UMP+CO2	Pyrimidine metabolism
R01397__cyto	0.00126862	Carbamoylphosphate+L-Aspartate=>Orthophosphate+N-Carbamoyl-L-aspartate	Alanine, aspartate and glutamate metabolism; Pyrimidine metabolism
T_ORO__mito_plas	0.00126862	Orotate(mito)<=>Orotate(cyto)	Transporters pathway
R01135__plst	0.0014418	GTP+IMP+L-Aspartate=>GDP+Orthophosphate+N6-(1,2-Dicarboxyethyl)-AMP	Purine metabolism; Alanine, aspartate and glutamate metabolism
R01083__plst	0.0014418	N6-(1,2-Dicarboxyethyl)-AMP=>Fumarate+AMP	Purine metabolism; Alanine, aspartate and glutamate metabolism
R04560__plst	0.00145009	10-Formyltetrahydrofolate+1-(5'-Phosphoribosyl)-5-amino-4-imidazolecarboxamide<=>Tetrahydrofolate+1-(5'-Phosphoribosyl)-5-formamido-4-imidazolecarboxamide	Purine metabolism; One carbon pool by folate
R04591__plst	0.00145009	ATP+1-(5-Phospho-D-ribosyl)-5-amino-4-imidazolecarboxylate+L-Aspartate=>ADP+Orthophosphate+1-(5'-Phosphoribosyl)-5-amino-4-(N-succinocarboxamide)-imidazole	Purine metabolism
R00330__plst	0.00145009	ATP+GDP<=>ADP+GTP	Purine metabolism
R04559__plst	0.00145009	1-(5'-Phosphoribosyl)-5-amino-4-(N-succinocarboxamide)-imidazole<=>Fumarate+1-(5'-Phosphoribosyl)-5-amino-4-imidazolecarboxamide	Purine metabolism
R04208__plst	0.00145328	ATP+2-(Formamido)-N1-(5'-phosphoribosyl)acetamidine=>ADP+Orthophosphate+Aminoimidazoleribotide	Purine metabolism
R01072__plst	0.00145328	L-Glutamine+5-Phospho-alpha-D-ribose1-diphosphate+H2O=>5-Phosphoribosylamine+Diphosphate+L-Glutamate	Purine metabolism; Alanine, aspartate and glutamate metabolism
R04463__plst	0.00145328	ATP+5'-Phosphoribosyl-N-formylglycinamide+L-Glutamine+H2O=>ADP+Orthophosphate+2-(Formamido)-N1-(5'-phosphoribosyl)acetamidine+L-Glutamate	Purine metabolism
R04325__plst	0.00145328	10-Formyltetrahydrofolate+5'-Phosphoribosylglycinamide=>Tetrahydrofolate+5'-Phosphoribosyl-N-formylglycinamide	Purine metabolism; One carbon pool by folate
R04144__plst	0.00145328	ATP+5-Phosphoribosylamine+Glycine=>ADP+Orthophosphate+5'-Phosphoribosylglycinamide	Purine metabolism
R01049__plst	0.00145714	ATP+D-Ribose5-phosphate<=>AMP+5-Phospho-alpha-D-ribose1-diphosphate	Purine metabolism; Pentose phosphate pathway
R08163__plst	0.00166706	Octadecanoyl-[acyl-carrierprotein]+H2O=>Acyl-carrierprotein+Octadecanoicacid	Fatty acid biosynthesis
R07763__plst	0.00277843	3-Oxostearoyl-[acp]+NADPH+H+=>(R)-3-Hydroxyoctadecanoyl-[acp]+NADP+	Fatty acid metabolism; Fatty acid biosynthesis
R07765__plst	0.00277843	(2E)-Octadecenoyl-[acp]+NADH+H+=>Octadecanoyl-[acyl-carrierprotein]+NAD+	Fatty acid metabolism; Fatty acid biosynthesis
R07762__plst	0.00277843	Hexadecanoyl-[acp]+Malonyl-[acyl-carrierprotein]=>3-Oxostearoyl-[acp]+Acyl-carrierprotein+CO2	Fatty acid metabolism; Fatty acid biosynthesis
R07764__plst	0.00277843	(R)-3-Hydroxyoctadecanoyl-[acp]<=>(2E)-Octadecenoyl-[acp]+H2O	Fatty acid metabolism; Fatty acid biosynthesis
R00021__plst	0.00288135	L-Glutamine+2-Oxoglutarate+2Reducedferredoxin+2H+=>2L-Glutamate+2Oxidizedferredoxin	Glyoxylate and dicarboxylate metabolism; Nitrogen metabolism
TO2903039_PLAS__mito_plas	0.00289189	1.0Citrate(mito)+1.0Fumarate(cyto)<=>1.0Fumarate(mito)+1.0Citrate(cyto)	Transporters pathway
T_Fumarate__plst	0.00289189	Fumarate(chlo)<=>Fumarate(cyto)	Transporters pathway
T_DIT2__plst	0.00289575	L-Glutamate(chlo)+(S)-Malate(cyto)=>L-Glutamate(cyto)+(S)-Malate(chlo)	Transporters pathway
T_Glu2__plst	0.00291334	L-Glutamate(cyto)=>L-Glutamate(chlo)	Transporters pathway
e_Cofactor_Ibark__cyto	0.00300188	CofactorsInnerBark	Biomass Pathway
R01801__plst	0.00316062	CDP-diacylglycerol+sn-Glycerol3-phosphate=>CMP+Phosphatidylglycerophosphate	Glycerophospholipid metabolism
R01799__plst	0.00316062	CTP+Phosphatidate<=>Diphosphate+CDP-diacylglycerol	Glycerophospholipid metabolism
R00570__plst	0.00316062	ATP+CDP<=>ADP+CTP	Pyrimidine metabolism
R02029__plst	0.00316062	Phosphatidylglycerophosphate+H2O=>Phosphatidylglycerol+Orthophosphate	Glycerophospholipid metabolism
R00512__plst	0.00316062	ATP+CMP<=>ADP+CDP	Pyrimidine metabolism
R04469__plst	0.0037794	1,2-Diacyl-3-beta-D-galactosyl-sn-glycerol+UDP-alpha-D-galactose=>Digalactosyl-diacylglycerol+UDP	Glycerolipid metabolism
R02691__plst	0.0037794	UDP-alpha-D-galactose+1,2-Diacyl-sn-glycerol=>UDP+1,2-Diacyl-3-beta-D-galactosyl-sn-glycerol	Glycerolipid metabolism
R08161__plst	0.00444549	Hexadecanoyl-[acp]+2Reducedferredoxin+Oxygen+2H+=>Hexadecenoyl-[acyl-carrierprotein]+2Oxidizedferredoxin+2H2O	Fatty acid biosynthesis
R08162__plst	0.00444549	Hexadecenoyl-[acyl-carrierprotein]+H2O=>Acyl-carrierprotein+(9Z)-Hexadecenoicacid	Fatty acid biosynthesis
R01890__cyto	0.00456197	CTP+Cholinephosphate=>Diphosphate+CDP-choline+H+	Glycerophospholipid metabolism
R02037__cyto	0.00456197	S-Adenosyl-L-methionine+Ethanolaminephosphate=>S-Adenosyl-L-homocysteine+N-Methylethanolaminephosphate	Glycerophospholipid metabolism
R06868__cyto	0.00456197	S-Adenosyl-L-methionine+N-Methylethanolaminephosphate=>S-Adenosyl-L-homocysteine+Phosphodimethylethanolamine	Glycerophospholipid metabolism
R01321__cyto	0.00456197	CDP-choline+1,2-Diacyl-sn-glycerol=>CMP+Phosphatidylcholine	Glycerophospholipid metabolism
R02052__cyto	0.00456197	Phosphatidylethanolamine+H2O=>1,2-Diacyl-sn-glycerol+Ethanolaminephosphate	Glycerophospholipid metabolism
R06869__cyto	0.00456197	S-Adenosyl-L-methionine+Phosphodimethylethanolamine+H+=>S-Adenosyl-L-homocysteine+Cholinephosphate	Glycerophospholipid metabolism
R02239__plst	0.00490169	Phosphatidate+H2O=>1,2-Diacyl-sn-glycerol+Orthophosphate	Glycerolipid metabolism; Glycerophospholipid metabolism
T_Oxygen_Diffusion__plst	0.00556952	Oxygen(cyto)<=>Oxygen(chlo)	Transporters pathway
T_Ammonia_Diffusion__cyto	0.00577912	Ammonia(cytop)<=>Ammonia(chlo)	Transporters pathway
R00253__plst	0.00578791	ATP+L-Glutamate+Ammonia=>ADP+Orthophosphate+L-Glutamine	Glyoxylate and dicarboxylate metabolism; Arginine biosynthesis; Nitrogen metabolism; Alanine, aspartate and glutamate metabolism
R08177__e_r_	0.00611255	Linoleoyl-CoA+H2O=>CoA+Linoleate	Biosynthesis of unsaturated fatty acids
R02055__cyto	0.00631518	Phosphatidylserine=>Phosphatidylethanolamine+CO2	Glycerophospholipid metabolism
R01800__cyto	0.00631518	CDP-diacylglycerol+L-Serine=>CMP+Phosphatidylserine	Glycerophospholipid metabolism; Glycine, serine and threonine metabolism
R01799__cyto	0.00749813	CTP+Phosphatidate<=>Diphosphate+CDP-diacylglycerol	Glycerophospholipid metabolism
R00291__plst	0.0075588	UDP-glucose<=>UDP-alpha-D-galactose	Amino sugar and nucleotide sugar metabolism; Galactose metabolism
R00851__plst	0.00806231	sn-Glycerol3-phosphate+Acyl-CoA=>1-Acyl-sn-glycerol3-phosphate+CoA	Glycerolipid metabolism; Glycerophospholipid metabolism
R02241__plst	0.00806231	1-Acyl-sn-glycerol3-phosphate+Acyl-CoA=>Phosphatidate+CoA	Glycerolipid metabolism; Glycerophospholipid metabolism
R04007__cyto	0.00837965	24-Coumarylalcohol+H2O2=>2p-Hydroxyphenyllignin+2H2O	Phenylpropanoid biosynthesis
R00948__plst	0.00868109	ATP+D-Glucose1-phosphate=>Diphosphate+ADP-glucose	Amino sugar and nucleotide sugar metabolism; Starch and sucrose metabolism
R02239__cyto	0.0106041	Phosphatidate+H2O=>1,2-Diacyl-sn-glycerol+Orthophosphate	Glycerolipid metabolism; Glycerophospholipid metabolism
R02691__cyto	0.0106041	UDP-alpha-D-galactose+1,2-Diacyl-sn-glycerol=>UDP+1,2-Diacyl-3-beta-D-galactosyl-sn-glycerol	Glycerolipid metabolism
R03664__cyto	0.0109488	ATP+L-Tryptophan+tRNA(Trp)=>AMP+Diphosphate+L-Tryptophanyl-tRNA(Trp)	Aminoacyl-tRNA biosynthesis
R00842__plst	0.0112229	Glyceronephosphate+NADH+H+=>sn-Glycerol3-phosphate+NAD+	Glycerophospholipid metabolism
R00570__cyto	0.0118146	ATP+CDP<=>ADP+CTP	Pyrimidine metabolism
T_BT12__plst	0.0118532	ADP(chlo)=>ADP(cyto)	Transporters pathway
R00512__cyto	0.0120657	ATP+CMP<=>ADP+CDP	Pyrimidine metabolism
R03650__cyto	0.0131131	ATP+L-Cysteine+tRNA(Cys)=>AMP+Diphosphate+L-Cysteinyl-tRNA(Cys)	Aminoacyl-tRNA biosynthesis
R07274__cyto	0.013123	O-Phospho-L-serine+Hydrogensulfide=>L-Cysteine+Orthophosphate	Cysteine and methionine metabolism
R01513__cyto	0.013123	3-Phospho-D-glycerate+NAD+<=>3-Phosphonooxypyruvate+NADH+H+	Methane metabolism; Cysteine and methionine metabolism; Glycine, serine and threonine metabolism
R05717__cyto	0.0131318	Adenylylsulfate+2Glutathione=>AMP+Sulfite+Glutathionedisulfide	Sulfur metabolism
R00529__cyto	0.0131318	ATP+Sulfate=>Diphosphate+Adenylylsulfate	Sulfur metabolism; Purine metabolism; Monobactam biosynthesis
R00094__cyto	0.0131318	Glutathionedisulfide+NADH+H+=>2Glutathione+NAD+
R00858__cyto	0.0131318	Sulfite+3NADPH+3H+=>Hydrogensulfide+3NADP++3H2O	Sulfur metabolism
TO1000048_PLAS__plas	0.0142541	1.0Sulfate(extr)+1.0H+(extr)=>1.0H+(cyto)+1.0Sulfate(cyto)	Transporters pathway
TO1000009_PLAS__plas	0.0150004	1.0Orthophosphate(extr)+1.0H+(extr)=>1.0H+(cyto)+1.0Orthophosphate(cyto)	Transporters pathway
AcylCoA_FA_plst__plst	0.0161246	ATP+CoA+FattyAcid=>Diphosphate+AMP+Acyl-CoA	Biomass Pathway
TZ2900024_PLAS__plst	0.01646	1.0ATP(cyto)+1.0ADP(chlo)=>1.0ATP(chlo)+1.0ADP(cyto)	Transporters pathway
R01615__cyto	0.0167593	p-Coumaroyl-CoA+NADPH+H+=>4-Hydroxycinnamylaldehyde+CoA+NADP+	Phenylpropanoid biosynthesis
R07437__cyto	0.0167593	4-Hydroxycinnamylaldehyde+NADPH+H+=>4-Coumarylalcohol+NADP+	Phenylpropanoid biosynthesis
R03659__cyto	0.0180093	ATP+L-Methionine+tRNA(Met)=>AMP+Diphosphate+L-Methionyl-tRNA	Aminoacyl-tRNA biosynthesis
TI1000060_PLAS__plas	0.0180127	1.0L-Methionine(extr)+1.0H+(extr)=>1.0H+(cyto)+1.0L-Methionine(cyto)	Transporters pathway
R03655__cyto	0.0193911	ATP+L-Histidine+tRNA(His)=>AMP+Diphosphate+L-Histidyl-tRNA(His)	Aminoacyl-tRNA biosynthesis
TO1000119_PLAS__plas	0.0193911	1.0L-Histidine(extr)+1.0H+(extr)=>1.0L-Histidine(cyto)+1.0H+(cyto)	Transporters pathway
R00851__cyto	0.019722	sn-Glycerol3-phosphate+Acyl-CoA=>1-Acyl-sn-glycerol3-phosphate+CoA	Glycerolipid metabolism; Glycerophospholipid metabolism
R02241__cyto	0.019722	1-Acyl-sn-glycerol3-phosphate+Acyl-CoA=>Phosphatidate+CoA	Glycerolipid metabolism; Glycerophospholipid metabolism
R00842__cyto	0.019722	Glyceronephosphate+NADH+H+=>sn-Glycerol3-phosphate+NAD+	Glycerophospholipid metabolism
R02918__cyto	0.0206011	ATP+L-Tyrosine+tRNA(Tyr)=>AMP+Diphosphate+L-Tyrosyl-tRNA(Tyr)	Aminoacyl-tRNA biosynthesis
e_Lipid__cyto	0.0242831	Lipid	Biomass Pathway
R03652__cyto	0.0292856	ATP+L-Glutamine+tRNA(Gln)=>AMP+Diphosphate+Glutaminyl-tRNA	Aminoacyl-tRNA biosynthesis
R03660__cyto	0.0301566	ATP+L-Phenylalanine+tRNA(Phe)=>AMP+Diphosphate+L-Phenylalanyl-tRNA(Phe)	Aminoacyl-tRNA biosynthesis
R03648__cyto	0.0307816	ATP+L-Asparagine+tRNA(Asn)=>AMP+Diphosphate+L-Asparaginyl-tRNA(Asn)	Aminoacyl-tRNA biosynthesis
TI1000053_PLAS__plas	0.0312408	1.0L-Glutamine(extr)+1.0H+(extr)=>1.0H+(cyto)+1.0L-Glutamine(cyto)	Transporters pathway
R08178__e_r_	0.0316741	(9Z,12Z,15Z)-Octadecatrienoyl-CoA+H2O=>CoA+(9Z,12Z,15Z)-Octadecatrienoicacid	Biosynthesis of unsaturated fatty acids
R12205__e_r_	0.0316741	Linoleoyl-CoA+2Ferrocytochromeb5+Oxygen+2H+=>(9Z,12Z,15Z)-Octadecatrienoyl-CoA+2Ferricytochromeb5+2H2O	Biosynthesis of unsaturated fatty acids; Fatty acid metabolism
T_Diphosphate_e_r___e_r__plas	0.0377867	Diphosphate(e_r_)<=>Diphosphate(cyto)	Transporters pathway
R07760__e_r_	0.0377867	3-Hydroxyoctadecanoyl-CoA<=>(2E)-Octadecenoyl-CoA+H2O	Biosynthesis of unsaturated fatty acids; Fatty acid metabolism
T_Malonyl_CoA_e_r__e_r__plas	0.0377867	Malonyl-CoA(cyto)=>Malonyl-CoA(e_r_)	Transporters pathway
R02222__e_r_	0.0377867	Stearoyl-CoA+2Ferrocytochromeb5+Oxygen+2H+=>Oleoyl-CoA+2Ferricytochromeb5+2H2O	Biosynthesis of unsaturated fatty acids; Fatty acid metabolism
TZ5900021_PLAS__e_r__plas	0.0377867	1.0Hexadecanoicacid(cyto)+1.0CoA(e_r_)+1.0ATP(e_r_)=>1.0Diphosphate(e_r_)+1.0Palmitoyl-CoA(e_r_)+1.0AMP(e_r_)	Transporters pathway
R07758__e_r_	0.0377867	Malonyl-CoA+Palmitoyl-CoA<=>3-Oxostearoyl-CoA+CoA+CO2	Biosynthesis of unsaturated fatty acids; Fatty acid metabolism
R11043__e_r_	0.0377867	Oleoyl-CoA+2Ferrocytochromeb5+Oxygen+2H+=>Linoleoyl-CoA+2Ferricytochromeb5+2H2O	Biosynthesis of unsaturated fatty acids; Fatty acid metabolism
R07761__e_r_	0.0377867	(2E)-Octadecenoyl-CoA+NADPH+H+<=>Stearoyl-CoA+NADP+	Biosynthesis of unsaturated fatty acids; Fatty acid metabolism
T_ATP_AMP_e_r___e_r__plas	0.0377867	ATP(cyto)+AMP(e_r_)<=>ATP(e_r_)+AMP(cyto)	Transporters pathway
R07759__e_r_	0.0377867	3-Oxostearoyl-CoA+NADPH+H+=>3-Hydroxyoctadecanoyl-CoA+NADP+	Biosynthesis of unsaturated fatty acids; Fatty acid metabolism
TI0000214_PLAS__plst	0.0377867	1.0Hexadecanoicacid(chlo)=>1.0Hexadecanoicacid(cyto)	Transporters pathway
R00742__cyto	0.0378033	ATP+Acetyl-CoA+HCO3-+H+=>ADP+Orthophosphate+Malonyl-CoA	Aflatoxin biosynthesis; Pyruvate metabolism; Fatty acid metabolism; Fatty acid biosynthesis; Propanoate metabolism; Carbon fixation pathways in prokaryotes
R00235__cyto	0.0378504	ATP+Acetate+CoA=>AMP+Diphosphate+Acetyl-CoA	Glyoxylate and dicarboxylate metabolism; Glycolysis / Gluconeogenesis; Methane metabolism; Carbon fixation pathways in prokaryotes
R03656__cyto	0.0379019	ATP+L-Isoleucine+tRNA(Ile)=>AMP+Diphosphate+L-Isoleucyl-tRNA(Ile)	Aminoacyl-tRNA biosynthesis
TI1000322_PLAS__plas	0.0379019	1.0L-Isoleucine(extr)+1.0H+(extr)=>1.0L-Isoleucine(cyto)+1.0H+(cyto)	Transporters pathway
R03661__cyto	0.0381096	ATP+L-Proline+tRNA(Pro)=>AMP+Diphosphate+L-Prolyl-tRNA(Pro)	Aminoacyl-tRNA biosynthesis
R01248__cyto	0.0381096	(S)-1-Pyrroline-5-carboxylate+NADH+H+=>L-Proline+NAD+	Arginine and proline metabolism
R03314__cyto	0.0381096	L-Glutamate5-semialdehyde<=>(S)-1-Pyrroline-5-carboxylate+H2O	Carbapenem biosynthesis; Non enzymatic; Arginine and proline metabolism
R00667__cyto	0.0381096	L-Ornithine+2-Oxoglutarate<=>L-Glutamate5-semialdehyde+L-Glutamate	Arginine and proline metabolism
TR2900005_PLAS__mito_plas	0.0381096	1.0L-Arginine(cyto)+1.0L-Ornithine(mito)=>1.0L-Ornithine(cyto)+1.0L-Arginine(mito)	Transporters pathway
R03663__cyto	0.0391308	ATP+L-Threonine+tRNA(Thr)=>AMP+Diphosphate+L-Threonyl-tRNA(Thr)	Aminoacyl-tRNA biosynthesis
T_Fatty_acid__plst	0.039444	Fattyacid(chlo)=>Fattyacid(cyto)	Transporters pathway
AcylCoA_FA__cyto	0.039444	ATP+CoA+FattyAcid=>Diphosphate+AMP+Acyl-CoA	Biomass Pathway
R05577__cyto	0.0404884	tRNA(Asp)+L-Aspartate+ATP=>L-Aspartyl-tRNA(Asp)+Diphosphate+AMP	Aminoacyl-tRNA biosynthesis
TO1000039_PLAS__plas	0.0415708	1.0H+(extr)+1.0L-Lysine(extr)=>1.0H+(cyto)+1.0L-Lysine(cyto)	Transporters pathway
R03658__cyto	0.0415708	ATP+L-Lysine+tRNA(Lys)=>AMP+Diphosphate+L-Lysyl-tRNA	Aminoacyl-tRNA biosynthesis
R03654__cyto	0.0433898	ATP+Glycine+tRNA(Gly)=>AMP+Diphosphate+Glycyl-tRNA(Gly)	Aminoacyl-tRNA biosynthesis
R03646__cyto	0.0451489	ATP+L-Arginine+tRNA(Arg)=>AMP+Diphosphate+L-Arginyl-tRNA(Arg)	Aminoacyl-tRNA biosynthesis
R01385__cyto	0.0468744	UDP-glucuronate<=>UDP-D-galacturonate	Amino sugar and nucleotide sugar metabolism
TO1000156_PLAS__plas	0.0470499	1.0L-Valine(extr)+1.0H+(extr)=>1.0L-Valine(cyto)+1.0H+(cyto)	Transporters pathway
R03665__cyto	0.0470499	ATP+L-Valine+tRNA(Val)=>AMP+Diphosphate+L-Valyl-tRNA(Val)	Aminoacyl-tRNA biosynthesis
R05578__cyto	0.0473903	tRNA(Glu)+L-Glutamate+ATP=>L-Glutamyl-tRNA(Glu)+Diphosphate+AMP	Aminoacyl-tRNA biosynthesis; Porphyrin and chlorophyll metabolism
R01706__plst	0.0483447	Hexadecanoyl-[acp]+H2O=>Acyl-carrierprotein+Hexadecanoicacid	Fatty acid metabolism; Fatty acid biosynthesis
R03038__cyto	0.0507809	ATP+L-Alanine+tRNA(Ala)=>AMP+Diphosphate+L-Alanyl-tRNA	Aminoacyl-tRNA biosynthesis
R04544__plst	0.0555687	(3R)-3-Hydroxypalmitoyl-[acyl-carrierprotein]=>trans-Hexadec-2-enoyl-[acp]+H2O	Fatty acid metabolism; Fatty acid biosynthesis
R04566__plst	0.0555687	(3R)-3-Hydroxytetradecanoyl-[acyl-carrierprotein]+NADP+=>3-Oxotetradecanoyl-[acp]+NADPH+H+	Fatty acid metabolism; Fatty acid biosynthesis
R04960__plst	0.0555687	Octanoyl-[acp]+Malonyl-[acyl-carrierprotein]=>3-Oxodecanoyl-[acp]+CO2+Acyl-carrierprotein	Fatty acid metabolism; Fatty acid biosynthesis
R04725__plst	0.0555687	trans-Dodec-2-enoyl-[acp]+NADPH+H+=>Dodecanoyl-[acyl-carrierprotein]+NADP+	Fatty acid metabolism; Fatty acid biosynthesis
R04537__plst	0.0555687	(3R)-3-Hydroxyoctanoyl-[acyl-carrierprotein]=>trans-Oct-2-enoyl-[acp]+H2O	Fatty acid metabolism; Fatty acid biosynthesis
R04543__plst	0.0555687	3-Oxohexadecanoyl-[acp]+NADPH+H+=>(3R)-3-Hydroxypalmitoyl-[acyl-carrierprotein]+NADP+	Fatty acid metabolism; Fatty acid biosynthesis
R04536__plst	0.0555687	3-Oxooctanoyl-[acp]+NADPH+H+=>(3R)-3-Hydroxyoctanoyl-[acyl-carrierprotein]+NADP+	Fatty acid metabolism; Fatty acid biosynthesis
R04968__plst	0.0555687	Tetradecanoyl-[acp]+Malonyl-[acyl-carrierprotein]=>3-Oxohexadecanoyl-[acp]+CO2+Acyl-carrierprotein	Fatty acid metabolism; Fatty acid biosynthesis
R04953__plst	0.0555687	3-Oxohexanoyl-[acp]+NADPH+H+=>(R)-3-Hydroxyhexanoyl-[acp]+NADP+	Fatty acid metabolism; Fatty acid biosynthesis
R04533__plst	0.0555687	Acetoacetyl-[acp]+NADPH+H+=>(3R)-3-Hydroxybutanoyl-[acyl-carrierprotein]+NADP+	Fatty acid metabolism; Fatty acid biosynthesis
R04957__plst	0.0555687	Hexanoyl-[acp]+Malonyl-[acyl-carrierprotein]=>3-Oxooctanoyl-[acp]+CO2+Acyl-carrierprotein	Fatty acid metabolism; Fatty acid biosynthesis
R10707__plst	0.0555687	Acetyl-CoA+Malonyl-[acyl-carrierprotein]<=>Acetoacetyl-[acp]+CoA+CO2	Fatty acid metabolism; Fatty acid biosynthesis
R04969__plst	0.0555687	trans-Hexadec-2-enoyl-[acp]+NADH+H+=>Hexadecanoyl-[acp]+NAD+	Fatty acid metabolism; Fatty acid biosynthesis
R04963__plst	0.0555687	Decanoyl-[acp]+Malonyl-[acyl-carrierprotein]=>3-Oxododecanoyl-[acp]+CO2+Acyl-carrierprotein	Fatty acid metabolism; Fatty acid biosynthesis
R04952__plst	0.0555687	Butyryl-[acp]+Malonyl-[acyl-carrierprotein]=>3-Oxohexanoyl-[acp]+CO2+Acyl-carrierprotein	Fatty acid metabolism; Fatty acid biosynthesis
R04964__plst	0.0555687	3-Oxododecanoyl-[acp]+NADPH+H+=>(R)-3-Hydroxydodecanoyl-[acp]+NADP+	Fatty acid metabolism; Fatty acid biosynthesis
R04966__plst	0.0555687	trans-Tetradec-2-enoyl-[acp]+NADH+H+=>Tetradecanoyl-[acp]+NAD+	Fatty acid metabolism; Fatty acid biosynthesis
R04959__plst	0.0555687	trans-Oct-2-enoyl-[acp]+NADPH+H+=>Octanoyl-[acp]+NADP+	Fatty acid metabolism; Fatty acid biosynthesis
R04956__plst	0.0555687	trans-Hex-2-enoyl-[acp]+NADPH+H+=>Hexanoyl-[acp]+NADP+	Fatty acid metabolism; Fatty acid biosynthesis
R04726__plst	0.0555687	Dodecanoyl-[acyl-carrierprotein]+Malonyl-[acyl-carrierprotein]=>3-Oxotetradecanoyl-[acp]+CO2+Acyl-carrierprotein	Fatty acid metabolism; Fatty acid biosynthesis
R04535__plst	0.0555687	(3R)-3-Hydroxydecanoyl-[acyl-carrierprotein]=>trans-Dec-2-enoyl-[acp]+H2O	Fatty acid metabolism; Fatty acid biosynthesis
R04428__plst	0.0555687	(3R)-3-Hydroxybutanoyl-[acyl-carrierprotein]=>But-2-enoyl-[acyl-carrierprotein]+H2O	Fatty acid metabolism; Fatty acid biosynthesis
R04965__plst	0.0555687	(R)-3-Hydroxydodecanoyl-[acp]=>trans-Dodec-2-enoyl-[acp]+H2O	Fatty acid metabolism; Fatty acid biosynthesis
R04568__plst	0.0555687	(3R)-3-Hydroxytetradecanoyl-[acyl-carrierprotein]=>trans-Tetradec-2-enoyl-[acp]+H2O	Fatty acid metabolism; Fatty acid biosynthesis
R04534__plst	0.0555687	3-Oxodecanoyl-[acp]+NADPH+H+=>(3R)-3-Hydroxydecanoyl-[acyl-carrierprotein]+NADP+	Fatty acid metabolism; Fatty acid biosynthesis
R04429__plst	0.0555687	But-2-enoyl-[acyl-carrierprotein]+NADH+H+=>Butyryl-[acp]+NAD+	Fatty acid metabolism; Fatty acid biosynthesis
R04962__plst	0.0555687	trans-Dec-2-enoyl-[acp]+NADPH+H+=>Decanoyl-[acp]+NADP+	Fatty acid metabolism; Fatty acid biosynthesis
R04954__plst	0.0555687	(R)-3-Hydroxyhexanoyl-[acp]=>trans-Hex-2-enoyl-[acp]+H2O	Fatty acid metabolism; Fatty acid biosynthesis
e_FattyAcid__plst	0.0555687	FattyAcid	Biomass Pathway
R00291__cyto	0.0590938	UDP-glucose<=>UDP-alpha-D-galactose	Amino sugar and nucleotide sugar metabolism; Galactose metabolism
R03662__cyto	0.0628311	ATP+L-Serine+tRNA(Ser)=>AMP+Diphosphate+L-Seryl-tRNA(Ser)	Aminoacyl-tRNA biosynthesis
R03657__cyto	0.0705799	ATP+L-Leucine+tRNA(Leu)=>AMP+Diphosphate+L-Leucyl-tRNA	Aminoacyl-tRNA biosynthesis
TO1000107_PLAS__plas	0.0705799	1.0L-Leucine(extr)+1.0H+(extr)=>1.0L-Leucine(cyto)+1.0H+(cyto)	Transporters pathway
e_Protein__cyto	0.0960601	Protein	Biomass Pathway
R00100__e_r_	0.107248	NADH+2Ferricytochromeb5=>NAD++2Ferrocytochromeb5+H+	Amino sugar and nucleotide sugar metabolism
T_NAD__e_r___e_r__plas	0.107248	NAD+(e_r_)<=>NAD+(cyto)	Transporters pathway
R08549__mito	0.148955	2-Oxoglutarate+CoA+NAD+=>Succinyl-CoA+CO2+NADH+H+
T_Pyr1__plst	0.194589	Pyruvate(cyto)<=>Pyruvate(chlo)	Transporters pathway
T_BT11__plst	0.211753	AMP(chlo)=>AMP(cyto)	Transporters pathway
TO3000891_CHLO__plst	0.222164	1.0H2O(chlo)+1.0ATP(chlo)+1.0Acetyladenylate(cyto)=>1.0Acetyladenylate(chlo)+1.0ADP(chlo)+1.0Orthophosphate(chlo)	Transporters pathway
R00316__cyto	0.222164	ATP+Acetate=>Diphosphate+Acetyladenylate	Pyruvate metabolism
R00236__plst	0.222164	Acetyladenylate+CoA=>AMP+Acetyl-CoA	Pyruvate metabolism
R00209__plst	0.225164	Pyruvate+CoA+NAD+=>Acetyl-CoA+CO2+NADH+H+
R01827__plst	0.234876	Sedoheptulose7-phosphate+D-Glyceraldehyde3-phosphate=>D-Erythrose4-phosphate+beta-D-Fructose6-phosphate	Pentose phosphate pathway
R03321__plst	0.23635	beta-D-Glucose6-phosphate<=>beta-D-Fructose6-phosphate	Glycolysis / Gluconeogenesis
T_Glucose_6_phosphate_chlo_cyto__plst	0.245031	beta-D-Glucose6-Phosphate(cyto)+Orthophosphate(chlo)=>beta-D-Glucose6-Phosphate(chlo)+Orthophosphate(cyto)	Transporters pathway
e_Lignin_Ibark__cyto	0.319938	LigninInnerBark	Biomass Pathway
R00343__plst	0.326393	Oxaloacetate+NADPH+H+=>(S)-Malate+NADP+	Carbon fixation in photosynthetic organisms; Pyruvate metabolism
R00342__plst	0.329289	(S)-Malate+NAD+<=>Oxaloacetate+NADH+H+	Glyoxylate and dicarboxylate metabolism; Methane metabolism; Carbon fixation in photosynthetic organisms; Citrate cycle (TCA cycle); Pyruvate metabolism; Carbon fixation pathways in prokaryotes
R00944__plst	0.332299	10-Formyltetrahydrofolate+H2O=>Formate+Tetrahydrofolate	Glyoxylate and dicarboxylate metabolism; One carbon pool by folate
R00519__plst	0.332327	Formate+NAD+=>H++CO2+NADH	Glyoxylate and dicarboxylate metabolism; Methane metabolism
T_Gly__plst	0.333728	Glycine(chlo)<=>Glycine(cyto)	Transporters pathway
R03919__cyto	0.335186	2Sinapylalcohol+H2O2=>2Syringyllignin+2H2O	Phenylpropanoid biosynthesis
T_L_Asparagine__plst	0.335202	L-Asparagine(cyto)=>L-Asparagine(chlo)	Transporters pathway
R01220__plst	0.335202	5,10-Methylenetetrahydrofolate+NADP+<=>5,10-Methenyltetrahydrofolate+NADPH	One carbon pool by folate; Carbon fixation pathways in prokaryotes
R01655__plst	0.335202	5,10-Methenyltetrahydrofolate+H2O<=>10-Formyltetrahydrofolate+H+	One carbon pool by folate; Carbon fixation pathways in prokaryotes
R00742__plst	0.391759	ATP+Acetyl-CoA+HCO3-+H+=>ADP+Orthophosphate+Malonyl-CoA	Aflatoxin biosynthesis; Pyruvate metabolism; Fatty acid metabolism; Fatty acid biosynthesis; Propanoate metabolism; Carbon fixation pathways in prokaryotes
R01626__plst	0.391759	Malonyl-CoA+Acyl-carrierprotein=>CoA+Malonyl-[acyl-carrierprotein]	Fatty acid metabolism; Fatty acid biosynthesis
e_Carbohydrate_Ibark__cyto	0.392803	CarbohydrateInnerBark	Biomass Pathway
R01830__plst	0.471226	beta-D-Fructose6-phosphate+D-Glyceraldehyde3-phosphate=>D-Erythrose4-phosphate+D-Xylulose5-phosphate	Pentose phosphate pathway
R02596__cyto	0.494398	2Coniferylalcohol+H2O2=>2Guaiacyllignin+2H2O	Phenylpropanoid biosynthesis
T_L_Ornithine__plst	0.603909	L-Ornithine(cyto)=>L-Ornithine(chlo)	Transporters pathway
TR2000482_PLAS__plst	0.614791	1.02-Phospho-D-glycerate(chlo)+1.0Orthophosphate(cyto)<=>1.03-Phospho-D-glycerate(cyto)+1.0Orthophosphate(chlo)	Transporters pathway
R01063__plst	0.614794	D-Glyceraldehyde3-phosphate+Orthophosphate+NADP+<=>3-Phospho-D-glyceroylphosphate+NADPH+H+	Glycolysis / Gluconeogenesis; Carbon fixation in photosynthetic organisms
R04780__cyto	0.643734	beta-D-Fructose1,6-bisphosphate+H2O=>beta-D-Fructose6-phosphate+Orthophosphate	Glycolysis / Gluconeogenesis; Fructose and mannose metabolism; Pentose phosphate pathway
R06573__cyto	0.670372	Coniferylalcohol+NADPH+H++Oxygen=>5-Hydroxyconiferylalcohol+NADP++H2O	Phenylpropanoid biosynthesis
R06577__cyto	0.670372	5-Hydroxyconiferylalcohol+S-Adenosyl-L-methionine=>Sinapylalcohol+S-Adenosyl-L-homocysteine	Phenylpropanoid biosynthesis
R00691__cyto	0.706087	L-Arogenate=>L-Phenylalanine+H2O+CO2	Phenylalanine, tyrosine and tryptophan biosynthesis
R01715__cyto	0.706087	Chorismate<=>Prephenate	Phenylalanine, tyrosine and tryptophan biosynthesis
R01731__cyto	0.706087	L-Aspartate+Prephenate=>Oxaloacetate+L-Arogenate	Phenylalanine, tyrosine and tryptophan biosynthesis
R03460__cyto	0.706101	Phosphoenolpyruvate+Shikimate3-phosphate=>Orthophosphate+5-O-(1-Carboxyvinyl)-3-phosphoshikimate	Phenylalanine, tyrosine and tryptophan biosynthesis
R01826__plst	0.706101	Phosphoenolpyruvate+D-Erythrose4-phosphate+H2O=>2-Dehydro-3-deoxy-D-arabino-heptonate7-phosphate+Orthophosphate	Phenylalanine, tyrosine and tryptophan biosynthesis
R01714__cyto	0.706101	5-O-(1-Carboxyvinyl)-3-phosphoshikimate=>Chorismate+Orthophosphate	Phenylalanine, tyrosine and tryptophan biosynthesis
R03084__cyto	0.706101	3-Dehydroquinate<=>3-Dehydroshikimate+H2O	Phenylalanine, tyrosine and tryptophan biosynthesis
R02412__cyto	0.706101	ATP+Shikimate=>ADP+Shikimate3-phosphate	Phenylalanine, tyrosine and tryptophan biosynthesis
R01872__cyto	0.706101	Quinate+NAD+<=>3-Dehydroquinate+NADH+H+	Phenylalanine, tyrosine and tryptophan biosynthesis
R03083__plst	0.706101	2-Dehydro-3-deoxy-D-arabino-heptonate7-phosphate=>3-Dehydroquinate+Orthophosphate	Phenylalanine, tyrosine and tryptophan biosynthesis
T_Quinate_chlo_cyto__plst	0.706101	Quinate(chlo)<=>Quinate(cyto)	Transporters pathway
TR2000061_PLAS__plst	0.736673	1.0Phosphoenolpyruvate(cyto)+1.0Orthophosphate(chlo)=>1.0Orthophosphate(cyto)+1.0Phosphoenolpyruvate(chlo)	Transporters pathway
R00209__mito	0.754634	Pyruvate+CoA+NAD+=>Acetyl-CoA+CO2+NADH+H+
TR0000020_MITO__mito	0.75464	1.0Pyruvate(cyto)=>1.0Pyruvate(mito)	Transporters pathway
e_Biomass_Ibark__cyto	0.837534	e-BiomassInnerBark	Biomass Pathway
EX_Biomass__cyto	0.837534	Draintoe-Biomass	Drains pathway
R00245__mito	0.916741	L-Glutamate5-semialdehyde+NAD++H2O=>L-Glutamate+NADH+H+	Arginine and proline metabolism
T_BAT12__mito_plas	0.916741	L-Arginine(cyto)<=>L-Arginine(mito)	Transporters pathway
R00667__mito	0.916741	L-Ornithine+2-Oxoglutarate<=>L-Glutamate5-semialdehyde+L-Glutamate	Arginine and proline metabolism
R10991__cyto	0.9492	(S)-2-Aminobutanoate+2-Oxoglutarate<=>2-Oxobutanoate+L-Glutamate	Cysteine and methionine metabolism
R10992__cyto	0.9492	L-Alanine+2-Oxobutanoate=>Pyruvate+(S)-2-Aminobutanoate	Cysteine and methionine metabolism
R01325__mito	0.95302	Citrate<=>cis-Aconitate+H2O	Glyoxylate and dicarboxylate metabolism; Citrate cycle (TCA cycle); Carbon fixation pathways in prokaryotes
R00551__mito	0.954851	L-Arginine+H2O=>L-Ornithine+Urea	Arginine biosynthesis; Arginine and proline metabolism
EX_C00086__dra	0.954851	DraintoC00086_Urea_CH4N2O	Drains pathway
R00710__cyto	0.960493	Acetaldehyde+NAD++H2O=>Acetate+NADH+H+	Glycolysis / Gluconeogenesis; Pyruvate metabolism
R00751__cyto	0.960869	L-Threonine<=>Glycine+Acetaldehyde	Glycine, serine and threonine metabolism
R00256__extr	0.968759	L-Glutamine+H2O=>L-Glutamate+Ammonia	Arginine biosynthesis; Alanine, aspartate and glutamate metabolism; D-Glutamine and D-glutamate metabolism
R00485__cyto	0.969218	L-Asparagine+H2O=>L-Aspartate+Ammonia	Cyanoamino acid metabolism; Alanine, aspartate and glutamate metabolism
R02520__cyto	0.979399	Homogentisate+Oxygen=>Gentisatealdehyde+CO2+H2O	Tyrosine metabolism
EX_C00628__dra	0.979399	DraintoC00628_2,5-Dihydroxybenzoate_C7H6O4	Drains pathway
R02521__cyto	0.979399	3-(4-Hydroxyphenyl)pyruvate+Oxygen=>Homogentisate+CO2	Tyrosine metabolism; Ubiquinone and other terpenoid-quinone biosynthesis
TO0000479_PLAS__plas	0.979399	1.02,5-Dihydroxybenzoate(cyto)=>1.02,5-Dihydroxybenzoate(extr)	Transporters pathway
R02657__cyto	0.979399	Gentisatealdehyde+Oxygen+H2O=>2,5-Dihydroxybenzoate+Hydrogenperoxide	Tyrosine metabolism
R00734__cyto	0.979399	L-Tyrosine+2-Oxoglutarate<=>3-(4-Hydroxyphenyl)pyruvate+L-Glutamate	Phenylalanine, tyrosine and tryptophan biosynthesis; Tyrosine metabolism; Novobiocin biosynthesis; Isoquinoline alkaloid biosynthesis; Ubiquinone and other terpenoid-quinone biosynthesis
TI3001509_PLAS__plas	0.989051	1.0H2O(cyto)+1.0ATP(cyto)+1.0Indole-3-acetate(cyto)=>1.0ADP(cyto)+1.0Orthophosphate(cyto)+1.0Indole-3-acetate(extr)	Transporters pathway
R00685__cyto	0.989051	L-Tryptophan=>Tryptamine+CO2	Indole alkaloid biosynthesis; Tryptophan metabolism
EX_C00954__dra	0.989051	DraintoC00954_Indole-3-acetate_C10H9NO2	Drains pathway
R02678__cyto	0.989051	Indole-3-acetaldehyde+NAD++H2O=>Indole-3-acetate+NADH+H+	Tryptophan metabolism
R02173__cyto	0.989051	Tryptamine+H2O+Oxygen=>Indole-3-acetaldehyde+Ammonia+Hydrogenperoxide	Tryptophan metabolism
TI1000033_PLAS__plas	1	1.0Glycine(extr)+1.0H+(extr)=>1.0Glycine(cyto)+1.0H+(cyto)	Transporters pathway
TI1000066_PLAS__plas	1	1.0L-Phenylalanine(extr)+1.0H+(extr)=>1.0H+(cyto)+1.0L-Phenylalanine(cyto)	Transporters pathway
TO1000051_PLAS__plas	1	1.0L-Arginine(extr)+1.0H+(extr)=>1.0L-Arginine(cyto)+1.0H+(cyto)	Transporters pathway
TI1000161_PLAS__plas	1	1.0L-Threonine(extr)+1.0H+(extr)=>1.0L-Threonine(cyto)+1.0H+(cyto)	Transporters pathway
R01786__cyto	1	ATP+alpha-D-Glucose=>ADP+alpha-D-Glucose6-phosphate	Amino sugar and nucleotide sugar metabolism; Glycolysis / Gluconeogenesis; Galactose metabolism
TI1000069_PLAS__plas	1	1.0L-Tyrosine(extr)+1.0H+(extr)=>1.0H+(cyto)+1.0L-Tyrosine(cyto)	Transporters pathway
TI1000065_PLAS__plas	1	1.0L-Tryptophan(extr)+1.0H+(extr)=>1.0H+(cyto)+1.0L-Tryptophan(cyto)	Transporters pathway
TI1000035_PLAS__plas	1	1.0L-Alanine(extr)+1.0H+(extr)=>1.0L-Alanine(cyto)+1.0H+(cyto)	Transporters pathway
TI1000132_PLAS__plas	1	1.0L-Asparagine(extr)+1.0H+(extr)=>1.0L-Asparagine(cyto)+1.0H+(cyto)	Transporters pathway
TO1000041_PLAS__plas	1	1.0L-Aspartate(extr)+1.0H+(extr)=>1.0L-Aspartate(cyto)+1.0H+(cyto)	Transporters pathway
TR2900038_PLAS__plas	1	1.0H+(extr)+1.0Sucrose(extr)=>1.0H+(cyto)+1.0Sucrose(cyto)	Transporters pathway
TO1000054_PLAS__plas	1	1.0L-Serine(extr)+1.0H+(extr)=>1.0H+(cyto)+1.0L-Serine(cyto)	Transporters pathway
T_DTC4B__mito_plas	1.02747	Succinate(cyto)+Isocitrate(mito)<=>Succinate(mito)+Isocitrate(cyto)	Transporters pathway
R00267__cyto	1.02747	Isocitrate+NADP+=>2-Oxoglutarate+CO2+NADPH+H+	Carbon fixation pathways in prokaryotes; Glutathione metabolism
R00472__mito	1.09887	Acetyl-CoA+H2O+Glyoxylate=>(S)-Malate+CoA	Glyoxylate and dicarboxylate metabolism; Pyruvate metabolism
R00372__mito	1.09887	Glycine+2-Oxoglutarate<=>Glyoxylate+L-Glutamate	Glyoxylate and dicarboxylate metabolism; Glycine, serine and threonine metabolism
T_H2O2_Diffusion__plas	1.1305	H2O2(cytop)<=>H2O2(extr)	Transporters pathway
EX_C00027__dra	1.1305	DraintoC00027_Hydrogenperoxide_H2O2	Drains pathway
R00355__cyto	1.22137	L-Aspartate+2-Oxoglutarate<=>Oxaloacetate+L-Glutamate	Arginine biosynthesis; Carbon fixation in photosynthetic organisms; Alanine, aspartate and glutamate metabolism
R01384__cyto	1.23184	UDP-glucuronate=>UDP-D-xylose+CO2	Amino sugar and nucleotide sugar metabolism
R00709__mito	1.24782	Isocitrate+NAD+=>2-Oxoglutarate+CO2+NADH+H+	Citrate cycle (TCA cycle)
R00286__cyto	1.28586	UDP-glucose+H2O+2NAD+=>UDP-glucuronate+2NADH+2H+	Amino sugar and nucleotide sugar metabolism; Pentose and glucuronate interconversions; Ascorbate and aldarate metabolism
T_H2O_Diffusion__plst	1.31452	H2O(cytop)<=>H2O(chlo)	Transporters pathway
TO2903038_PLAS__mito_plas	1.31938	1.0Citrate(mito)+1.0Succinate(cyto)<=>1.0Succinate(mito)+1.0Citrate(cyto)	Transporters pathway
R01325__cyto	1.32227	Citrate<=>cis-Aconitate+H2O	Glyoxylate and dicarboxylate metabolism; Citrate cycle (TCA cycle); Carbon fixation pathways in prokaryotes
R00289__cyto	1.39721	UTP+alpha-D-Glucose1-phosphate<=>Diphosphate+UDP-glucose	Amino sugar and nucleotide sugar metabolism; Glycerolipid metabolism; Starch and sucrose metabolism; Pentose and glucuronate interconversions; Galactose metabolism
R00156__cyto	1.39809	ATP+UDP<=>ADP+UTP	Pyrimidine metabolism
R00004__cyto	1.42308	Diphosphate+H2O=>2Orthophosphate
R01942__cyto	1.65917	S-Adenosyl-L-methionine+Caffeoyl-CoA=>S-Adenosyl-L-homocysteine+Feruloyl-CoA	Phenylpropanoid biosynthesis; Stilbenoid, diarylheptanoid and gingerol biosynthesis; Flavonoid biosynthesis
R02416__cyto	1.65917	p-Coumaroyl-CoA+Shikimate<=>CoA+4-Coumaroylshikimate	Phenylpropanoid biosynthesis; Stilbenoid, diarylheptanoid and gingerol biosynthesis; Flavonoid biosynthesis
R06582__cyto	1.65917	4-Coumaroylshikimate+NADPH+H++Oxygen=>5-O-Caffeoylshikimicacid+NADP++H2O	Phenylpropanoid biosynthesis; Stilbenoid, diarylheptanoid and gingerol biosynthesis; Flavonoid biosynthesis
R07433__cyto	1.65917	5-O-Caffeoylshikimicacid+CoA<=>Caffeoyl-CoA+Shikimate	Phenylpropanoid biosynthesis; Stilbenoid, diarylheptanoid and gingerol biosynthesis; Flavonoid biosynthesis
R02193__cyto	1.65917	Feruloyl-CoA+NADPH+H+=>Coniferylaldehyde+CoA+NADP+	Phenylpropanoid biosynthesis
R02593__cyto	1.65917	Coniferylaldehyde+NADPH+H+=>Coniferylalcohol+NADP+	Phenylpropanoid biosynthesis
R01616__cyto	1.67593	ATP+4-Coumarate+CoA=>AMP+Diphosphate+p-Coumaroyl-CoA	Phenylpropanoid biosynthesis; Ubiquinone and other terpenoid-quinone biosynthesis
T_4_Coumarate__e_r__plas	1.67593	4-Coumarate(e_r_)=>4-Coumarate(cyto)	Transporters pathway
R02253__e_r_	1.67593	trans-Cinnamate+NADPH+H++Oxygen=>4-Coumarate+NADP++H2O	Phenylpropanoid biosynthesis; Ubiquinone and other terpenoid-quinone biosynthesis
R00697__cyto	1.67593	L-Phenylalanine=>trans-Cinnamate+Ammonia	Phenylalanine metabolism; Phenylpropanoid biosynthesis
T_trans_Cinnamate__e_r__plas	1.67593	trans-Cinnamate(cyto)=>trans-Cinnamate(e_r_)	Transporters pathway
T_GlySer__plst	1.74798	Glycine(cyto)+Serine(mito)=>Serine(cyto)+Glycine(mito)	Transporters pathway
R00945__mito	1.74799	5,10-Methylenetetrahydrofolate+Glycine+H2O<=>Tetrahydrofolate+L-Serine	Glyoxylate and dicarboxylate metabolism; Methane metabolism; Cyanoamino acid metabolism; One carbon pool by folate; Glycine, serine and threonine metabolism
R01221__mito	1.74799	Glycine+Tetrahydrofolate+NAD+=>5,10-Methylenetetrahydrofolate+Ammonia+CO2+NADH+H+	Glyoxylate and dicarboxylate metabolism
T_NADP_e_r__e_r__plas	1.7515	NADP+(e_r_)<=>NADP+(cyto)	Transporters pathway
T_NADPH_e_r___e_r__plas	1.7515	NADPH(cyto)<=>NADPH(e_r_)	Transporters pathway
R01015__cyto	1.76099	D-Glyceraldehyde3-phosphate<=>Glyceronephosphate	Glycolysis / Gluconeogenesis; Fructose and mannose metabolism; Carbon fixation in photosynthetic organisms; Inositol phosphate metabolism
T_Oxygen_Diffusion_V8__e_r__plas	1.78318	Oxygen(cyto)<=>Oxygen(e_r_)	Transporters pathway
R01518__cyto	1.80406	2-Phospho-D-glycerate<=>3-Phospho-D-glycerate	Glycolysis / Gluconeogenesis; Methane metabolism; Glycine, serine and threonine metabolism
T_H__cyto_e_r___e_r__plas	1.85875	H+(cyto)<=>H+(e_r_)	Transporters pathway
TO1000023_PLAS__plas	1.96876	1.0L-Glutamate(extr)+1.0H+(extr)=>1.0L-Glutamate(cyto)+1.0H+(cyto)	Transporters pathway
Maintenance__cyto	2	ATP+H2O=>Orthophosphate+ADP	Biomass Pathway
R00351__mito	2.27529	Acetyl-CoA+H2O+Oxaloacetate=>Citrate+CoA	Glyoxylate and dicarboxylate metabolism; Citrate cycle (TCA cycle)
R04405__cyto	2.34323	5-Methyltetrahydrofolate+L-Homocysteine=>Tetrahydrofolate+L-Methionine	Cysteine and methionine metabolism
R00192__cyto	2.34323	S-Adenosyl-L-homocysteine+H2O=>Adenosine+L-Homocysteine	Cysteine and methionine metabolism
R07168__cyto	2.34324	5,10-Methylenetetrahydrofolate+NADH+H+=>5-Methyltetrahydrofolate+NAD+	One carbon pool by folate; Carbon fixation pathways in prokaryotes
R00185__cyto	2.34325	ATP+Adenosine=>ADP+AMP	Purine metabolism
R00177__cyto	2.34326	ATP+L-Methionine+H2O=>Orthophosphate+Diphosphate+S-Adenosyl-L-methionine	Cysteine and methionine metabolism
R08549__cyto	2.34685	2-Oxoglutarate+CoA+NAD+=>Succinyl-CoA+CO2+NADH+H+
R01512__cyto	2.40572	ATP+3-Phospho-D-glycerate<=>ADP+3-Phospho-D-glyceroylphosphate	Glycolysis / Gluconeogenesis; Carbon fixation in photosynthetic organisms
Succinate_Dehydrogenase__mito	2.4958	Succinate(mitochondria)+Ubiquinone(mitochondria)=>Fumarate(mitochondria)+Ubiquinol(mitochondria)	Oxidative Phosphorylation
R08198__mito	2.61952	2-Hydroxyglutarate+NAD+<=>2-Oxoglutarate+NADH+H+
R02487__mito	2.61952	Glutaryl-CoA+FAD=>FADH2+Crotonoyl-CoA+CO2	Fatty acid degradation
R01975__mito	2.61952	(S)-3-Hydroxybutanoyl-CoA+NAD+<=>Acetoacetyl-CoA+NADH+H+	Butanoate metabolism; Lysine degradation; Fatty acid degradation; Tryptophan metabolism; Fatty acid metabolism; Carbon fixation pathways in prokaryotes
R01934__mito	2.61952	Homoisocitrate+NAD+=>2-Oxoadipate+CO2+NADH+H+	Lysine biosynthesis
R00271__mito	2.61952	Acetyl-CoA+H2O+2-Oxoglutarate=>(R)-2-Hydroxybutane-1,2,4-tricarboxylate+CoA	Lysine biosynthesis; Pyruvate metabolism
R01933__mito	2.61952	2-Oxoadipate+CoA+NAD+=>Glutaryl-CoA+CO2+NADH+H+	Lysine degradation; Tryptophan metabolism
R03534__mito	2.61952	2-Oxoglutarate+FADH2=>2-Hydroxyglutarate+FAD	Butanoate metabolism
R03444__mito	2.61952	(R)-2-Hydroxybutane-1,2,4-tricarboxylate<=>(Z)-But-1-ene-1,2,4-tricarboxylate+H2O	Lysine biosynthesis
TO0000033_PLAS__mito_plas	2.84687	1.0Glycine(cyto)=>1.0Glycine(mito)	Transporters pathway
R00341__cyto	3.24683	ATP+Oxaloacetate=>ADP+Phosphoenolpyruvate+CO2	Glycolysis / Gluconeogenesis; Carbon fixation in photosynthetic organisms; Citrate cycle (TCA cycle); Pyruvate metabolism
R01218__mito	3.53625	5,10-Methylenetetrahydrofolate+NAD+=>5,10-Methenyltetrahydrofolate+NADH	One carbon pool by folate
R00248__mito	3.53627	L-Glutamate+NADP++H2O=>2-Oxoglutarate+Ammonia+NADPH+H+	Arginine biosynthesis; Nitrogen metabolism; Alanine, aspartate and glutamate metabolism; D-Glutamine and D-glutamate metabolism
R00342__mito	3.59756	(S)-Malate+NAD+<=>Oxaloacetate+NADH+H+	Glyoxylate and dicarboxylate metabolism; Methane metabolism; Carbon fixation in photosynthetic organisms; Citrate cycle (TCA cycle); Pyruvate metabolism; Carbon fixation pathways in prokaryotes
R00243__cyto	4.49433	L-Glutamate+NAD++H2O=>2-Oxoglutarate+Ammonia+NADH+H+	Arginine biosynthesis; Nitrogen metabolism; Alanine, aspartate and glutamate metabolism; Taurine and hypotaurine metabolism; D-Glutamine and D-glutamate metabolism
TZ2900054_PLAS__mito_plas	5.09667	Diphosphate(cyto)<=>Diphosphate(mito)	Transporters pathway
R00004__mito	5.09669	Diphosphate+H2O=>2Orthophosphate
R00127__mito	5.0967	ATP+AMP<=>2ADP	Purine metabolism
R01392__cyto	7.15189	D-Glycerate+NADP+<=>Hydroxypyruvate+NADPH+H+	Glyoxylate and dicarboxylate metabolism; Glycine, serine and threonine metabolism
EX_C00001__dra	10.3355	DraintoC00001_H2O_H2O	Drains pathway
Cytochrome_C_Oxidase__mito	12.4626	8H+(mitochondria)+4Ferrocytochromec(mitochondria)+Oxygen(mitochondria)=>2H2O(mitochondria)+4Ferricytochromec(mitochondria)+4H+(pmf)	Oxidative Phosphorylation
T_Oxygen_Diffusion__mito_plas	12.4626	Oxygen(cyto)<=>Oxygen(mito)	Transporters pathway
TI3000010_PLAS__plas	13.2637	1.0H2O(cyto)+1.0ATP(cyto)+1.0H+(cyto)=>1.0ADP(cyto)+1.0Orthophosphate(cyto)+1.0H+(extr)	Transporters pathway
EX_C00014__dra	14.3758	DraintoC00014_Ammonia_NH3	Drains pathway
T_Oxygen_Diffusion__plas	20.5081	Oxygen(extr)<=>Oxygen(cyto)	Transporters pathway
NADH_Dehydrogenase__mito	22.4281	5H+(mitochondria)+NADH(mitochondria)+Ubiquinone(mitochondria)=>4H+(pmf)+NAD+(mitochondria)+Ubiquinol(mitochondria)	Oxidative Phosphorylation
EX_C00011__dra	23.8273	DraintoC00011_CO2_CO2	Drains pathway
Cytochrome_C_Reductase__mito	24.9251	2H+(mitochondria)+Ubiquinol(mitochondria)+2FerricytochromeC(mitochondria)=>Ubiquinone(mitochondria)+4H+(pmf)+2FerrocytochromeC(mitochondria)	Oxidative Phosphorylation
T_ATP_ADP_cyto_mito__mito_plas	69.7099	ADP(cyto)+Orthophosphate(cyto)+ATP(mito)=>ADP(mito)+Orthophosphate(mito)+ATP(cyto)	Transporters pathway
ATP_Synthase__mito	79.7543	ADP(mitochondria)+Orthophosphate(mitochondria)+3H+(pmf)<=>ATP(mitochondria)+H2O(mitochondria)+3H+(mitochondria)	Oxidative Phosphorylation

## Sheet: Table F
	fluxes	Reaction Name	Pathways
T_H2O_Diffusion__mito_plas	-65.0381	H2O(cytop)<=>H2O(mito)	Transporters pathway
T_CO2_Diffusion__plas	-24.291	CO2(extr)<=>CO2(cyto)	Transporters pathway
EX_C00007__dra	-16.7117	DraintoC00007_Oxygen_O2	Drains pathway
T_AMT3__plas	-13.4445	Ammonia(extr)<=>Ammonia(cyto)	Transporters pathway
T_CO2_Diffusion__mito_plas	-8.76956	CO2(cyto)<=>CO2(mito)	Transporters pathway
T_CO2_Diffusion__cyto	-8.38984	CO2(cyto)<=>CO2(chlo)	Transporters pathway
T_H2O_Diffusion__plas	-8.13785	H2O(extr)<=>H2O(cyto)	Transporters pathway
R10092__plst	-5.1243	HCO3-+H+<=>CO2+H2O	Nitrogen metabolism
R01220__mito	-4.58036	5,10-Methylenetetrahydrofolate+NADP+<=>5,10-Methenyltetrahydrofolate+NADPH	One carbon pool by folate; Carbon fixation pathways in prokaryotes
T_Ammonia_Diffusion__mito_plas	-3.74036	Ammonia(cyto)<=>Ammonia(mito)	Transporters pathway
T_TPT3__plst	-2.51504	1.0Glyceronephosphate(chlo)+1.0Orthophosphate(cyto)<=>1.0Glyceronephosphate(cyto)+1.0Orthophosphate(chlo)	Transporters pathway
R01015__plst	-2.50162	D-Glyceraldehyde3-phosphate<=>Glyceronephosphate	Glycolysis / Gluconeogenesis; Fructose and mannose metabolism; Carbon fixation in photosynthetic organisms; Inositol phosphate metabolism
R01512__plst	-2.50071	ATP+3-Phospho-D-glycerate<=>ADP+3-Phospho-D-glyceroylphosphate	Glycolysis / Gluconeogenesis; Carbon fixation in photosynthetic organisms
R01518__plst	-2.50071	2-Phospho-D-glycerate<=>3-Phospho-D-glycerate	Glycolysis / Gluconeogenesis; Methane metabolism; Glycine, serine and threonine metabolism
R03026__mito	-2.36346	(S)-3-Hydroxybutanoyl-CoA<=>Crotonoyl-CoA+H2O	Butanoate metabolism; Benzoate degradation; Lysine degradation; Fatty acid degradation; Tryptophan metabolism; Fatty acid metabolism; Aminobenzoate degradation; Carbon fixation pathways in prokaryotes
R00238__mito	-2.36346	2Acetyl-CoA<=>CoA+Acetoacetyl-CoA	Glyoxylate and dicarboxylate metabolism; Butanoate metabolism; Terpenoid backbone biosynthesis; Valine, leucine and isoleucine degradation; Synthesis and degradation of ketone bodies; Benzoate degradation; Lysine degradation; Fatty acid degradation; Tryptophan metabolism; Pyruvate metabolism; Fatty acid metabolism; Propanoate metabolism; Carbon fixation pathways in prokaryotes
R04371__mito	-2.36346	Homoisocitrate<=>(Z)-But-1-ene-1,2,4-tricarboxylate+H2O	Lysine biosynthesis
T_H2O_Diffusion__plst	-2.26882	H2O(cytop)<=>H2O(chlo)	Transporters pathway
T_H2O_Diffusion_V8__e_r__plas	-2.22834	H2O(cytop)<=>H2O(e_r_)	Transporters pathway
TR2900088_PLAS__mito_plas	-2.17842	1.0ATP(cyto)+1.0AMP(mito)<=>1.0ATP(mito)+1.0AMP(cyto)	Transporters pathway
R00342__cyto	-1.90251	(S)-Malate+NAD+<=>Oxaloacetate+NADH+H+	Glyoxylate and dicarboxylate metabolism; Methane metabolism; Carbon fixation in photosynthetic organisms; Citrate cycle (TCA cycle); Pyruvate metabolism; Carbon fixation pathways in prokaryotes
TR2900015_PLAS__mito_plas	-1.70653	1.0Oxaloacetate(cyto)+1.02-Oxoglutarate(mito)=>1.0Oxaloacetate(mito)+1.02-Oxoglutarate(cyto)	Transporters pathway
R01082__mito	-1.04523	(S)-Malate<=>Fumarate+H2O	Citrate cycle (TCA cycle); Pyruvate metabolism; Carbon fixation pathways in prokaryotes
R00405__mito	-1.04256	ATP+Succinate+CoA<=>ADP+Orthophosphate+Succinyl-CoA	Citrate cycle (TCA cycle); Propanoate metabolism; Carbon fixation pathways in prokaryotes
R00945__cyto	-1.01558	5,10-Methylenetetrahydrofolate+Glycine+H2O<=>Tetrahydrofolate+L-Serine	Glyoxylate and dicarboxylate metabolism; Methane metabolism; Cyanoamino acid metabolism; One carbon pool by folate; Glycine, serine and threonine metabolism
EX_C00041__dra	-1	DraintoC00041_L-Alanine_C3H7NO2	Drains pathway
EX_C00065__dra	-1	DraintoC00065_L-Serine_C3H7NO3	Drains pathway
EX_C00062__dra	-1	DraintoC00062_L-Arginine_C6H14N4O2	Drains pathway
EX_C00089__dra	-1	DraintoC00089_Sucrose_C12H22O11	Drains pathway
EX_C00082__dra	-1	DraintoC00082_L-Tyrosine_C9H11NO3	Drains pathway
EX_C00078__dra	-1	DraintoC00078_L-Tryptophan_C11H12N2O2	Drains pathway
EX_C00025__dra	-1	DraintoC00025_L-Glutamate_C5H9NO4	Drains pathway
EX_C00064__dra	-1	DraintoC00064_L-Glutamine_C5H10N2O3	Drains pathway
R00806__cyto	-1	UDP-glucose+beta-D-Fructose<=>UDP+Sucrose	Starch and sucrose metabolism
EX_C00049__dra	-1	DraintoC00049_L-Aspartate_C4H7NO4	Drains pathway
EX_C00152__dra	-1	DraintoC00152_L-Asparagine_C4H8N2O3	Drains pathway
EX_C00037__dra	-1	DraintoC00037_Glycine_C2H5NO2	Drains pathway
EX_C00079__dra	-0.98441	DraintoC00079_L-Phenylalanine_C9H11NO2	Drains pathway
TO0000073_PLAS__plas	-0.958451	1.0Urea(extr)<=>1.0Urea(cyto)	Transporters pathway
T_Urea_Diffusion__mito_plas	-0.958451	Urea(cyto)<=>Urea(mito)	Transporters pathway
R01900__mito	-0.553236	Isocitrate<=>cis-Aconitate+H2O	Glyoxylate and dicarboxylate metabolism; Citrate cycle (TCA cycle); Carbon fixation pathways in prokaryotes
T_CO2_Diffusion_V7__pero	-0.451247	CO2(cyto)<=>CO2(pero)	Transporters pathway
R01978__cyto	-0.451247	(S)-3-Hydroxy-3-methylglutaryl-CoA+CoA<=>Acetyl-CoA+H2O+Acetoacetyl-CoA	Butanoate metabolism; Terpenoid backbone biosynthesis; Valine, leucine and isoleucine degradation; Synthesis and degradation of ketone bodies
R02082__cyto	-0.451247	(R)-Mevalonate+CoA+2NADP+<=>(S)-3-Hydroxy-3-methylglutaryl-CoA+2NADPH+2H+	Terpenoid backbone biosynthesis
R00658__cyto	-0.304436	2-Phospho-D-glycerate=>Phosphoenolpyruvate+H2O	Glycolysis / Gluconeogenesis; Methane metabolism
T_CO2_Diffusion__e_r__plas	-0.30076	CO2(cyto)<=>CO2(e_r_)	Transporters pathway
R01061__cyto	-0.292359	D-Glyceraldehyde3-phosphate+Orthophosphate+NAD+<=>3-Phospho-D-glyceroylphosphate+NADH+H+	Glycolysis / Gluconeogenesis; Carbon fixation in photosynthetic organisms
R10092__cyto	-0.259209	HCO3-+H+<=>CO2+H2O	Nitrogen metabolism
T_CoA__e_r__plas	-0.258026	CoA(cyto)<=>CoA(e_r_)	Transporters pathway
T_NADH_e_r___e_r__plas	-0.230731	NADH(e_r_)<=>NADH(cyto)	Transporters pathway
TR2918362_PLAS__mito_plas	-0.22554	1.0cis-Aconitate(mito)+1.0(S)-Malate(cyto)<=>1.0cis-Aconitate(cyto)+1.0(S)-Malate(mito)	Transporters pathway
R00342__plst	-0.17025	(S)-Malate+NAD+<=>Oxaloacetate+NADH+H+	Glyoxylate and dicarboxylate metabolism; Methane metabolism; Carbon fixation in photosynthetic organisms; Citrate cycle (TCA cycle); Pyruvate metabolism; Carbon fixation pathways in prokaryotes
R01473__cyto	-0.164077	UDP-L-arabinose<=>UDP-D-xylose	Amino sugar and nucleotide sugar metabolism
R00289__cyto	-0.153941	UTP+alpha-D-Glucose1-phosphate<=>Diphosphate+UDP-glucose	Amino sugar and nucleotide sugar metabolism; Glycerolipid metabolism; Starch and sucrose metabolism; Pentose and glucuronate interconversions; Galactose metabolism
EX_C00123__dra	-0.0649526	DraintoC00123_L-Leucine_C6H13NO2	Drains pathway
EX_C00009__dra	-0.0536428	DraintoC00009_Orthophosphate_H3PO4	Drains pathway
EX_C00183__dra	-0.0432986	DraintoC00183_L-Valine_C5H11NO2	Drains pathway
T_S_Adenosyl_L_methionine_e_r_cyto__e_r__plas	-0.0427342	S-Adenosyl-L-methionine(e_r_)<=>S-Adenosyl-L-methionine(cyto)	Transporters pathway
EX_C00047__dra	-0.0382564	DraintoC00047_L-Lysine_C6H14N2O2	Drains pathway
EX_C00188__dra	-0.0360109	DraintoC00188_L-Threonine_C4H9NO3	Drains pathway
EX_C00407__dra	-0.03488	DraintoC00407_L-Isoleucine_C6H13NO2	Drains pathway
EX_C00135__dra	-0.017845	DraintoC00135_L-Histidine_C6H9N3O2	Drains pathway
EX_C00073__dra	-0.0165765	DraintoC00073_L-Methionine_C5H11NO2S	Drains pathway
EX_C00059__dra	-0.0133813	DraintoC00059_Sulfate_H2SO4	Drains pathway
R04173__cyto	-0.0120767	O-Phospho-L-serine+2-Oxoglutarate<=>3-Phosphonooxypyruvate+L-Glutamate	Methane metabolism; Cysteine and methionine metabolism; Glycine, serine and threonine metabolism
R08676__plst	-0.0100287	ADP+Sucrose<=>ADP-glucose+beta-D-Fructose
R02739__plst	-0.0100287	alpha-D-Glucose6-phosphate<=>beta-D-Glucose6-phosphate	Glycolysis / Gluconeogenesis; Pentose phosphate pathway
R00806__plst	-0.0100287	UDP-glucose+beta-D-Fructose<=>UDP+Sucrose	Starch and sucrose metabolism
R00959__plst	-0.0100287	alpha-D-Glucose1-phosphate<=>alpha-D-Glucose6-phosphate	Amino sugar and nucleotide sugar metabolism; Glycolysis / Gluconeogenesis; Galactose metabolism
R00945__plst	-0.00267189	5,10-Methylenetetrahydrofolate+Glycine+H2O<=>Tetrahydrofolate+L-Serine	Glyoxylate and dicarboxylate metabolism; Methane metabolism; Cyanoamino acid metabolism; One carbon pool by folate; Glycine, serine and threonine metabolism
R00355__plst	-0.00266487	L-Aspartate+2-Oxoglutarate<=>Oxaloacetate+L-Glutamate	Arginine biosynthesis; Carbon fixation in photosynthetic organisms; Alanine, aspartate and glutamate metabolism
R01127__plst	-0.00133448	IMP+H2O<=>1-(5'-Phosphoribosyl)-5-formamido-4-imidazolecarboxamide	Purine metabolism
R04209__plst	-0.00133448	1-(5-Phospho-D-ribosyl)-5-amino-4-imidazolecarboxylate<=>Aminoimidazoleribotide+CO2	Purine metabolism
R01870__cyto	-0.00116812	Orotidine5'-phosphate+Diphosphate<=>Orotate+5-Phospho-alpha-D-ribose1-diphosphate	Pyrimidine metabolism
R01993__cyto	-0.00116812	(S)-Dihydroorotate+H2O<=>N-Carbamoyl-L-aspartate	Pyrimidine metabolism
R01529__plst	-0.000908662	D-Ribulose5-phosphate<=>D-Xylulose5-phosphate	Pentose and glucuronate interconversions; Carbon fixation in photosynthetic organisms; Pentose phosphate pathway
R01056__plst	-0.000893391	D-Ribose5-phosphate<=>D-Ribulose5-phosphate	Carbon fixation in photosynthetic organisms; Pentose phosphate pathway
R01529__cyto	-0.0005565	D-Ribulose5-phosphate<=>D-Xylulose5-phosphate	Pentose and glucuronate interconversions; Carbon fixation in photosynthetic organisms; Pentose phosphate pathway
R01056__cyto	-0.000551453	D-Ribose5-phosphate<=>D-Ribulose5-phosphate	Carbon fixation in photosynthetic organisms; Pentose phosphate pathway
e_DNA__cyto	0.000591975	DNA	Biomass Pathway
R01231__cyto	0.000613271	ATP+Xanthosine5'-phosphate+L-Glutamine+H2O=>AMP+Diphosphate+GMP+L-Glutamate	Purine metabolism
R00332__cyto	0.000613271	ATP+GMP<=>ADP+GDP	Purine metabolism
R00181__cyto	0.000613271	AMP+H2O=>IMP+Ammonia	Purine metabolism
R01130__cyto	0.000613271	IMP+NAD++H2O=>Xanthosine5'-phosphate+NADH+H+	Purine metabolism
e_RNA__cyto	0.000739966	RNA	Biomass Pathway
R10104__e_r_	0.000773418	Eicosanoyl-CoA+2NADPH+2H+=>Eicosanol+2NADP++CoA	Cutin, suberine and wax biosynthesis
R02016__cyto	0.000855529	Thioredoxindisulfide+NADPH+H+=>Thioredoxin+NADP+
R00571__cyto	0.000918956	ATP+UTP+Ammonia=>ADP+Orthophosphate+CTP	Pyrimidine metabolism
T_ORO__mito_plas	0.00116812	Orotate(mito)<=>Orotate(cyto)	Transporters pathway
R01049__cyto	0.00116812	ATP+D-Ribose5-phosphate<=>AMP+5-Phospho-alpha-D-ribose1-diphosphate	Purine metabolism; Pentose phosphate pathway
T_DHO2__mito_plas	0.00116812	(S)-Dihydroorotate(cyto)<=>(S)-Dihydroorotate(mito)	Transporters pathway
R00158__cyto	0.00116812	ATP+UMP<=>ADP+UDP	Pyrimidine metabolism
R01868__mito	0.00116812	(S)-Dihydroorotate+Ubiquinone<=>Orotate+Ubiquinol	Pyrimidine metabolism
R01397__cyto	0.00116812	Carbamoylphosphate+L-Aspartate=>Orthophosphate+N-Carbamoyl-L-aspartate	Alanine, aspartate and glutamate metabolism; Pyrimidine metabolism
R00575__cyto	0.00116812	2ATP+L-Glutamine+HCO3-+H2O+H+=>2ADP+Orthophosphate+L-Glutamate+Carbamoylphosphate	Alanine, aspartate and glutamate metabolism; Pyrimidine metabolism
R00965__cyto	0.00116812	Orotidine5'-phosphate=>UMP+CO2	Pyrimidine metabolism
R05717__plst	0.00129651	Adenylylsulfate+2Glutathione=>AMP+Sulfite+Glutathionedisulfide	Sulfur metabolism
R06867__plst	0.00129651	UDP-6-sulfoquinovose+1,2-Diacyl-sn-glycerol<=>Sulfoquinovosyldiacylglycerol+UDP	Glycerolipid metabolism
R05775__plst	0.00129651	UDP-glucose+Sulfite=>UDP-6-sulfoquinovose+H2O	Amino sugar and nucleotide sugar metabolism; Glycerolipid metabolism
TO3000761_CHLO__plst	0.00129651	1.0H2O(chlo)+1.0Sulfate(cyto)+1.0ATP(chlo)=>1.0ADP(chlo)+1.0Orthophosphate(chlo)+1.0Sulfate(chlo)	Transporters pathway
R00094__plst	0.00129651	Glutathionedisulfide+NADH+H+=>2Glutathione+NAD+
R00530__plst	0.00129651	ADP+Sulfate=>Orthophosphate+Adenylylsulfate	Sulfur metabolism
T_Gly__plst	0.00131536	Glycine(chlo)<=>Glycine(cyto)	Transporters pathway
R01135__plst	0.00132684	GTP+IMP+L-Aspartate=>GDP+Orthophosphate+N6-(1,2-Dicarboxyethyl)-AMP	Purine metabolism; Alanine, aspartate and glutamate metabolism
R01083__plst	0.00132684	N6-(1,2-Dicarboxyethyl)-AMP=>Fumarate+AMP	Purine metabolism; Alanine, aspartate and glutamate metabolism
T_BT11__plst	0.0013304	AMP(chlo)=>AMP(cyto)	Transporters pathway
R04559__plst	0.00133448	1-(5'-Phosphoribosyl)-5-amino-4-(N-succinocarboxamide)-imidazole<=>Fumarate+1-(5'-Phosphoribosyl)-5-amino-4-imidazolecarboxamide	Purine metabolism
R01655__plst	0.00133448	5,10-Methenyltetrahydrofolate+H2O<=>10-Formyltetrahydrofolate+H+	One carbon pool by folate; Carbon fixation pathways in prokaryotes
R04560__plst	0.00133448	10-Formyltetrahydrofolate+1-(5'-Phosphoribosyl)-5-amino-4-imidazolecarboxamide<=>Tetrahydrofolate+1-(5'-Phosphoribosyl)-5-formamido-4-imidazolecarboxamide	Purine metabolism; One carbon pool by folate
R04591__plst	0.00133448	ATP+1-(5-Phospho-D-ribosyl)-5-amino-4-imidazolecarboxylate+L-Aspartate=>ADP+Orthophosphate+1-(5'-Phosphoribosyl)-5-amino-4-(N-succinocarboxamide)-imidazole	Purine metabolism
R00430__plst	0.00133448	GDP+Phosphoenolpyruvate=>GTP+Pyruvate	Purine metabolism
R04208__plst	0.00133741	ATP+2-(Formamido)-N1-(5'-phosphoribosyl)acetamidine=>ADP+Orthophosphate+Aminoimidazoleribotide	Purine metabolism
R04463__plst	0.00133741	ATP+5'-Phosphoribosyl-N-formylglycinamide+L-Glutamine+H2O=>ADP+Orthophosphate+2-(Formamido)-N1-(5'-phosphoribosyl)acetamidine+L-Glutamate	Purine metabolism
R04326__plst	0.00133741	5'-Phosphoribosylglycinamide+5,10-Methenyltetrahydrofolate+H2O=>5'-Phosphoribosyl-N-formylglycinamide+Tetrahydrofolate+H+	One carbon pool by folate
R01072__plst	0.00133741	L-Glutamine+5-Phospho-alpha-D-ribose1-diphosphate+H2O=>5-Phosphoribosylamine+Diphosphate+L-Glutamate	Purine metabolism; Alanine, aspartate and glutamate metabolism
R04144__plst	0.00133741	ATP+5-Phosphoribosylamine+Glycine=>ADP+Orthophosphate+5'-Phosphoribosylglycinamide	Purine metabolism
R01049__plst	0.00134096	ATP+D-Ribose5-phosphate<=>AMP+5-Phospho-alpha-D-ribose1-diphosphate	Purine metabolism; Pentose phosphate pathway
R07324_V1__cyto	0.00136659	alpha-D-Glucose6-phosphate=>1D-myo-Inositol3-phosphate	Inositol phosphate metabolism; Streptomycin biosynthesis
R01187__cyto	0.00136659	1D-myo-Inositol3-phosphate+H2O=>myo-Inositol+Orthophosphate	Inositol phosphate metabolism; Streptomycin biosynthesis
R01802__cyto	0.00136659	CDP-diacylglycerol+myo-Inositol=>CMP+1-Phosphatidyl-D-myo-inositol	Glycerophospholipid metabolism; Inositol phosphate metabolism
R09456_V2__e_r_	0.00141306	24-Hydroxytetracosanoicacid+NADP+=>24-Oxotetracosanoicacid+NADPH+H+	Cutin, suberine and wax biosynthesis
R09459_V2__e_r_	0.00141306	24-Oxotetracosanoate+NADP++H2O=>Tetracosanedioicacid+NADPH+H+	Cutin, suberine and wax biosynthesis
MNXR118006__e_r_	0.00204182	3-Oxohexacosanoyl-CoA+NADPH+H+=>(3R)-3-Hydroxyhexacosanoyl-CoA+NADP+	Fatty acid elongation
MNXR118010__e_r_	0.00204182	(3R)-3-Hydroxyhexacosanoyl-CoA=>trans-2-Hexacosenoyl-CoA+H2O	Fatty acid elongation
MNXR118013__e_r_	0.00204182	trans-2-Hexacosenoyl-CoA+NADPH+H+=>Hexacosanoyl-CoA+NADP+	Fatty acid elongation
MNXR118002__e_r_	0.00204182	Malonyl-CoA+Tetracosanoyl-CoA=>3-Oxohexacosanoyl-CoA+CoA+CO2	Fatty acid elongation
R10104_V8__e_r_	0.00204182	Hexacosanoyl-CoA+2NADPH+2H+=>1-Hexacosanol+2NADP++CoA	Cutin, suberine and wax biosynthesis
T_TCP25__plst	0.00249107	ATP(cyto)+AMP(chlo)=>ATP(chlo)+AMP(cyto)	Transporters pathway
T_Fumarate__plst	0.00266132	Fumarate(chlo)<=>Fumarate(cyto)	Transporters pathway
TO2903039_PLAS__mito_plas	0.00266132	1.0Citrate(mito)+1.0Fumarate(cyto)<=>1.0Fumarate(mito)+1.0Citrate(cyto)	Transporters pathway
T_L_Asparagine__plst	0.00267189	L-Asparagine(cyto)=>L-Asparagine(chlo)	Transporters pathway
R01220__plst	0.00267189	5,10-Methylenetetrahydrofolate+NADP+<=>5,10-Methenyltetrahydrofolate+NADPH	One carbon pool by folate; Carbon fixation pathways in prokaryotes
e_Cofactor_Phellogen__cyto	0.00276255	CofactorsPhellogen	Biomass Pathway
T_beta_Sitosterol__e_r__plas	0.00296659	beta-Sitosterol(e_r_)=>beta-Sitosterol(cyto)	Transporters pathway
R02029__plst	0.00365125	Phosphatidylglycerophosphate+H2O=>Phosphatidylglycerol+Orthophosphate	Glycerophospholipid metabolism
R00512__plst	0.00365125	ATP+CMP<=>ADP+CDP	Pyrimidine metabolism
R01801__plst	0.00365125	CDP-diacylglycerol+sn-Glycerol3-phosphate=>CMP+Phosphatidylglycerophosphate	Glycerophospholipid metabolism
R01799__plst	0.00365125	CTP+Phosphatidate<=>Diphosphate+CDP-diacylglycerol	Glycerophospholipid metabolism
R00572__plst	0.00365125	CDP+Phosphoenolpyruvate=>CTP+Pyruvate
T_Betulin__e_r__plas	0.00392885	Betulin(e_r_)=>Betulin(cyto)	Transporters pathway
R04469__plst	0.00436609	1,2-Diacyl-3-beta-D-galactosyl-sn-glycerol+UDP-alpha-D-galactose=>Digalactosyl-diacylglycerol+UDP	Glycerolipid metabolism
R02691__plst	0.00436609	UDP-alpha-D-galactose+1,2-Diacyl-sn-glycerol=>UDP+1,2-Diacyl-3-beta-D-galactosyl-sn-glycerol	Glycerolipid metabolism
R09459_V1__e_r_	0.00445374	20-Oxoicosanoate+NADP++H2O=>Eicosanedioicacid+NADPH+H+	Cutin, suberine and wax biosynthesis
R09456_V1__e_r_	0.00445374	20-Hydroxyicosanoicacid+NADP+=>20-Oxoicosanoate+NADPH+H+	Cutin, suberine and wax biosynthesis
R08175__e_r_	0.00445374	Eicosanoyl-CoA+H2O=>CoA+Icosanoicacid	Biosynthesis of unsaturated fatty acids
R09454_V2__e_r_	0.00445374	Icosanoicacid+NADPH+Oxygen+H+=>20-Hydroxyicosanoicacid+NADP++H2O	Cutin, suberine and wax biosynthesis
R08162__plst	0.00513558	Hexadecenoyl-[acyl-carrierprotein]+H2O=>Acyl-carrierprotein+(9Z)-Hexadecenoicacid	Fatty acid biosynthesis
R08161__plst	0.00513558	Hexadecanoyl-[acp]+2Reducedferredoxin+Oxygen+2H+=>Hexadecenoyl-[acyl-carrierprotein]+2Oxidizedferredoxin+2H2O	Fatty acid biosynthesis
R06869__cyto	0.00527014	S-Adenosyl-L-methionine+Phosphodimethylethanolamine+H+=>S-Adenosyl-L-homocysteine+Cholinephosphate	Glycerophospholipid metabolism
R01890__cyto	0.00527014	CTP+Cholinephosphate=>Diphosphate+CDP-choline+H+	Glycerophospholipid metabolism
R02037__cyto	0.00527014	S-Adenosyl-L-methionine+Ethanolaminephosphate=>S-Adenosyl-L-homocysteine+N-Methylethanolaminephosphate	Glycerophospholipid metabolism
R06868__cyto	0.00527014	S-Adenosyl-L-methionine+N-Methylethanolaminephosphate=>S-Adenosyl-L-homocysteine+Phosphodimethylethanolamine	Glycerophospholipid metabolism
R02052__cyto	0.00527014	Phosphatidylethanolamine+H2O=>1,2-Diacyl-sn-glycerol+Ethanolaminephosphate	Glycerophospholipid metabolism
R01321__cyto	0.00527014	CDP-choline+1,2-Diacyl-sn-glycerol=>CMP+Phosphatidylcholine	Glycerophospholipid metabolism
T_Ammonia_Diffusion__cyto	0.00531542	Ammonia(cytop)<=>Ammonia(chlo)	Transporters pathway
R10104_V3__e_r_	0.00552221	Docosanoyl-CoA+2NADPH+2H+=>Docosanol+2NADP++CoA	Cutin, suberine and wax biosynthesis
R02239__plst	0.00566259	Phosphatidate+H2O=>1,2-Diacyl-sn-glycerol+Orthophosphate	Glycerolipid metabolism; Glycerophospholipid metabolism
R08177__e_r_	0.00706142	Linoleoyl-CoA+H2O=>CoA+Linoleate	Biosynthesis of unsaturated fatty acids
R10104_V4__e_r_	0.0071309	Tetracosanoyl-CoA+2NADPH+2H+=>Tetracosanol+2NADP++CoA	Cutin, suberine and wax biosynthesis
R02055__cyto	0.0072955	Phosphatidylserine=>Phosphatidylethanolamine+CO2	Glycerophospholipid metabolism
R01800__cyto	0.0072955	CDP-diacylglycerol+L-Serine=>CMP+Phosphatidylserine	Glycerophospholipid metabolism; Glycine, serine and threonine metabolism
R01799__cyto	0.00866209	CTP+Phosphatidate<=>Diphosphate+CDP-diacylglycerol	Glycerophospholipid metabolism
R00291__plst	0.00873217	UDP-glucose<=>UDP-alpha-D-galactose	Amino sugar and nucleotide sugar metabolism; Galactose metabolism
EX_C00080__dra	0.00873837	DraintoC00080_H+_H	Drains pathway
MNXR118125__e_r_	0.00875102	Betulin+[ReducedNADPH---hemoproteinreductase]+Oxygen=>[OxidizedNADPH---hemoproteinreductase]+Betulinicaldehyde+2H2O
T_Betulinate__e_r__plas	0.00875102	Betulinate(e_r_)=>Betulinate(cyto)	Transporters pathway
MNXR118126__e_r_	0.00875102	Betulinicaldehyde+[ReducedNADPH---hemoproteinreductase]+Oxygen=>[OxidizedNADPH---hemoproteinreductase]+Betulinate+H2O+H+
R00851__plst	0.00931384	sn-Glycerol3-phosphate+Acyl-CoA=>1-Acyl-sn-glycerol3-phosphate+CoA	Glycerolipid metabolism; Glycerophospholipid metabolism
R02241__plst	0.00931384	1-Acyl-sn-glycerol3-phosphate+Acyl-CoA=>Phosphatidate+CoA	Glycerolipid metabolism; Glycerophospholipid metabolism
R00948__plst	0.0100287	ATP+D-Glucose1-phosphate=>Diphosphate+ADP-glucose	Amino sugar and nucleotide sugar metabolism; Starch and sucrose metabolism
R03664__cyto	0.0100759	ATP+L-Tryptophan+tRNA(Trp)=>AMP+Diphosphate+L-Tryptophanyl-tRNA(Trp)	Aminoacyl-tRNA biosynthesis
R02739__cyto	0.0104898	alpha-D-Glucose6-phosphate<=>beta-D-Glucose6-phosphate	Glycolysis / Gluconeogenesis; Pentose phosphate pathway
T_Glucose_6_phosphate_chlo_cyto__plst	0.0104898	beta-D-Glucose6-Phosphate(cyto)+Orthophosphate(chlo)=>beta-D-Glucose6-Phosphate(chlo)+Orthophosphate(cyto)	Transporters pathway
R03650__cyto	0.0120676	ATP+L-Cysteine+tRNA(Cys)=>AMP+Diphosphate+L-Cysteinyl-tRNA(Cys)	Aminoacyl-tRNA biosynthesis
R01513__cyto	0.0120767	3-Phospho-D-glycerate+NAD+<=>3-Phosphonooxypyruvate+NADH+H+	Methane metabolism; Cysteine and methionine metabolism; Glycine, serine and threonine metabolism
R07274__cyto	0.0120767	O-Phospho-L-serine+Hydrogensulfide=>L-Cysteine+Orthophosphate	Cysteine and methionine metabolism
R00858__cyto	0.0120848	Sulfite+3NADPH+3H+=>Hydrogensulfide+3NADP++3H2O	Sulfur metabolism
R00529__cyto	0.0120848	ATP+Sulfate=>Diphosphate+Adenylylsulfate	Sulfur metabolism; Purine metabolism; Monobactam biosynthesis
R05717__cyto	0.0120848	Adenylylsulfate+2Glutathione=>AMP+Sulfite+Glutathionedisulfide	Sulfur metabolism
R00094__cyto	0.0120848	Glutathionedisulfide+NADH+H+=>2Glutathione+NAD+
R02691__cyto	0.0122503	UDP-alpha-D-galactose+1,2-Diacyl-sn-glycerol=>UDP+1,2-Diacyl-3-beta-D-galactosyl-sn-glycerol	Glycerolipid metabolism
R02239__cyto	0.0122503	Phosphatidate+H2O=>1,2-Diacyl-sn-glycerol+Orthophosphate	Glycerolipid metabolism; Glycerophospholipid metabolism
R06466__e_r_	0.0126799	(S)-2,3-Epoxysqualene=>Lupeol	Sesquiterpenoid and triterpenoid biosynthesis
MNXR118124__e_r_	0.0126799	Lupeol+[ReducedNADPH---hemoproteinreductase]+Oxygen=>[OxidizedNADPH---hemoproteinreductase]+Betulin+H2O
R00842__plst	0.0129651	Glyceronephosphate+NADH+H+=>sn-Glycerol3-phosphate+NAD+	Glycerophospholipid metabolism
R00570__cyto	0.0133467	ATP+CDP<=>ADP+CTP	Pyrimidine metabolism
TO1000048_PLAS__plas	0.0133813	1.0Sulfate(extr)+1.0H+(extr)=>1.0H+(cyto)+1.0Sulfate(cyto)	Transporters pathway
R00512__cyto	0.0135777	ATP+CMP<=>ADP+CDP	Pyrimidine metabolism
R09457__e_r_	0.0145212	16-Oxopalmitate+H2O+NADP+=>Hexadecanedioate+NADPH+2H+	Cutin, suberine and wax biosynthesis
R09448__e_r_	0.0145212	16-Hydroxypalmitate+NADP+=>16-Oxopalmitate+NADPH+H+	Cutin, suberine and wax biosynthesis
R03659__cyto	0.0165734	ATP+L-Methionine+tRNA(Met)=>AMP+Diphosphate+L-Methionyl-tRNA	Aminoacyl-tRNA biosynthesis
TO1000060_PLAS__plas	0.0165765	1.0L-Methionine(extr)+1.0H+(extr)=>1.0H+(cyto)+1.0L-Methionine(cyto)	Transporters pathway
TI1000119_PLAS__plas	0.017845	1.0L-Histidine(extr)+1.0H+(extr)=>1.0L-Histidine(cyto)+1.0H+(cyto)	Transporters pathway
R03655__cyto	0.017845	ATP+L-Histidine+tRNA(His)=>AMP+Diphosphate+L-Histidyl-tRNA(His)	Aminoacyl-tRNA biosynthesis
R12402__e_r_	0.0184005	beta-Stigmast-4-en-3-ol+NADP+=>beta-Sitostenone+NADPH+H+
R02644__e_r_	0.0184005	beta-Sitosterol<=>beta-Stigmast-4-en-3-ol
T_beta_Sitostenone__e_r__plas	0.0184005	beta-Sitostenone(e_r_)=>beta-Sitostenone(cyto)	Transporters pathway
AcylCoA_FA_plst__plst	0.0186277	ATP+CoA+FattyAcid=>Diphosphate+AMP+Acyl-CoA	Biomass Pathway
R00127__plst	0.0187817	ATP+AMP<=>2ADP	Purine metabolism
R02918__cyto	0.0189586	ATP+L-Tyrosine+tRNA(Tyr)=>AMP+Diphosphate+L-Tyrosyl-tRNA(Tyr)	Aminoacyl-tRNA biosynthesis
R01385__cyto	0.0208619	UDP-glucuronate<=>UDP-D-galacturonate	Amino sugar and nucleotide sugar metabolism
R05776__e_r_	0.0213671	S-Adenosyl-L-methionine+24-Methylenelophenol=>S-Adenosyl-L-homocysteine+24-Ethylidenelophenol	Steroid biosynthesis
R07483__e_r_	0.0213671	4alpha-Methyl-5alpha-ergosta-8,14,24(28)-trien-3beta-ol+NADPH+H+=>4alpha-Methylfecosterol+NADP+	Steroid biosynthesis
R07488__e_r_	0.0213671	Isofucosterol+NADPH+H+=>beta-Sitosterol+NADP+	Steroid biosynthesis
R12399__e_r_	0.0213671	Cycloeucalenone+NADPH+H+<=>Cycloeucalenol+NADP+	Steroid biosynthesis
R12371__e_r_	0.0213671	3beta-Hydroxy-4beta,14alpha-dimethyl-9beta,19-cyclo-5alpha-ergost-24(24(1))-en-4alpha-carboxylate+NAD+<=>Cycloeucalenone+NADH+CO2+H+	Steroid biosynthesis
R07486__e_r_	0.0213671	Delta7-Avenasterol+2Ferrocytochromeb5+Oxygen+2H+=>5-Dehydroavenasterol+2Ferricytochromeb5+2H2O	Steroid biosynthesis
R07481__e_r_	0.0213671	Cycloartenol+S-Adenosyl-L-methionine=>24-Methylidenecycloartanol+S-Adenosyl-L-homocysteine	Steroid biosynthesis
R12376__e_r_	0.0213671	4alpha-Carboxy-stigmasta-7,24(24(1))-dien-3beta-ol+NAD+=>Avenastenone+NADH+CO2+H+	Steroid biosynthesis
R07487__e_r_	0.0213671	5-Dehydroavenasterol+NADPH+H+=>Isofucosterol+NADP+	Steroid biosynthesis
R12379__e_r_	0.0213671	24-Ethylidenelophenol+6Ferrocytochromeb5+3Oxygen+6H+=>4alpha-Carboxy-stigmasta-7,24(24(1))-dien-3beta-ol+6Ferricytochromeb5+4H2O	Steroid biosynthesis
R12377__e_r_	0.0213671	24-Methylidenecycloartanol+6Ferrocytochromeb5+3Oxygen+6H+=>3beta-Hydroxy-4beta,14alpha-dimethyl-9beta,19-cyclo-5alpha-ergost-24(24(1))-en-4alpha-carboxylate+6Ferricytochromeb5+4H2O	Steroid biosynthesis
T_Formate__e_r__plas	0.0213671	1.0Formate(e_r_)<=>1.0Formate(cyto)	Transporters pathway
R12401__e_r_	0.0213671	Avenastenone+NADPH+H+<=>Delta7-Avenasterol+NADP+	Steroid biosynthesis
R03200__e_r_	0.0213671	(S)-2,3-Epoxysqualene=>Cycloartenol	Steroid biosynthesis
R03775__e_r_	0.0213671	Cycloeucalenol<=>Obtusifoliol	Steroid biosynthesis
R05731__e_r_	0.0213671	Obtusifoliol+3[ReducedNADPH---hemoproteinreductase]+3Oxygen=>4alpha-Methyl-5alpha-ergosta-8,14,24(28)-trien-3beta-ol+Formate+3[OxidizedNADPH---hemoproteinreductase]+4H2O	Steroid biosynthesis
R07484__e_r_	0.0213671	4alpha-Methylfecosterol<=>24-Methylenelophenol	Steroid biosynthesis
R00519__cyto	0.0213857	Formate+NAD+=>H++CO2+NADH	Glyoxylate and dicarboxylate metabolism; Methane metabolism
R09459__e_r_	0.0218654	22-Oxodocosanoate+NADP++H2O=>Docosanedioate+NADPH+H+	Cutin, suberine and wax biosynthesis
R09456__e_r_	0.0218654	22-Hydroxydocosanoate+NADP+=>22-Oxodocosanoate+NADPH+H+	Cutin, suberine and wax biosynthesis
R09454__e_r_	0.0218654	Docosanoicacid+NADPH+Oxygen+H+=>22-Hydroxydocosanoate+NADP++H2O	Cutin, suberine and wax biosynthesis
R00851__cyto	0.0227835	sn-Glycerol3-phosphate+Acyl-CoA=>1-Acyl-sn-glycerol3-phosphate+CoA	Glycerolipid metabolism; Glycerophospholipid metabolism
R02241__cyto	0.0227835	1-Acyl-sn-glycerol3-phosphate+Acyl-CoA=>Phosphatidate+CoA	Glycerolipid metabolism; Glycerophospholipid metabolism
T_HexadecanoicAcid__e_r__plas	0.0242396	HexadecanoicAcid(cyto)<=>HexadecanoicAcid(e_r_)	Transporters pathway
R09451__e_r_	0.0242396	Hexadecanoicacid+[ReducedNADPH---hemoproteinreductase]+Oxygen=>16-Hydroxypalmitate+[OxidizedNADPH---hemoproteinreductase]+H2O	Cutin, suberine and wax biosynthesis
TI0000214_PLAS__plst	0.0242396	1.0Hexadecanoicacid(chlo)=>1.0Hexadecanoicacid(cyto)	Transporters pathway
R03652__cyto	0.0269506	ATP+L-Glutamine+tRNA(Gln)=>AMP+Diphosphate+Glutaminyl-tRNA	Aminoacyl-tRNA biosynthesis
R03660__cyto	0.0277522	ATP+L-Phenylalanine+tRNA(Phe)=>AMP+Diphosphate+L-Phenylalanyl-tRNA(Phe)	Aminoacyl-tRNA biosynthesis
e_Lipid__cyto	0.0280526	Lipid	Biomass Pathway
R03648__cyto	0.0283274	ATP+L-Asparagine+tRNA(Asn)=>AMP+Diphosphate+L-Asparaginyl-tRNA(Asn)	Aminoacyl-tRNA biosynthesis
e_Waxes_Phellogen__cyto	0.0321142	WaxesPhellogen	Biomass Pathway
R00004__plst	0.0336668	Diphosphate+H2O=>2Orthophosphate
TI1000322_PLAS__plas	0.03488	1.0L-Isoleucine(extr)+1.0H+(extr)=>1.0L-Isoleucine(cyto)+1.0H+(cyto)	Transporters pathway
R03656__cyto	0.03488	ATP+L-Isoleucine+tRNA(Ile)=>AMP+Diphosphate+L-Isoleucyl-tRNA(Ile)	Aminoacyl-tRNA biosynthesis
TR2900005_PLAS__mito_plas	0.0350712	1.0L-Arginine(cyto)+1.0L-Ornithine(mito)=>1.0L-Ornithine(cyto)+1.0L-Arginine(mito)	Transporters pathway
R01248__cyto	0.0350712	(S)-1-Pyrroline-5-carboxylate+NADH+H+=>L-Proline+NAD+	Arginine and proline metabolism
R03661__cyto	0.0350712	ATP+L-Proline+tRNA(Pro)=>AMP+Diphosphate+L-Prolyl-tRNA(Pro)	Aminoacyl-tRNA biosynthesis
R00667__cyto	0.0350712	L-Ornithine+2-Oxoglutarate<=>L-Glutamate5-semialdehyde+L-Glutamate	Arginine and proline metabolism
R03314__cyto	0.0350712	L-Glutamate5-semialdehyde<=>(S)-1-Pyrroline-5-carboxylate+H2O	Carbapenem biosynthesis; Non enzymatic; Arginine and proline metabolism
R03366__cyto	0.0350832	S-Adenosyl-L-methionine+Caffeate=>S-Adenosyl-L-homocysteine+Ferulate	Phenylpropanoid biosynthesis
T_Caffeate__e_r__plas	0.0350832	Caffeate(e_r_)=>Caffeate(cyto)	Transporters pathway
R07826__e_r_	0.0350832	4-Coumarate+[reducedNADPH---hemoproteinreductase]+Oxygen=>Caffeate+[oxidizedNADPH---hemoproteinreductase]+H2O	Phenylpropanoid biosynthesis
R03663__cyto	0.0360109	ATP+L-Threonine+tRNA(Thr)=>AMP+Diphosphate+L-Threonyl-tRNA(Thr)	Aminoacyl-tRNA biosynthesis
TO1000161_PLAS__plas	0.0360109	1.0L-Threonine(extr)+1.0H+(extr)=>1.0L-Threonine(cyto)+1.0H+(cyto)	Transporters pathway
R08178__e_r_	0.036591	(9Z,12Z,15Z)-Octadecatrienoyl-CoA+H2O=>CoA+(9Z,12Z,15Z)-Octadecatrienoicacid	Biosynthesis of unsaturated fatty acids
R12205__e_r_	0.036591	Linoleoyl-CoA+2Ferrocytochromeb5+Oxygen+2H+=>(9Z,12Z,15Z)-Octadecatrienoyl-CoA+2Ferricytochromeb5+2H2O	Biosynthesis of unsaturated fatty acids; Fatty acid metabolism
R09454_V1__e_r_	0.0367253	Tetracosanoicacid+NADPH+Oxygen+H+=>24-Hydroxytetracosanoate+NADP++H2O	Cutin, suberine and wax biosynthesis
R03919__cyto	0.0368629	2Sinapylalcohol+H2O2=>2Syringyllignin+2H2O	Phenylpropanoid biosynthesis
R04007__cyto	0.0368629	24-Coumarylalcohol+H2O2=>2p-Hydroxyphenyllignin+2H2O	Phenylpropanoid biosynthesis
R05577__cyto	0.0372602	tRNA(Asp)+L-Aspartate+ATP=>L-Aspartyl-tRNA(Asp)+Diphosphate+AMP	Aminoacyl-tRNA biosynthesis
R01706__plst	0.0376326	Hexadecanoyl-[acp]+H2O=>Acyl-carrierprotein+Hexadecanoicacid	Fatty acid metabolism; Fatty acid biosynthesis
TO1000039_PLAS__plas	0.0382564	1.0H+(extr)+1.0L-Lysine(extr)=>1.0H+(cyto)+1.0L-Lysine(cyto)	Transporters pathway
R03658__cyto	0.0382564	ATP+L-Lysine+tRNA(Lys)=>AMP+Diphosphate+L-Lysyl-tRNA	Aminoacyl-tRNA biosynthesis
R08184__e_r_	0.0388145	Docosanoyl-CoA+H2O=>CoA+Docosanoicacid	Biosynthesis of unsaturated fatty acids
R09455__e_r_	0.0397056	18-Hydroxyoleate+NADP+=>18-Oxooleate+NADPH+H+	Cutin, suberine and wax biosynthesis
R09458__e_r_	0.0397056	18-Oxooleate+NADP++H2O=>Octadec-9-ene-1,18-dioic-acid+NADPH+H+	Cutin, suberine and wax biosynthesis
R03654__cyto	0.0399303	ATP+Glycine+tRNA(Gly)=>AMP+Diphosphate+Glycyl-tRNA(Gly)	Aminoacyl-tRNA biosynthesis
T_Friedelin__e_r__plas	0.0411585	Friedelin(e_r_)=>Friedelin(cyto)	Transporters pathway
R09910__e_r_	0.0411585	(S)-2,3-Epoxysqualene=>Friedelin
R03646__cyto	0.0415492	ATP+L-Arginine+tRNA(Arg)=>AMP+Diphosphate+L-Arginyl-tRNA(Arg)	Aminoacyl-tRNA biosynthesis
T_S_Adenosyl_L_homocysteine_e_r__cyto__e_r__plas	0.0427342	S-Adenosyl-L-homocysteine(e_r_)<=>S-Adenosyl-L-homocysteine(cyto)	Transporters pathway
TI1000156_PLAS__plas	0.0432986	1.0L-Valine(extr)+1.0H+(extr)=>1.0L-Valine(cyto)+1.0H+(cyto)	Transporters pathway
R03665__cyto	0.0432986	ATP+L-Valine+tRNA(Val)=>AMP+Diphosphate+L-Valyl-tRNA(Val)	Aminoacyl-tRNA biosynthesis
R05578__cyto	0.0436119	tRNA(Glu)+L-Glutamate+ATP=>L-Glutamyl-tRNA(Glu)+Diphosphate+AMP	Aminoacyl-tRNA biosynthesis; Porphyrin and chlorophyll metabolism
R11043__e_r_	0.0436524	Oleoyl-CoA+2Ferrocytochromeb5+Oxygen+2H+=>Linoleoyl-CoA+2Ferricytochromeb5+2H2O	Biosynthesis of unsaturated fatty acids; Fatty acid metabolism
R02222__e_r_	0.0436524	Stearoyl-CoA+2Ferrocytochromeb5+Oxygen+2H+=>Oleoyl-CoA+2Ferricytochromeb5+2H2O	Biosynthesis of unsaturated fatty acids; Fatty acid metabolism
R08185__e_r_	0.0448552	Tetracosanoyl-CoA+H2O=>CoA+Tetracosanoicacid	Biosynthesis of unsaturated fatty acids
T_Fatty_acid__plst	0.045567	Fattyacid(chlo)=>Fattyacid(cyto)	Transporters pathway
AcylCoA_FA__cyto	0.045567	ATP+CoA+FattyAcid=>Diphosphate+AMP+Acyl-CoA	Biomass Pathway
R03038__cyto	0.0467322	ATP+L-Alanine+tRNA(Ala)=>AMP+Diphosphate+L-Alanyl-tRNA	Aminoacyl-tRNA biosynthesis
R00216__cyto	0.0475234	(S)-Malate+NADP+=>Pyruvate+CO2+NADPH+H+	Carbon fixation in photosynthetic organisms; Pyruvate metabolism
TO1000009_PLAS__plas	0.0536428	1.0Orthophosphate(extr)+1.0H+(extr)=>1.0H+(cyto)+1.0Orthophosphate(cyto)	Transporters pathway
MNXR103458__e_r_	0.0540279	Malonyl-CoA+Docosanoyl-CoA=>3-Oxotetracosanoyl-CoA+CoA+CO2	Fatty acid elongation
MNXR118005__e_r_	0.0540279	3-oxotetracosanoyl-CoA+NADPH+H+=>(3R)-Hydroxytetracosanoyl-CoA+NADP+	Fatty acid elongation
MNXR118012__e_r_	0.0540279	trans-2-Tetracosenoyl-CoA+NADPH+H+=>Tetracosanoyl-CoA+NADP+	Fatty acid elongation
MNXR118009__e_r_	0.0540279	(3R)-3-Hydroxytetracosanoyl-CoA=>trans-2-Tetracosenoyl-CoA+H2O	Fatty acid elongation
R09465__e_r_	0.0551096	cis-9,10-Epoxystearicacid+H2O=>9,10-Dihydroxystearate	Cutin, suberine and wax biosynthesis
R09453_V1__e_r_	0.0551096	cis-9,10-Epoxystearicacid+NADPH+Oxygen+H+=>9,10-Epoxy-20-hydroxystearate+NADP++H2O	Cutin, suberine and wax biosynthesis
R09464_V1__e_r_	0.0551096	9,10-Epoxy-20-hydroxystearate+H2O=>9,10,20-Trihydroxystearate	Cutin, suberine and wax biosynthesis
R03662__cyto	0.0578216	ATP+L-Serine+tRNA(Ser)=>AMP+Diphosphate+L-Seryl-tRNA(Ser)	Aminoacyl-tRNA biosynthesis
R00842__cyto	0.0597356	Glyceronephosphate+NADH+H+=>sn-Glycerol3-phosphate+NAD+	Glycerophospholipid metabolism
R00291__cyto	0.0628592	UDP-glucose<=>UDP-alpha-D-galactose	Amino sugar and nucleotide sugar metabolism; Galactose metabolism
e_FattyAcid__plst	0.0641947	FattyAcid	Biomass Pathway
R03657__cyto	0.0649526	ATP+L-Leucine+tRNA(Leu)=>AMP+Diphosphate+L-Leucyl-tRNA	Aminoacyl-tRNA biosynthesis
TO1000107_PLAS__plas	0.0649526	1.0L-Leucine(extr)+1.0H+(extr)=>1.0L-Leucine(cyto)+1.0H+(cyto)	Transporters pathway
R07437__cyto	0.0737259	4-Hydroxycinnamylaldehyde+NADPH+H+=>4-Coumarylalcohol+NADP+	Phenylpropanoid biosynthesis
R06576__cyto	0.0737259	5-Hydroxyconiferaldehyde+S-Adenosyl-L-methionine=>Sinapoylaldehyde+S-Adenosyl-L-homocysteine	Phenylpropanoid biosynthesis
R01615__cyto	0.0737259	p-Coumaroyl-CoA+NADPH+H+=>4-Hydroxycinnamylaldehyde+CoA+NADP+	Phenylpropanoid biosynthesis
R01942__cyto	0.0737259	S-Adenosyl-L-methionine+Caffeoyl-CoA=>S-Adenosyl-L-homocysteine+Feruloyl-CoA	Phenylpropanoid biosynthesis; Stilbenoid, diarylheptanoid and gingerol biosynthesis; Flavonoid biosynthesis
R06572__cyto	0.0737259	Coniferylaldehyde+NADPH+H++Oxygen=>5-Hydroxyconiferaldehyde+NADP++H2O	Phenylpropanoid biosynthesis
R02193__cyto	0.0737259	Feruloyl-CoA+NADPH+H+=>Coniferylaldehyde+CoA+NADP+	Phenylpropanoid biosynthesis
R03918__cyto	0.0737259	Sinapoylaldehyde+NADPH+H+=>Sinapylalcohol+NADP+	Phenylpropanoid biosynthesis
R00702__e_r_	0.0752055	2trans,trans-Farnesyldiphosphate=>Diphosphate+Presqualenediphosphate	Sesquiterpenoid and triterpenoid biosynthesis; Carotenoid biosynthesis; Steroid biosynthesis
R02874__e_r_	0.0752055	Squalene+Oxygen+[ReducedNADPH---hemoproteinreductase]=>(S)-2,3-Epoxysqualene+[OxidizedNADPH---hemoproteinreductase]+H2O	Sesquiterpenoid and triterpenoid biosynthesis; Steroid biosynthesis
R02872__e_r_	0.0752055	Presqualenediphosphate+NADPH+H+=>Diphosphate+Squalene+NADP+	Sesquiterpenoid and triterpenoid biosynthesis; Steroid biosynthesis
T_GlySer__plst	0.0833644	Glycine(cyto)+Serine(mito)=>Serine(cyto)+Glycine(mito)	Transporters pathway
R00945__mito	0.0833695	5,10-Methylenetetrahydrofolate+Glycine+H2O<=>Tetrahydrofolate+L-Serine	Glyoxylate and dicarboxylate metabolism; Methane metabolism; Cyanoamino acid metabolism; One carbon pool by folate; Glycine, serine and threonine metabolism
R01221__mito	0.0833746	Glycine+Tetrahydrofolate+NAD+=>5,10-Methylenetetrahydrofolate+Ammonia+CO2+NADH+H+	Glyoxylate and dicarboxylate metabolism
R09464__e_r_	0.083717	9,10-Epoxy-18-hydroxystearate+H2O=>9,10,18-Trihydroxystearate	Cutin, suberine and wax biosynthesis
e_Protein__cyto	0.0884013	Protein	Biomass Pathway
MNXR103455__e_r_	0.0983646	3-oxodocosanoyl-CoA+NADPH+H+=>(3R)-3-Hydroxydocosanoyl-CoA+NADP+	Fatty acid elongation
MNXR103457__e_r_	0.0983646	trans-2-docosenoyl-CoA+NADPH+H+=>Docosanoyl-CoA+NADP+	Fatty acid elongation
MNXR118001__e_r_	0.0983646	Malonyl-CoA+Eicosanoyl-CoA=>3-Oxodocosanoyl-CoA+CoA+CO2	Fatty acid elongation
MNXR103456__e_r_	0.0983646	(3R)-3-Hydroxydocosanoyl-CoA=>trans-2-docosenoyl-CoA+H2O	Fatty acid elongation
MNXR103450__e_r_	0.103592	Malonyl-CoA+Stearoyl-CoA=>3-Oxoicosanoyl-CoA+CoA+CO2	Fatty acid elongation
MNXR118011__e_r_	0.103592	trans-2-Icosenoyl-CoA+NADPH+H+=>Eicosanoyl-CoA+NADP+	Fatty acid elongation
MNXR118007__e_r_	0.103592	(3R)-3-Hydroxyicosanoyl-CoA=>trans-2-Icosenoyl-CoA+H2O	Fatty acid elongation
MNXR118003__e_r_	0.103592	3-Oxoicosanoyl-CoA+NADPH+H+=>(3R)-3-Hydroxyicosanoyl-CoA+NADP+	Fatty acid elongation
e_Carbohydrate_Phellogen__cyto	0.122523	CarbohydratePhellogen	Biomass Pathway
R09453__e_r_	0.130704	cis-9,10-Epoxystearicacid+NADPH+Oxygen+H+=>9,10-Epoxy-18-hydroxystearate+NADP++H2O	Cutin, suberine and wax biosynthesis
R02740__cyto	0.142085	alpha-D-Glucose6-phosphate<=>beta-D-Fructose6-phosphate	Amino sugar and nucleotide sugar metabolism; Glycolysis / Gluconeogenesis; Pentose phosphate pathway
TI0001080_PLAS__plst	0.147244	1.0Octadecanoicacid(chlo)=>1.0Octadecanoicacid(cyto)	Transporters pathway
TZ5900018_PLAS__e_r__plas	0.147244	1.0ATP(e_r_)+1.0CoA(e_r_)+1.0Octadecanoicacid(cyto)=>1.0Diphosphate(e_r_)+1.0Stearoyl-CoA(e_r_)+1.0AMP(e_r_)	Transporters pathway
T_ATP_AMP_e_r___e_r__plas	0.147244	ATP(cyto)+AMP(e_r_)<=>ATP(e_r_)+AMP(cyto)	Transporters pathway
R08163__plst	0.149491	Octadecanoyl-[acyl-carrierprotein]+H2O=>Acyl-carrierprotein+Octadecanoicacid	Fatty acid biosynthesis
R02003__cyto	0.150411	Geranyldiphosphate+Isopentenyldiphosphate=>Diphosphate+trans,trans-Farnesyldiphosphate	Terpenoid backbone biosynthesis
R01123__cyto	0.150411	Isopentenyldiphosphate<=>Dimethylallyldiphosphate	Terpenoid backbone biosynthesis
R01658__cyto	0.150411	Dimethylallyldiphosphate+Isopentenyldiphosphate=>Diphosphate+Geranyldiphosphate	Terpenoid backbone biosynthesis
T_Farnesyl_PP_e_r___e_r__plas	0.150411	trans,trans-Farnesyldiphosphate(cyto)=>trans,trans-Farnesyldiphosphate(e_r_)	Transporters pathway
R00159__cyto	0.152774	UTP+H2O=>UDP+Orthophosphate	Pyrimidine metabolism
R00959__cyto	0.153941	alpha-D-Glucose1-phosphate<=>alpha-D-Glucose6-phosphate	Amino sugar and nucleotide sugar metabolism; Glycolysis / Gluconeogenesis; Galactose metabolism
R09009__cyto	0.164077	UDP-L-arabinose<=>UDP-L-arabinofuranose	Amino sugar and nucleotide sugar metabolism
T_OMT1__plst	0.172915	Oxaloacetate(cyto)+(S)-Malate(chlo)=>Oxaloacetate(chlo)+(S)-Malate(cyto)	Transporters pathway
e_Lignin_Phellogen__cyto	0.17593	LigninPhellogen	Biomass Pathway
R09452__e_r_	0.182079	(9Z)-Octadecenoicacid+[ReducedNADPH---hemoproteinreductase]+Oxygen=>18-Hydroxyoleate+[OxidizedNADPH---hemoproteinreductase]+H2O	Cutin, suberine and wax biosynthesis
TO2903040_PLAS__plas	0.222878	1.0Citrate(mito)+1.02-Oxoglutarate(cyto)<=>1.02-Oxoglutarate(mito)+1.0Citrate(cyto)	Transporters pathway
R01325__cyto	0.22554	Citrate<=>cis-Aconitate+H2O	Glyoxylate and dicarboxylate metabolism; Citrate cycle (TCA cycle); Carbon fixation pathways in prokaryotes
T_NAD__e_r___e_r__plas	0.230731	NAD+(e_r_)<=>NAD+(cyto)	Transporters pathway
e_Suberin_Phellogen__cyto	0.252725	e-SuberinreactionPhellogen	Biomass Pathway
T_Malonyl_CoA_e_r__e_r__plas	0.258026	Malonyl-CoA(cyto)=>Malonyl-CoA(e_r_)	Transporters pathway
R00742__cyto	0.258041	ATP+Acetyl-CoA+HCO3-+H+=>ADP+Orthophosphate+Malonyl-CoA	Aflatoxin biosynthesis; Pyruvate metabolism; Fatty acid metabolism; Fatty acid biosynthesis; Propanoate metabolism; Carbon fixation pathways in prokaryotes
R09462__e_r_	0.269993	(9Z)-Octadecenoicacid+Hydrogenperoxide=>cis-9,10-Epoxystearicacid+H2O	Cutin, suberine and wax biosynthesis
T_H2O2_Diffusion__e_r__plas	0.269993	H2O2(cytop)<=>H2O2(e_r_)	Transporters pathway
R00100__e_r_	0.273466	NADH+2Ferricytochromeb5=>NAD++2Ferrocytochromeb5+H+	Amino sugar and nucleotide sugar metabolism
R01512__cyto	0.292359	ATP+3-Phospho-D-glycerate<=>ADP+3-Phospho-D-glyceroylphosphate	Glycolysis / Gluconeogenesis; Carbon fixation in photosynthetic organisms
T_Diphosphate_e_r___e_r__plas	0.297655	Diphosphate(e_r_)<=>Diphosphate(cyto)	Transporters pathway
R01518__cyto	0.304436	2-Phospho-D-glycerate<=>3-Phospho-D-glycerate	Glycolysis / Gluconeogenesis; Methane metabolism; Glycine, serine and threonine metabolism
R01325__mito	0.327697	Citrate<=>cis-Aconitate+H2O	Glyoxylate and dicarboxylate metabolism; Citrate cycle (TCA cycle); Carbon fixation pathways in prokaryotes
TR2900066_PLAS__mito_plas	0.370143	1.0(S)-Malate(mito)+1.0Orthophosphate(cyto)=>1.0(S)-Malate(cyto)+1.0Orthophosphate(mito)	Transporters pathway
R02596__cyto	0.387061	2Coniferylalcohol+H2O2=>2Guaiacyllignin+2H2O	Phenylpropanoid biosynthesis
R08551__e_r_	0.410891	[OxidizedNADPH---hemoproteinreductase]+NADPH+H+=>[ReducedNADPH---hemoproteinreductase]+NADP+
R01384__cyto	0.432904	UDP-glucuronate=>UDP-D-xylose+CO2	Amino sugar and nucleotide sugar metabolism
R01121__pero	0.451247	ATP+(R)-5-Diphosphomevalonate=>ADP+Orthophosphate+Isopentenyldiphosphate+CO2	Terpenoid backbone biosynthesis
R02245__cyto	0.451247	ATP+(R)-Mevalonate=>ADP+(R)-5-Phosphomevalonate	Terpenoid backbone biosynthesis
T_Phosphomevalonate__pero	0.451247	(R)-5-Phosphomevalonate(cyto)<=>(R)-5-Phosphomevalonate(pero)	Transporters pathway
R00238__cyto	0.451247	2Acetyl-CoA<=>CoA+Acetoacetyl-CoA	Glyoxylate and dicarboxylate metabolism; Butanoate metabolism; Terpenoid backbone biosynthesis; Valine, leucine and isoleucine degradation; Synthesis and degradation of ketone bodies; Benzoate degradation; Lysine degradation; Fatty acid degradation; Tryptophan metabolism; Pyruvate metabolism; Fatty acid metabolism; Propanoate metabolism; Carbon fixation pathways in prokaryotes
T_Orthophosphate__pero	0.451247	Orthophosphate(pero)<=>Orthophosphate(cyto)	Transporters pathway
T_Isopentenyl_diphosphate__pero	0.451247	Isopentenyldiphosphate(pero)<=>Isopentenyldiphosphate(cyto)	Transporters pathway
R03245__pero	0.451247	ATP+(R)-5-Phosphomevalonate=>ADP+(R)-5-Diphosphomevalonate	Terpenoid backbone biosynthesis
TI0000536_PLAS__plst	0.45234	1.0(9Z)-Octadecenoicacid(chlo)=>1.0(9Z)-Octadecenoicacid(cyto)	Transporters pathway
T__9Z__Octadecenoic__e_r__plas	0.45234	(9Z)-OctadecenoicAcid(cyto)=>(9Z)-OctadecenoicAcid(e_r_)	Transporters pathway
R02814__plst	0.453624	Oleoyl-[acyl-carrierprotein]+H2O=>Acyl-carrierprotein+(9Z)-Octadecenoicacid	Fatty acid biosynthesis
R03370__plst	0.453624	Octadecanoyl-[acyl-carrierprotein]+2Reducedferredoxin+Oxygen+2H+=>Oleoyl-[acyl-carrierprotein]+2Oxidizedferredoxin+2H2O	Biosynthesis of unsaturated fatty acids; Fatty acid metabolism; Fatty acid biosynthesis
R00286__cyto	0.45613	UDP-glucose+H2O+2NAD+=>UDP-glucuronate+2NADH+2H+	Amino sugar and nucleotide sugar metabolism; Pentose and glucuronate interconversions; Ascorbate and aldarate metabolism
R10086__plst	0.458759	L-Glutamate+2Oxidizedferredoxin+H2O=>Ammonia+2-Oxoglutarate+2Reducedferredoxin+2H+
T_Oxygen_Diffusion__plst	0.458771	Oxygen(cyto)<=>Oxygen(chlo)	Transporters pathway
R00093__plst	0.461411	L-Glutamine+2-Oxoglutarate+NADH+H+=>2L-Glutamate+NAD+	Nitrogen metabolism; Alanine, aspartate and glutamate metabolism
R00253__plst	0.464086	ATP+L-Glutamate+Ammonia=>ADP+Orthophosphate+L-Glutamine	Glyoxylate and dicarboxylate metabolism; Arginine biosynthesis; Nitrogen metabolism; Alanine, aspartate and glutamate metabolism
R00709__mito	0.553236	Isocitrate+NAD+=>2-Oxoglutarate+CO2+NADH+H+	Citrate cycle (TCA cycle)
R00351__mito	0.553236	Acetyl-CoA+H2O+Oxaloacetate=>Citrate+CoA	Glyoxylate and dicarboxylate metabolism; Citrate cycle (TCA cycle)
R07764__plst	0.603115	(R)-3-Hydroxyoctadecanoyl-[acp]<=>(2E)-Octadecenoyl-[acp]+H2O	Fatty acid metabolism; Fatty acid biosynthesis
R07763__plst	0.603115	3-Oxostearoyl-[acp]+NADPH+H+=>(R)-3-Hydroxyoctadecanoyl-[acp]+NADP+	Fatty acid metabolism; Fatty acid biosynthesis
R07762__plst	0.603115	Hexadecanoyl-[acp]+Malonyl-[acyl-carrierprotein]=>3-Oxostearoyl-[acp]+Acyl-carrierprotein+CO2	Fatty acid metabolism; Fatty acid biosynthesis
R07765__plst	0.603115	(2E)-Octadecenoyl-[acp]+NADH+H+=>Octadecanoyl-[acyl-carrierprotein]+NAD+	Fatty acid metabolism; Fatty acid biosynthesis
R00217__cyto	0.61133	Oxaloacetate=>Pyruvate+CO2	Pyruvate metabolism
R04954__plst	0.645883	(R)-3-Hydroxyhexanoyl-[acp]=>trans-Hex-2-enoyl-[acp]+H2O	Fatty acid metabolism; Fatty acid biosynthesis
R04952__plst	0.645883	Butyryl-[acp]+Malonyl-[acyl-carrierprotein]=>3-Oxohexanoyl-[acp]+CO2+Acyl-carrierprotein	Fatty acid metabolism; Fatty acid biosynthesis
R04964__plst	0.645883	3-Oxododecanoyl-[acp]+NADPH+H+=>(R)-3-Hydroxydodecanoyl-[acp]+NADP+	Fatty acid metabolism; Fatty acid biosynthesis
R04961__plst	0.645883	trans-Dec-2-enoyl-[acp]+NADH+H+=>Decanoyl-[acp]+NAD+	Fatty acid metabolism; Fatty acid biosynthesis
R04965__plst	0.645883	(R)-3-Hydroxydodecanoyl-[acp]=>trans-Dodec-2-enoyl-[acp]+H2O	Fatty acid metabolism; Fatty acid biosynthesis
R04534__plst	0.645883	3-Oxodecanoyl-[acp]+NADPH+H+=>(3R)-3-Hydroxydecanoyl-[acyl-carrierprotein]+NADP+	Fatty acid metabolism; Fatty acid biosynthesis
R04568__plst	0.645883	(3R)-3-Hydroxytetradecanoyl-[acyl-carrierprotein]=>trans-Tetradec-2-enoyl-[acp]+H2O	Fatty acid metabolism; Fatty acid biosynthesis
R04537__plst	0.645883	(3R)-3-Hydroxyoctanoyl-[acyl-carrierprotein]=>trans-Oct-2-enoyl-[acp]+H2O	Fatty acid metabolism; Fatty acid biosynthesis
R04536__plst	0.645883	3-Oxooctanoyl-[acp]+NADPH+H+=>(3R)-3-Hydroxyoctanoyl-[acyl-carrierprotein]+NADP+	Fatty acid metabolism; Fatty acid biosynthesis
R04960__plst	0.645883	Octanoyl-[acp]+Malonyl-[acyl-carrierprotein]=>3-Oxodecanoyl-[acp]+CO2+Acyl-carrierprotein	Fatty acid metabolism; Fatty acid biosynthesis
R04428__plst	0.645883	(3R)-3-Hydroxybutanoyl-[acyl-carrierprotein]=>But-2-enoyl-[acyl-carrierprotein]+H2O	Fatty acid metabolism; Fatty acid biosynthesis
R04968__plst	0.645883	Tetradecanoyl-[acp]+Malonyl-[acyl-carrierprotein]=>3-Oxohexadecanoyl-[acp]+CO2+Acyl-carrierprotein	Fatty acid metabolism; Fatty acid biosynthesis
R04969__plst	0.645883	trans-Hexadec-2-enoyl-[acp]+NADH+H+=>Hexadecanoyl-[acp]+NAD+	Fatty acid metabolism; Fatty acid biosynthesis
R04543__plst	0.645883	3-Oxohexadecanoyl-[acp]+NADPH+H+=>(3R)-3-Hydroxypalmitoyl-[acyl-carrierprotein]+NADP+	Fatty acid metabolism; Fatty acid biosynthesis
R10707__plst	0.645883	Acetyl-CoA+Malonyl-[acyl-carrierprotein]<=>Acetoacetyl-[acp]+CoA+CO2	Fatty acid metabolism; Fatty acid biosynthesis
R04429__plst	0.645883	But-2-enoyl-[acyl-carrierprotein]+NADH+H+=>Butyryl-[acp]+NAD+	Fatty acid metabolism; Fatty acid biosynthesis
R04544__plst	0.645883	(3R)-3-Hydroxypalmitoyl-[acyl-carrierprotein]=>trans-Hexadec-2-enoyl-[acp]+H2O	Fatty acid metabolism; Fatty acid biosynthesis
R04535__plst	0.645883	(3R)-3-Hydroxydecanoyl-[acyl-carrierprotein]=>trans-Dec-2-enoyl-[acp]+H2O	Fatty acid metabolism; Fatty acid biosynthesis
R04963__plst	0.645883	Decanoyl-[acp]+Malonyl-[acyl-carrierprotein]=>3-Oxododecanoyl-[acp]+CO2+Acyl-carrierprotein	Fatty acid metabolism; Fatty acid biosynthesis
R04957__plst	0.645883	Hexanoyl-[acp]+Malonyl-[acyl-carrierprotein]=>3-Oxooctanoyl-[acp]+CO2+Acyl-carrierprotein	Fatty acid metabolism; Fatty acid biosynthesis
R04953__plst	0.645883	3-Oxohexanoyl-[acp]+NADPH+H+=>(R)-3-Hydroxyhexanoyl-[acp]+NADP+	Fatty acid metabolism; Fatty acid biosynthesis
R04966__plst	0.645883	trans-Tetradec-2-enoyl-[acp]+NADH+H+=>Tetradecanoyl-[acp]+NAD+	Fatty acid metabolism; Fatty acid biosynthesis
R04533__plst	0.645883	Acetoacetyl-[acp]+NADPH+H+=>(3R)-3-Hydroxybutanoyl-[acyl-carrierprotein]+NADP+	Fatty acid metabolism; Fatty acid biosynthesis
R04726__plst	0.645883	Dodecanoyl-[acyl-carrierprotein]+Malonyl-[acyl-carrierprotein]=>3-Oxotetradecanoyl-[acp]+CO2+Acyl-carrierprotein	Fatty acid metabolism; Fatty acid biosynthesis
R04724__plst	0.645883	trans-Dodec-2-enoyl-[acp]+NADH+H+=>Dodecanoyl-[acyl-carrierprotein]+NAD+	Fatty acid metabolism; Fatty acid biosynthesis
R04955__plst	0.645883	trans-Hex-2-enoyl-[acp]+NADH+H+=>Hexanoyl-[acp]+NAD+	Fatty acid metabolism; Fatty acid biosynthesis
R04958__plst	0.645883	trans-Oct-2-enoyl-[acp]+NADH+H+=>Octanoyl-[acp]+NAD+	Fatty acid metabolism; Fatty acid biosynthesis
R04566__plst	0.645883	(3R)-3-Hydroxytetradecanoyl-[acyl-carrierprotein]+NADP+=>3-Oxotetradecanoyl-[acp]+NADPH+H+	Fatty acid metabolism; Fatty acid biosynthesis
R00127__cyto	0.646199	ATP+AMP<=>2ADP	Purine metabolism
TR2000061_PLAS__plst	0.648561	1.0Phosphoenolpyruvate(cyto)+1.0Orthophosphate(chlo)=>1.0Orthophosphate(cyto)+1.0Phosphoenolpyruvate(chlo)	Transporters pathway
e_Biomass_Phellogen__cyto	0.698134	e-BiomassPhellogen	Biomass Pathway
EX_Biomass__cyto	0.698134	Draintoe-Biomass	Drains pathway
R06571__cyto	0.774121	Caffeicaldehyde+NADPH+H+=>Caffeylalcohol+NADP+	Phenylpropanoid biosynthesis
R01941__cyto	0.774121	Caffeoyl-CoA+NADPH+H+=>Caffeicaldehyde+CoA+NADP+	Phenylpropanoid biosynthesis
R06575__cyto	0.774121	Caffeylalcohol+S-Adenosyl-L-methionine=>Coniferylalcohol+S-Adenosyl-L-homocysteine	Phenylpropanoid biosynthesis
R07433__cyto	0.847847	5-O-Caffeoylshikimicacid+CoA<=>Caffeoyl-CoA+Shikimate	Phenylpropanoid biosynthesis; Stilbenoid, diarylheptanoid and gingerol biosynthesis; Flavonoid biosynthesis
R06582__cyto	0.847847	4-Coumaroylshikimate+NADPH+H++Oxygen=>5-O-Caffeoylshikimicacid+NADP++H2O	Phenylpropanoid biosynthesis; Stilbenoid, diarylheptanoid and gingerol biosynthesis; Flavonoid biosynthesis
R02416__cyto	0.847847	p-Coumaroyl-CoA+Shikimate<=>CoA+4-Coumaroylshikimate	Phenylpropanoid biosynthesis; Stilbenoid, diarylheptanoid and gingerol biosynthesis; Flavonoid biosynthesis
TR2900084_PLAS__pero	0.902495	1.0ATP(cyto)+1.0ADP(pero)=>1.0ATP(pero)+1.0ADP(cyto)	Transporters pathway
R01616__cyto	0.921573	ATP+4-Coumarate+CoA=>AMP+Diphosphate+p-Coumaroyl-CoA	Phenylpropanoid biosynthesis; Ubiquinone and other terpenoid-quinone biosynthesis
T_4_Coumarate__e_r__plas	0.921574	4-Coumarate(e_r_)=>4-Coumarate(cyto)	Transporters pathway
R00708__mito	0.92338	(S)-1-Pyrroline-5-carboxylate+NADP++2H2O=>L-Glutamate+NADPH+H+	Alanine, aspartate and glutamate metabolism; Arginine and proline metabolism
T_BAT12__mito_plas	0.92338	L-Arginine(cyto)<=>L-Arginine(mito)	Transporters pathway
R03314__mito	0.92338	L-Glutamate5-semialdehyde<=>(S)-1-Pyrroline-5-carboxylate+H2O	Carbapenem biosynthesis; Non enzymatic; Arginine and proline metabolism
R00667__mito	0.92338	L-Ornithine+2-Oxoglutarate<=>L-Glutamate5-semialdehyde+L-Glutamate	Arginine and proline metabolism
R00341__cyto	0.953011	ATP+Oxaloacetate=>ADP+Phosphoenolpyruvate+CO2	Glycolysis / Gluconeogenesis; Carbon fixation in photosynthetic organisms; Citrate cycle (TCA cycle); Pyruvate metabolism
R10992__cyto	0.953251	L-Alanine+2-Oxobutanoate=>Pyruvate+(S)-2-Aminobutanoate	Cysteine and methionine metabolism
R10991__cyto	0.953251	(S)-2-Aminobutanoate+2-Oxoglutarate<=>2-Oxobutanoate+L-Glutamate	Cysteine and methionine metabolism
T_trans_Cinnamate__e_r__plas	0.956658	trans-Cinnamate(cyto)=>trans-Cinnamate(e_r_)	Transporters pathway
R02253__e_r_	0.956658	trans-Cinnamate+NADPH+H++Oxygen=>4-Coumarate+NADP++H2O	Phenylpropanoid biosynthesis; Ubiquinone and other terpenoid-quinone biosynthesis
R00697__cyto	0.956658	L-Phenylalanine=>trans-Cinnamate+Ammonia	Phenylalanine metabolism; Phenylpropanoid biosynthesis
R00551__mito	0.958451	L-Arginine+H2O=>L-Ornithine+Urea	Arginine biosynthesis; Arginine and proline metabolism
EX_C00086__dra	0.958451	DraintoC00086_Urea_CH4N2O	Drains pathway
R00256__cyto	0.971249	L-Glutamine+H2O=>L-Glutamate+Ammonia	Arginine biosynthesis; Alanine, aspartate and glutamate metabolism; D-Glutamine and D-glutamate metabolism
R00485__cyto	0.971673	L-Asparagine+H2O=>L-Aspartate+Ammonia	Cyanoamino acid metabolism; Alanine, aspartate and glutamate metabolism
TO0000479_PLAS__plas	0.981041	1.02,5-Dihydroxybenzoate(cyto)=>1.02,5-Dihydroxybenzoate(extr)	Transporters pathway
R02657__cyto	0.981041	Gentisatealdehyde+Oxygen+H2O=>2,5-Dihydroxybenzoate+Hydrogenperoxide	Tyrosine metabolism
R02520__cyto	0.981041	Homogentisate+Oxygen=>Gentisatealdehyde+CO2+H2O	Tyrosine metabolism
EX_C00628__dra	0.981041	DraintoC00628_2,5-Dihydroxybenzoate_C7H6O4	Drains pathway
R00734__cyto	0.981041	L-Tyrosine+2-Oxoglutarate<=>3-(4-Hydroxyphenyl)pyruvate+L-Glutamate	Phenylalanine, tyrosine and tryptophan biosynthesis; Tyrosine metabolism; Novobiocin biosynthesis; Isoquinoline alkaloid biosynthesis; Ubiquinone and other terpenoid-quinone biosynthesis
R02521__cyto	0.981041	3-(4-Hydroxyphenyl)pyruvate+Oxygen=>Homogentisate+CO2	Tyrosine metabolism; Ubiquinone and other terpenoid-quinone biosynthesis
TI1000066_PLAS__plas	0.98441	1.0L-Phenylalanine(extr)+1.0H+(extr)=>1.0H+(cyto)+1.0L-Phenylalanine(cyto)	Transporters pathway
EX_C00954__dra	0.989924	DraintoC00954_Indole-3-acetate_C10H9NO2	Drains pathway
TI3001509_PLAS__plas	0.989924	1.0H2O(cyto)+1.0ATP(cyto)+1.0Indole-3-acetate(cyto)=>1.0ADP(cyto)+1.0Orthophosphate(cyto)+1.0Indole-3-acetate(extr)	Transporters pathway
R00685__cyto	0.989924	L-Tryptophan=>Tryptamine+CO2	Indole alkaloid biosynthesis; Tryptophan metabolism
R02173__cyto	0.989924	Tryptamine+H2O+Oxygen=>Indole-3-acetaldehyde+Ammonia+Hydrogenperoxide	Tryptophan metabolism
R02678__cyto	0.989924	Indole-3-acetaldehyde+NAD++H2O=>Indole-3-acetate+NADH+H+	Tryptophan metabolism
TO1000069_PLAS__plas	1	1.0L-Tyrosine(extr)+1.0H+(extr)=>1.0H+(cyto)+1.0L-Tyrosine(cyto)	Transporters pathway
TO1000054_PLAS__plas	1	1.0L-Serine(extr)+1.0H+(extr)=>1.0H+(cyto)+1.0L-Serine(cyto)	Transporters pathway
TR2900038_PLAS__plas	1	1.0H+(extr)+1.0Sucrose(extr)=>1.0H+(cyto)+1.0Sucrose(cyto)	Transporters pathway
TO1000053_PLAS__plas	1	1.0L-Glutamine(extr)+1.0H+(extr)=>1.0H+(cyto)+1.0L-Glutamine(cyto)	Transporters pathway
TI1000033_PLAS__plas	1	1.0Glycine(extr)+1.0H+(extr)=>1.0Glycine(cyto)+1.0H+(cyto)	Transporters pathway
TO1000051_PLAS__plas	1	1.0L-Arginine(extr)+1.0H+(extr)=>1.0L-Arginine(cyto)+1.0H+(cyto)	Transporters pathway
R03920__cyto	1	ATP+beta-D-Fructose=>ADP+beta-D-Fructose6-phosphate	Amino sugar and nucleotide sugar metabolism
TO1000041_PLAS__plas	1	1.0L-Aspartate(extr)+1.0H+(extr)=>1.0L-Aspartate(cyto)+1.0H+(cyto)	Transporters pathway
TO1000023_PLAS__plas	1	1.0L-Glutamate(extr)+1.0H+(extr)=>1.0L-Glutamate(cyto)+1.0H+(cyto)	Transporters pathway
TO1000132_PLAS__plas	1	1.0L-Asparagine(extr)+1.0H+(extr)=>1.0L-Asparagine(cyto)+1.0H+(cyto)	Transporters pathway
TI1000065_PLAS__plas	1	1.0L-Tryptophan(extr)+1.0H+(extr)=>1.0H+(cyto)+1.0L-Tryptophan(cyto)	Transporters pathway
TI1000035_PLAS__plas	1	1.0L-Alanine(extr)+1.0H+(extr)=>1.0L-Alanine(cyto)+1.0H+(cyto)	Transporters pathway
R04405__cyto	1.01521	5-Methyltetrahydrofolate+L-Homocysteine=>Tetrahydrofolate+L-Methionine	Cysteine and methionine metabolism
R00192__cyto	1.01521	S-Adenosyl-L-homocysteine+H2O=>Adenosine+L-Homocysteine	Cysteine and methionine metabolism
R07168__cyto	1.01521	5,10-Methylenetetrahydrofolate+NADH+H+=>5-Methyltetrahydrofolate+NAD+	One carbon pool by folate; Carbon fixation pathways in prokaryotes
R00185__cyto	1.01522	ATP+Adenosine=>ADP+AMP	Purine metabolism
R00177__cyto	1.01523	ATP+L-Methionine+H2O=>Orthophosphate+Diphosphate+S-Adenosyl-L-methionine	Cysteine and methionine metabolism
R08549__mito	1.04256	2-Oxoglutarate+CoA+NAD+=>Succinyl-CoA+CO2+NADH+H+
Succinate_Dehydrogenase__mito	1.04256	Succinate(mitochondria)+Ubiquinone(mitochondria)=>Fumarate(mitochondria)+Ubiquinol(mitochondria)	Oxidative Phosphorylation
R01070__cyto	1.1418	beta-D-Fructose1,6-bisphosphate<=>Glyceronephosphate+D-Glyceraldehyde3-phosphate	Glycolysis / Gluconeogenesis; Fructose and mannose metabolism; Pentose phosphate pathway
R02073__cyto	1.1418	Diphosphate+beta-D-Fructose6-phosphate<=>Orthophosphate+beta-D-Fructose1,6-bisphosphate	Glycolysis / Gluconeogenesis; Fructose and mannose metabolism; Pentose phosphate pathway
EX_C00027__dra	1.2402	DraintoC00027_Hydrogenperoxide_H2O2	Drains pathway
T_H2O2_Diffusion__plas	1.2402	H2O2(cytop)<=>H2O2(extr)	Transporters pathway
R01015__cyto	1.43324	D-Glyceraldehyde3-phosphate<=>Glyceronephosphate	Glycolysis / Gluconeogenesis; Fructose and mannose metabolism; Carbon fixation in photosynthetic organisms; Inositol phosphate metabolism
R00209__cyto	1.61178	Pyruvate+CoA+NAD+=>Acetyl-CoA+CO2+NADH+H+
R00372__mito	1.81022	Glycine+2-Oxoglutarate<=>Glyoxylate+L-Glutamate	Glyoxylate and dicarboxylate metabolism; Glycine, serine and threonine metabolism
R00472__mito	1.81022	Acetyl-CoA+H2O+Glyoxylate=>(S)-Malate+CoA	Glyoxylate and dicarboxylate metabolism; Pyruvate metabolism
T_Oxygen_Diffusion_V8__e_r__plas	1.88987	Oxygen(cyto)<=>Oxygen(e_r_)	Transporters pathway
TO0000033_PLAS__mito_plas	1.8936	1.0Glycine(cyto)=>1.0Glycine(mito)	Transporters pathway
R00355__cyto	1.93324	L-Aspartate+2-Oxoglutarate<=>Oxaloacetate+L-Glutamate	Arginine biosynthesis; Carbon fixation in photosynthetic organisms; Alanine, aspartate and glutamate metabolism
TZ2900054_PLAS__mito_plas	1.99333	Diphosphate(cyto)<=>Diphosphate(mito)	Transporters pathway
R00004__mito	1.99335	Diphosphate+H2O=>2Orthophosphate
Maintenance__cyto	2	ATP+H2O=>Orthophosphate+ADP	Biomass Pathway
T_NADPH_e_r___e_r__plas	2.16312	NADPH(cyto)<=>NADPH(e_r_)	Transporters pathway
T_NADP_e_r__e_r__plas	2.16312	NADP+(e_r_)<=>NADP+(cyto)	Transporters pathway
R00127__mito	2.17842	ATP+AMP<=>2ADP	Purine metabolism
R00342__mito	2.25976	(S)-Malate+NAD+<=>Oxaloacetate+NADH+H+	Glyoxylate and dicarboxylate metabolism; Methane metabolism; Carbon fixation in photosynthetic organisms; Citrate cycle (TCA cycle); Pyruvate metabolism; Carbon fixation pathways in prokaryotes
R08198__mito	2.36346	2-Hydroxyglutarate+NAD+<=>2-Oxoglutarate+NADH+H+
R03534__mito	2.36346	2-Oxoglutarate+FADH2=>2-Hydroxyglutarate+FAD	Butanoate metabolism
R02487__mito	2.36346	Glutaryl-CoA+FAD=>FADH2+Crotonoyl-CoA+CO2	Fatty acid degradation
R01934__mito	2.36346	Homoisocitrate+NAD+=>2-Oxoadipate+CO2+NADH+H+	Lysine biosynthesis
R01975__mito	2.36346	(S)-3-Hydroxybutanoyl-CoA+NAD+<=>Acetoacetyl-CoA+NADH+H+	Butanoate metabolism; Lysine degradation; Fatty acid degradation; Tryptophan metabolism; Fatty acid metabolism; Carbon fixation pathways in prokaryotes
R00271__mito	2.36346	Acetyl-CoA+H2O+2-Oxoglutarate=>(R)-2-Hydroxybutane-1,2,4-tricarboxylate+CoA	Lysine biosynthesis; Pyruvate metabolism
R01933__mito	2.36346	2-Oxoadipate+CoA+NAD+=>Glutaryl-CoA+CO2+NADH+H+	Lysine degradation; Tryptophan metabolism
R03444__mito	2.36346	(R)-2-Hydroxybutane-1,2,4-tricarboxylate<=>(Z)-But-1-ene-1,2,4-tricarboxylate+H2O	Lysine biosynthesis
T_H__cyto_e_r___e_r__plas	2.3851	H+(cyto)<=>H+(e_r_)	Transporters pathway
R00658__plst	2.50071	2-Phospho-D-glycerate=>Phosphoenolpyruvate+H2O	Glycolysis / Gluconeogenesis; Methane metabolism
R01063__plst	2.50071	D-Glyceraldehyde3-phosphate+Orthophosphate+NADP+<=>3-Phospho-D-glyceroylphosphate+NADPH+H+	Glycolysis / Gluconeogenesis; Carbon fixation in photosynthetic organisms
R00216__plst	2.62092	(S)-Malate+NADP+=>Pyruvate+CO2+NADPH+H+	Carbon fixation in photosynthetic organisms; Pyruvate metabolism
T_DIT2__plst	2.62359	L-Glutamate(chlo)+(S)-Malate(cyto)=>L-Glutamate(cyto)+(S)-Malate(chlo)	Transporters pathway
T_Glu2__plst	2.6236	L-Glutamate(cyto)=>L-Glutamate(chlo)	Transporters pathway
R00200__plst	3.14427	ADP+Phosphoenolpyruvate=>ATP+Pyruvate	Glycolysis / Gluconeogenesis; Purine metabolism; Pyruvate metabolism
R00248__mito	3.65699	L-Glutamate+NADP++H2O=>2-Oxoglutarate+Ammonia+NADPH+H+	Arginine biosynthesis; Nitrogen metabolism; Alanine, aspartate and glutamate metabolism; D-Glutamine and D-glutamate metabolism
R01218__mito	4.58036	5,10-Methylenetetrahydrofolate+NAD+=>5,10-Methenyltetrahydrofolate+NADH	One carbon pool by folate
R01626__plst	5.1243	Malonyl-CoA+Acyl-carrierprotein=>CoA+Malonyl-[acyl-carrierprotein]	Fatty acid metabolism; Fatty acid biosynthesis
R00742__plst	5.1243	ATP+Acetyl-CoA+HCO3-+H+=>ADP+Orthophosphate+Malonyl-CoA	Aflatoxin biosynthesis; Pyruvate metabolism; Fatty acid metabolism; Fatty acid biosynthesis; Propanoate metabolism; Carbon fixation pathways in prokaryotes
R00209__plst	5.77018	Pyruvate+CoA+NAD+=>Acetyl-CoA+CO2+NADH+H+
R00248__cyto	5.81992	L-Glutamate+NADP++H2O=>2-Oxoglutarate+Ammonia+NADPH+H+	Arginine biosynthesis; Nitrogen metabolism; Alanine, aspartate and glutamate metabolism; D-Glutamine and D-glutamate metabolism
EX_C00001__dra	8.13785	DraintoC00001_H2O_H2O	Drains pathway
Cytochrome_C_Oxidase__mito	9.50844	8H+(mitochondria)+4Ferrocytochromec(mitochondria)+Oxygen(mitochondria)=>2H2O(mitochondria)+4Ferricytochromec(mitochondria)+4H+(pmf)	Oxidative Phosphorylation
T_Oxygen_Diffusion__mito_plas	9.50845	Oxygen(cyto)<=>Oxygen(mito)	Transporters pathway
TI3000010_PLAS__plas	12.312	1.0H2O(cyto)+1.0ATP(cyto)+1.0H+(cyto)=>1.0ADP(cyto)+1.0Orthophosphate(cyto)+1.0H+(extr)	Transporters pathway
EX_C00014__dra	13.4445	DraintoC00014_Ammonia_NH3	Drains pathway
T_Oxygen_Diffusion__plas	16.7117	Oxygen(extr)<=>Oxygen(cyto)	Transporters pathway
NADH_Dehydrogenase__mito	17.9731	5H+(mitochondria)+NADH(mitochondria)+Ubiquinone(mitochondria)=>4H+(pmf)+NAD+(mitochondria)+Ubiquinol(mitochondria)	Oxidative Phosphorylation
Cytochrome_C_Reductase__mito	19.0169	2H+(mitochondria)+Ubiquinol(mitochondria)+2FerricytochromeC(mitochondria)=>Ubiquinone(mitochondria)+4H+(pmf)+2FerrocytochromeC(mitochondria)	Oxidative Phosphorylation
EX_C00011__dra	24.291	DraintoC00011_CO2_CO2	Drains pathway
T_ATP_ADP_cyto_mito__mito_plas	58.6836	ADP(cyto)+Orthophosphate(cyto)+ATP(mito)=>ADP(mito)+Orthophosphate(mito)+ATP(cyto)	Transporters pathway
ATP_Synthase__mito	61.9979	ADP(mitochondria)+Orthophosphate(mitochondria)+3H+(pmf)<=>ATP(mitochondria)+H2O(mitochondria)+3H+(mitochondria)	Oxidative Phosphorylation

## Sheet: Table G
	fluxes	Reaction Name	Pathways
T_H2O_Diffusion__mito_plas	-74.4629	H2O(cytop)<=>H2O(mito)	Transporters pathway
T_CO2_Diffusion__plas	-25.2656	CO2(extr)<=>CO2(cyto)	Transporters pathway
EX_C00007__dra	-18.4439	DraintoC00007_Oxygen_O2	Drains pathway
T_AMT3__plas	-15.315	Ammonia(extr)<=>Ammonia(cyto)	Transporters pathway
T_H2O_Diffusion__plas	-10.0036	H2O(extr)<=>H2O(cyto)	Transporters pathway
T_CO2_Diffusion__mito_plas	-9.58958	CO2(cyto)<=>CO2(mito)	Transporters pathway
T_CO2_Diffusion__cyto	-9.14589	CO2(cyto)<=>CO2(chlo)	Transporters pathway
R01388__cyto	-7.48435	D-Glycerate+NAD+<=>Hydroxypyruvate+NADH+H+	Glyoxylate and dicarboxylate metabolism; Methane metabolism; Glycine, serine and threonine metabolism
R10092__plst	-5.62845	HCO3-+H+<=>CO2+H2O	Nitrogen metabolism
T_Ammonia_Diffusion__mito_plas	-5.23055	Ammonia(cyto)<=>Ammonia(mito)	Transporters pathway
R01220__mito	-5.04057	5,10-Methylenetetrahydrofolate+NADP+<=>5,10-Methenyltetrahydrofolate+NADPH	One carbon pool by folate; Carbon fixation pathways in prokaryotes
TR2900088_PLAS__mito_plas	-4.05199	1.0ATP(cyto)+1.0AMP(mito)<=>1.0ATP(mito)+1.0AMP(cyto)	Transporters pathway
R00342__cyto	-3.01425	(S)-Malate+NAD+<=>Oxaloacetate+NADH+H+	Glyoxylate and dicarboxylate metabolism; Methane metabolism; Carbon fixation in photosynthetic organisms; Citrate cycle (TCA cycle); Pyruvate metabolism; Carbon fixation pathways in prokaryotes
R03026__mito	-2.96713	(S)-3-Hydroxybutanoyl-CoA<=>Crotonoyl-CoA+H2O	Butanoate metabolism; Benzoate degradation; Lysine degradation; Fatty acid degradation; Tryptophan metabolism; Fatty acid metabolism; Aminobenzoate degradation; Carbon fixation pathways in prokaryotes
R04371__mito	-2.96713	Homoisocitrate<=>(Z)-But-1-ene-1,2,4-tricarboxylate+H2O	Lysine biosynthesis
R00238__mito	-2.96713	2Acetyl-CoA<=>CoA+Acetoacetyl-CoA	Glyoxylate and dicarboxylate metabolism; Butanoate metabolism; Terpenoid backbone biosynthesis; Valine, leucine and isoleucine degradation; Synthesis and degradation of ketone bodies; Benzoate degradation; Lysine degradation; Fatty acid degradation; Tryptophan metabolism; Pyruvate metabolism; Fatty acid metabolism; Propanoate metabolism; Carbon fixation pathways in prokaryotes
T_TPT3__plst	-2.88506	1.0Glyceronephosphate(chlo)+1.0Orthophosphate(cyto)<=>1.0Glyceronephosphate(cyto)+1.0Orthophosphate(chlo)	Transporters pathway
R01015__plst	-2.87082	D-Glyceraldehyde3-phosphate<=>Glyceronephosphate	Glycolysis / Gluconeogenesis; Fructose and mannose metabolism; Carbon fixation in photosynthetic organisms; Inositol phosphate metabolism
R01512__plst	-2.81614	ATP+3-Phospho-D-glycerate<=>ADP+3-Phospho-D-glyceroylphosphate	Glycolysis / Gluconeogenesis; Carbon fixation in photosynthetic organisms
TR2900015_PLAS__mito_plas	-2.52478	1.0Oxaloacetate(cyto)+1.02-Oxoglutarate(mito)=>1.0Oxaloacetate(mito)+1.02-Oxoglutarate(cyto)	Transporters pathway
T_H2O_Diffusion_V8__e_r__plas	-2.44757	H2O(cytop)<=>H2O(e_r_)	Transporters pathway
R01518__plst	-1.9102	2-Phospho-D-glycerate<=>3-Phospho-D-glycerate	Glycolysis / Gluconeogenesis; Methane metabolism; Glycine, serine and threonine metabolism
T_H2O_Diffusion__plst	-1.57473	H2O(cytop)<=>H2O(chlo)	Transporters pathway
R00945__cyto	-1.11549	5,10-Methylenetetrahydrofolate+Glycine+H2O<=>Tetrahydrofolate+L-Serine	Glyoxylate and dicarboxylate metabolism; Methane metabolism; Cyanoamino acid metabolism; One carbon pool by folate; Glycine, serine and threonine metabolism
EX_C00079__dra	-1	DraintoC00079_L-Phenylalanine_C9H11NO2	Drains pathway
EX_C00047__dra	-1	DraintoC00047_L-Lysine_C6H14N2O2	Drains pathway
EX_C00064__dra	-1	DraintoC00064_L-Glutamine_C5H10N2O3	Drains pathway
EX_C00065__dra	-1	DraintoC00065_L-Serine_C3H7NO3	Drains pathway
EX_C00082__dra	-1	DraintoC00082_L-Tyrosine_C9H11NO3	Drains pathway
EX_C00037__dra	-1	DraintoC00037_Glycine_C2H5NO2	Drains pathway
EX_C00049__dra	-1	DraintoC00049_L-Aspartate_C4H7NO4	Drains pathway
EX_C00041__dra	-1	DraintoC00041_L-Alanine_C3H7NO2	Drains pathway
EX_C00089__dra	-1	DraintoC00089_Sucrose_C12H22O11	Drains pathway
EX_C00152__dra	-1	DraintoC00152_L-Asparagine_C4H8N2O3	Drains pathway
EX_C00025__dra	-1	DraintoC00025_L-Glutamate_C5H9NO4	Drains pathway
R00806__cyto	-1	UDP-glucose+beta-D-Fructose<=>UDP+Sucrose	Starch and sucrose metabolism
EX_C00188__dra	-1	DraintoC00188_L-Threonine_C4H9NO3	Drains pathway
EX_C00062__dra	-1	DraintoC00062_L-Arginine_C6H14N4O2	Drains pathway
EX_C00078__dra	-1	DraintoC00078_L-Tryptophan_C11H12N2O2	Drains pathway
TO0000073_PLAS__plas	-0.954363	1.0Urea(extr)<=>1.0Urea(cyto)	Transporters pathway
T_Urea_Diffusion__mito_plas	-0.954363	Urea(cyto)<=>Urea(mito)	Transporters pathway
R01061__cyto	-0.892667	D-Glyceraldehyde3-phosphate+Orthophosphate+NAD+<=>3-Phospho-D-glyceroylphosphate+NADH+H+	Glycolysis / Gluconeogenesis; Carbon fixation in photosynthetic organisms
T_CO2_Diffusion_V7__pero	-0.495643	CO2(cyto)<=>CO2(pero)	Transporters pathway
R01978__cyto	-0.495643	(S)-3-Hydroxy-3-methylglutaryl-CoA+CoA<=>Acetyl-CoA+H2O+Acetoacetyl-CoA	Butanoate metabolism; Terpenoid backbone biosynthesis; Valine, leucine and isoleucine degradation; Synthesis and degradation of ketone bodies
R02082__cyto	-0.495643	(R)-Mevalonate+CoA+2NADP+<=>(S)-3-Hydroxy-3-methylglutaryl-CoA+2NADPH+2H+	Terpenoid backbone biosynthesis
T_CO2_Diffusion__e_r__plas	-0.330351	CO2(cyto)<=>CO2(e_r_)	Transporters pathway
R01900__mito	-0.31352	Isocitrate<=>cis-Aconitate+H2O	Glyoxylate and dicarboxylate metabolism; Citrate cycle (TCA cycle); Carbon fixation pathways in prokaryotes
TR2918401_PLAS__mito_plas	-0.31352	1.0cis-Aconitate(mito)+1.0Oxaloacetate(cyto)<=>1.0Oxaloacetate(mito)+1.0cis-Aconitate(cyto)	Transporters pathway
TR2918343_PLAS__mito_plas	-0.310597	1.0Citrate(cyto)+1.0(S)-Malate(mito)<=>1.0(S)-Malate(cyto)+1.0Citrate(mito)	Transporters pathway
R10092__cyto	-0.284712	HCO3-+H+<=>CO2+H2O	Nitrogen metabolism
T_CoA__e_r__plas	-0.283412	CoA(cyto)<=>CoA(e_r_)	Transporters pathway
T_NADH_e_r___e_r__plas	-0.253432	NADH(e_r_)<=>NADH(cyto)	Transporters pathway
R01082__mito	-0.187614	(S)-Malate<=>Fumarate+H2O	Citrate cycle (TCA cycle); Pyruvate metabolism; Carbon fixation pathways in prokaryotes
R00405__mito	-0.184691	ATP+Succinate+CoA<=>ADP+Orthophosphate+Succinyl-CoA	Citrate cycle (TCA cycle); Propanoate metabolism; Carbon fixation pathways in prokaryotes
R01473__cyto	-0.18022	UDP-L-arabinose<=>UDP-D-xylose	Amino sugar and nucleotide sugar metabolism
R00342__plst	-0.105739	(S)-Malate+NAD+<=>Oxaloacetate+NADH+H+	Glyoxylate and dicarboxylate metabolism; Methane metabolism; Carbon fixation in photosynthetic organisms; Citrate cycle (TCA cycle); Pyruvate metabolism; Carbon fixation pathways in prokaryotes
R02413__cyto	-0.0812762	Shikimate+NADP+<=>3-Dehydroshikimate+NADPH+H+	Phenylalanine, tyrosine and tryptophan biosynthesis
R01872__plst	-0.0812762	Quinate+NAD+<=>3-Dehydroquinate+NADH+H+	Phenylalanine, tyrosine and tryptophan biosynthesis
EX_C00123__dra	-0.0713429	DraintoC00123_L-Leucine_C6H13NO2	Drains pathway
R00502__cyto	-0.0707016	UTP+alpha-D-Galactose1-phosphate<=>Diphosphate+UDP-alpha-D-galactose	Amino sugar and nucleotide sugar metabolism; Galactose metabolism
EX_C00009__dra	-0.0589205	DraintoC00009_Orthophosphate_H3PO4	Drains pathway
EX_C00183__dra	-0.0475585	DraintoC00183_L-Valine_C5H11NO2	Drains pathway
T_S_Adenosyl_L_methionine_e_r_cyto__e_r__plas	-0.0469387	S-Adenosyl-L-methionine(e_r_)<=>S-Adenosyl-L-methionine(cyto)	Transporters pathway
EX_C00407__dra	-0.0383116	DraintoC00407_L-Isoleucine_C6H13NO2	Drains pathway
R01529__plst	-0.0280852	D-Ribulose5-phosphate<=>D-Xylulose5-phosphate	Pentose and glucuronate interconversions; Carbon fixation in photosynthetic organisms; Pentose phosphate pathway
R01056__plst	-0.0280684	D-Ribose5-phosphate<=>D-Ribulose5-phosphate	Carbon fixation in photosynthetic organisms; Pentose phosphate pathway
R01641__plst	-0.0265955	Sedoheptulose7-phosphate+D-Glyceraldehyde3-phosphate<=>D-Ribose5-phosphate+D-Xylulose5-phosphate	Carbon fixation in photosynthetic organisms; Pentose phosphate pathway
EX_C00135__dra	-0.0196007	DraintoC00135_L-Histidine_C6H9N3O2	Drains pathway
EX_C00073__dra	-0.0182074	DraintoC00073_L-Methionine_C5H11NO2S	Drains pathway
EX_C00059__dra	-0.0146978	DraintoC00059_Sulfate_H2SO4	Drains pathway
R04173__cyto	-0.0132649	O-Phospho-L-serine+2-Oxoglutarate<=>3-Phosphonooxypyruvate+L-Glutamate	Methane metabolism; Cysteine and methionine metabolism; Glycine, serine and threonine metabolism
R00959__plst	-0.0110154	alpha-D-Glucose1-phosphate<=>alpha-D-Glucose6-phosphate	Amino sugar and nucleotide sugar metabolism; Glycolysis / Gluconeogenesis; Galactose metabolism
R02739__plst	-0.0110154	alpha-D-Glucose6-phosphate<=>beta-D-Glucose6-phosphate	Glycolysis / Gluconeogenesis; Pentose phosphate pathway
R00806__plst	-0.0110154	UDP-glucose+beta-D-Fructose<=>UDP+Sucrose	Starch and sucrose metabolism
R08676__plst	-0.0110154	ADP+Sucrose<=>ADP-glucose+beta-D-Fructose
R00945__plst	-0.00293476	5,10-Methylenetetrahydrofolate+Glycine+H2O<=>Tetrahydrofolate+L-Serine	Glyoxylate and dicarboxylate metabolism; Methane metabolism; Cyanoamino acid metabolism; One carbon pool by folate; Glycine, serine and threonine metabolism
R00355__plst	-0.00292706	L-Aspartate+2-Oxoglutarate<=>Oxaloacetate+L-Glutamate	Arginine biosynthesis; Carbon fixation in photosynthetic organisms; Alanine, aspartate and glutamate metabolism
R01127__plst	-0.00146577	IMP+H2O<=>1-(5'-Phosphoribosyl)-5-formamido-4-imidazolecarboxamide	Purine metabolism
R04209__plst	-0.00146577	1-(5-Phospho-D-ribosyl)-5-amino-4-imidazolecarboxylate<=>Aminoimidazoleribotide+CO2	Purine metabolism
R01993__cyto	-0.00128305	(S)-Dihydroorotate+H2O<=>N-Carbamoyl-L-aspartate	Pyrimidine metabolism
R01870__cyto	-0.00128305	Orotidine5'-phosphate+Diphosphate<=>Orotate+5-Phospho-alpha-D-ribose1-diphosphate	Pyrimidine metabolism
R01056__cyto	-0.000874573	D-Ribose5-phosphate<=>D-Ribulose5-phosphate	Carbon fixation in photosynthetic organisms; Pentose phosphate pathway
R01529__cyto	-0.000874573	D-Ribulose5-phosphate<=>D-Xylulose5-phosphate	Pentose and glucuronate interconversions; Carbon fixation in photosynthetic organisms; Pentose phosphate pathway
R00571__cyto	0.000614384	ATP+UTP+Ammonia=>ADP+Orthophosphate+CTP	Pyrimidine metabolism
e_DNA__cyto	0.000650216	DNA	Biomass Pathway
R01231__cyto	0.000673607	ATP+Xanthosine5'-phosphate+L-Glutamine+H2O=>AMP+Diphosphate+GMP+L-Glutamate	Purine metabolism
R00332__cyto	0.000673607	ATP+GMP<=>ADP+GDP	Purine metabolism
R00181__cyto	0.000673607	AMP+H2O=>IMP+Ammonia	Purine metabolism
R01130__cyto	0.000673607	IMP+NAD++H2O=>Xanthosine5'-phosphate+NADH+H+	Purine metabolism
e_RNA__cyto	0.000812768	RNA	Biomass Pathway
R10104__e_r_	0.000849511	Eicosanoyl-CoA+2NADPH+2H+=>Eicosanol+2NADP++CoA	Cutin, suberine and wax biosynthesis
T_DHO2__mito_plas	0.00128305	(S)-Dihydroorotate(cyto)<=>(S)-Dihydroorotate(mito)	Transporters pathway
R00575__cyto	0.00128305	2ATP+L-Glutamine+HCO3-+H2O+H+=>2ADP+Orthophosphate+L-Glutamate+Carbamoylphosphate	Alanine, aspartate and glutamate metabolism; Pyrimidine metabolism
R00965__cyto	0.00128305	Orotidine5'-phosphate=>UMP+CO2	Pyrimidine metabolism
R01397__cyto	0.00128305	Carbamoylphosphate+L-Aspartate=>Orthophosphate+N-Carbamoyl-L-aspartate	Alanine, aspartate and glutamate metabolism; Pyrimidine metabolism
R00158__cyto	0.00128305	ATP+UMP<=>ADP+UDP	Pyrimidine metabolism
R01868__mito	0.00128305	(S)-Dihydroorotate+Ubiquinone<=>Orotate+Ubiquinol	Pyrimidine metabolism
T_ORO__mito_plas	0.00128305	Orotate(mito)<=>Orotate(cyto)	Transporters pathway
R01049__cyto	0.00128305	ATP+D-Ribose5-phosphate<=>AMP+5-Phospho-alpha-D-ribose1-diphosphate	Purine metabolism; Pentose phosphate pathway
R02016__cyto	0.00133468	Thioredoxindisulfide+NADPH+H+=>Thioredoxin+NADP+
R06867__plst	0.00142407	UDP-6-sulfoquinovose+1,2-Diacyl-sn-glycerol<=>Sulfoquinovosyldiacylglycerol+UDP	Glycerolipid metabolism
R05717__plst	0.00142407	Adenylylsulfate+2Glutathione=>AMP+Sulfite+Glutathionedisulfide	Sulfur metabolism
R05775__plst	0.00142407	UDP-glucose+Sulfite=>UDP-6-sulfoquinovose+H2O	Amino sugar and nucleotide sugar metabolism; Glycerolipid metabolism
R00530__plst	0.00142407	ADP+Sulfate=>Orthophosphate+Adenylylsulfate	Sulfur metabolism
TO3000761_CHLO__plst	0.00142407	1.0H2O(chlo)+1.0Sulfate(cyto)+1.0ATP(chlo)=>1.0ADP(chlo)+1.0Orthophosphate(chlo)+1.0Sulfate(chlo)	Transporters pathway
R00094__plst	0.00142407	Glutathionedisulfide+NADH+H+=>2Glutathione+NAD+
T_Gly__plst	0.00144477	Glycine(chlo)<=>Glycine(cyto)	Transporters pathway
R01083__plst	0.00145739	N6-(1,2-Dicarboxyethyl)-AMP=>Fumarate+AMP	Purine metabolism; Alanine, aspartate and glutamate metabolism
R01135__plst	0.00145739	GTP+IMP+L-Aspartate=>GDP+Orthophosphate+N6-(1,2-Dicarboxyethyl)-AMP	Purine metabolism; Alanine, aspartate and glutamate metabolism
T_BT11__plst	0.00146129	AMP(chlo)=>AMP(cyto)	Transporters pathway
R01655__plst	0.00146577	5,10-Methenyltetrahydrofolate+H2O<=>10-Formyltetrahydrofolate+H+	One carbon pool by folate; Carbon fixation pathways in prokaryotes
R04559__plst	0.00146577	1-(5'-Phosphoribosyl)-5-amino-4-(N-succinocarboxamide)-imidazole<=>Fumarate+1-(5'-Phosphoribosyl)-5-amino-4-imidazolecarboxamide	Purine metabolism
R04591__plst	0.00146577	ATP+1-(5-Phospho-D-ribosyl)-5-amino-4-imidazolecarboxylate+L-Aspartate=>ADP+Orthophosphate+1-(5'-Phosphoribosyl)-5-amino-4-(N-succinocarboxamide)-imidazole	Purine metabolism
R04560__plst	0.00146577	10-Formyltetrahydrofolate+1-(5'-Phosphoribosyl)-5-amino-4-imidazolecarboxamide<=>Tetrahydrofolate+1-(5'-Phosphoribosyl)-5-formamido-4-imidazolecarboxamide	Purine metabolism; One carbon pool by folate
R00430__plst	0.00146577	GDP+Phosphoenolpyruvate=>GTP+Pyruvate	Purine metabolism
R04144__plst	0.00146899	ATP+5-Phosphoribosylamine+Glycine=>ADP+Orthophosphate+5'-Phosphoribosylglycinamide	Purine metabolism
R01072__plst	0.00146899	L-Glutamine+5-Phospho-alpha-D-ribose1-diphosphate+H2O=>5-Phosphoribosylamine+Diphosphate+L-Glutamate	Purine metabolism; Alanine, aspartate and glutamate metabolism
R04326__plst	0.00146899	5'-Phosphoribosylglycinamide+5,10-Methenyltetrahydrofolate+H2O=>5'-Phosphoribosyl-N-formylglycinamide+Tetrahydrofolate+H+	One carbon pool by folate
R04208__plst	0.00146899	ATP+2-(Formamido)-N1-(5'-phosphoribosyl)acetamidine=>ADP+Orthophosphate+Aminoimidazoleribotide	Purine metabolism
R04463__plst	0.00146899	ATP+5'-Phosphoribosyl-N-formylglycinamide+L-Glutamine+H2O=>ADP+Orthophosphate+2-(Formamido)-N1-(5'-phosphoribosyl)acetamidine+L-Glutamate	Purine metabolism
R01049__plst	0.0014729	ATP+D-Ribose5-phosphate<=>AMP+5-Phospho-alpha-D-ribose1-diphosphate	Purine metabolism; Pentose phosphate pathway
R07324_V1__cyto	0.00150104	alpha-D-Glucose6-phosphate=>1D-myo-Inositol3-phosphate	Inositol phosphate metabolism; Streptomycin biosynthesis
R01802__cyto	0.00150104	CDP-diacylglycerol+myo-Inositol=>CMP+1-Phosphatidyl-D-myo-inositol	Glycerophospholipid metabolism; Inositol phosphate metabolism
R01187__cyto	0.00150104	1D-myo-Inositol3-phosphate+H2O=>myo-Inositol+Orthophosphate	Inositol phosphate metabolism; Streptomycin biosynthesis
R09459_V2__e_r_	0.00155208	24-Oxotetracosanoate+NADP++H2O=>Tetracosanedioicacid+NADPH+H+	Cutin, suberine and wax biosynthesis
R09456_V2__e_r_	0.00155208	24-Hydroxytetracosanoicacid+NADP+=>24-Oxotetracosanoicacid+NADPH+H+	Cutin, suberine and wax biosynthesis
MNXR118010__e_r_	0.00224271	(3R)-3-Hydroxyhexacosanoyl-CoA=>trans-2-Hexacosenoyl-CoA+H2O	Fatty acid elongation
MNXR118013__e_r_	0.00224271	trans-2-Hexacosenoyl-CoA+NADPH+H+=>Hexacosanoyl-CoA+NADP+	Fatty acid elongation
MNXR118002__e_r_	0.00224271	Malonyl-CoA+Tetracosanoyl-CoA=>3-Oxohexacosanoyl-CoA+CoA+CO2	Fatty acid elongation
MNXR118006__e_r_	0.00224271	3-Oxohexacosanoyl-CoA+NADPH+H+=>(3R)-3-Hydroxyhexacosanoyl-CoA+NADP+	Fatty acid elongation
R10104_V8__e_r_	0.00224271	Hexacosanoyl-CoA+2NADPH+2H+=>1-Hexacosanol+2NADP++CoA	Cutin, suberine and wax biosynthesis
T_TCP25__plst	0.00273615	ATP(cyto)+AMP(chlo)=>ATP(chlo)+AMP(cyto)	Transporters pathway
T_Fumarate__plst	0.00292316	Fumarate(chlo)<=>Fumarate(cyto)	Transporters pathway
TO2903039_PLAS__mito_plas	0.00292316	1.0Citrate(mito)+1.0Fumarate(cyto)<=>1.0Fumarate(mito)+1.0Citrate(cyto)	Transporters pathway
T_L_Asparagine__plst	0.00293476	L-Asparagine(cyto)=>L-Asparagine(chlo)	Transporters pathway
R01220__plst	0.00293476	5,10-Methylenetetrahydrofolate+NADP+<=>5,10-Methenyltetrahydrofolate+NADPH	One carbon pool by folate; Carbon fixation pathways in prokaryotes
e_Cofactor_Phellogen__cyto	0.00303434	CofactorsPhellogen	Biomass Pathway
T_beta_Sitosterol__e_r__plas	0.00325846	beta-Sitosterol(e_r_)=>beta-Sitosterol(cyto)	Transporters pathway
R01799__plst	0.00401048	CTP+Phosphatidate<=>Diphosphate+CDP-diacylglycerol	Glycerophospholipid metabolism
R02029__plst	0.00401048	Phosphatidylglycerophosphate+H2O=>Phosphatidylglycerol+Orthophosphate	Glycerophospholipid metabolism
R00572__plst	0.00401048	CDP+Phosphoenolpyruvate=>CTP+Pyruvate
R00512__plst	0.00401048	ATP+CMP<=>ADP+CDP	Pyrimidine metabolism
R01801__plst	0.00401048	CDP-diacylglycerol+sn-Glycerol3-phosphate=>CMP+Phosphatidylglycerophosphate	Glycerophospholipid metabolism
T_Betulin__e_r__plas	0.00431539	Betulin(e_r_)=>Betulin(cyto)	Transporters pathway
R02691__plst	0.00479564	UDP-alpha-D-galactose+1,2-Diacyl-sn-glycerol=>UDP+1,2-Diacyl-3-beta-D-galactosyl-sn-glycerol	Glycerolipid metabolism
R04469__plst	0.00479564	1,2-Diacyl-3-beta-D-galactosyl-sn-glycerol+UDP-alpha-D-galactose=>Digalactosyl-diacylglycerol+UDP	Glycerolipid metabolism
R08175__e_r_	0.00489192	Eicosanoyl-CoA+H2O=>CoA+Icosanoicacid	Biosynthesis of unsaturated fatty acids
R09454_V2__e_r_	0.00489192	Icosanoicacid+NADPH+Oxygen+H+=>20-Hydroxyicosanoicacid+NADP++H2O	Cutin, suberine and wax biosynthesis
R09456_V1__e_r_	0.00489192	20-Hydroxyicosanoicacid+NADP+=>20-Oxoicosanoate+NADPH+H+	Cutin, suberine and wax biosynthesis
R09459_V1__e_r_	0.00489192	20-Oxoicosanoate+NADP++H2O=>Eicosanedioicacid+NADPH+H+	Cutin, suberine and wax biosynthesis
R08161__plst	0.00564084	Hexadecanoyl-[acp]+2Reducedferredoxin+Oxygen+2H+=>Hexadecenoyl-[acyl-carrierprotein]+2Oxidizedferredoxin+2H2O	Fatty acid biosynthesis
R08162__plst	0.00564084	Hexadecenoyl-[acyl-carrierprotein]+H2O=>Acyl-carrierprotein+(9Z)-Hexadecenoicacid	Fatty acid biosynthesis
R01890__cyto	0.00578864	CTP+Cholinephosphate=>Diphosphate+CDP-choline+H+	Glycerophospholipid metabolism
R02037__cyto	0.00578864	S-Adenosyl-L-methionine+Ethanolaminephosphate=>S-Adenosyl-L-homocysteine+N-Methylethanolaminephosphate	Glycerophospholipid metabolism
R02052__cyto	0.00578864	Phosphatidylethanolamine+H2O=>1,2-Diacyl-sn-glycerol+Ethanolaminephosphate	Glycerophospholipid metabolism
R01321__cyto	0.00578864	CDP-choline+1,2-Diacyl-sn-glycerol=>CMP+Phosphatidylcholine	Glycerophospholipid metabolism
R06868__cyto	0.00578864	S-Adenosyl-L-methionine+N-Methylethanolaminephosphate=>S-Adenosyl-L-homocysteine+Phosphodimethylethanolamine	Glycerophospholipid metabolism
R06869__cyto	0.00578864	S-Adenosyl-L-methionine+Phosphodimethylethanolamine+H+=>S-Adenosyl-L-homocysteine+Cholinephosphate	Glycerophospholipid metabolism
T_Ammonia_Diffusion__cyto	0.00583838	Ammonia(cytop)<=>Ammonia(chlo)	Transporters pathway
R10104_V3__e_r_	0.00606551	Docosanoyl-CoA+2NADPH+2H+=>Docosanol+2NADP++CoA	Cutin, suberine and wax biosynthesis
R02239__plst	0.00621971	Phosphatidate+H2O=>1,2-Diacyl-sn-glycerol+Orthophosphate	Glycerolipid metabolism; Glycerophospholipid metabolism
R08177__e_r_	0.00775616	Linoleoyl-CoA+H2O=>CoA+Linoleate	Biosynthesis of unsaturated fatty acids
R10104_V4__e_r_	0.00783248	Tetracosanoyl-CoA+2NADPH+2H+=>Tetracosanol+2NADP++CoA	Cutin, suberine and wax biosynthesis
R01800__cyto	0.00801327	CDP-diacylglycerol+L-Serine=>CMP+Phosphatidylserine	Glycerophospholipid metabolism; Glycine, serine and threonine metabolism
R02055__cyto	0.00801327	Phosphatidylserine=>Phosphatidylethanolamine+CO2	Glycerophospholipid metabolism
R01799__cyto	0.00951431	CTP+Phosphatidate<=>Diphosphate+CDP-diacylglycerol	Glycerophospholipid metabolism
R00291__plst	0.00959129	UDP-glucose<=>UDP-alpha-D-galactose	Amino sugar and nucleotide sugar metabolism; Galactose metabolism
EX_C00080__dra	0.00959809	DraintoC00080_H+_H	Drains pathway
MNXR118126__e_r_	0.00961199	Betulinicaldehyde+[ReducedNADPH---hemoproteinreductase]+Oxygen=>[OxidizedNADPH---hemoproteinreductase]+Betulinate+H2O+H+
T_Betulinate__e_r__plas	0.00961199	Betulinate(e_r_)=>Betulinate(cyto)	Transporters pathway
MNXR118125__e_r_	0.00961199	Betulin+[ReducedNADPH---hemoproteinreductase]+Oxygen=>[OxidizedNADPH---hemoproteinreductase]+Betulinicaldehyde+2H2O
R02241__plst	0.0102302	1-Acyl-sn-glycerol3-phosphate+Acyl-CoA=>Phosphatidate+CoA	Glycerolipid metabolism; Glycerophospholipid metabolism
R00851__plst	0.0102302	sn-Glycerol3-phosphate+Acyl-CoA=>1-Acyl-sn-glycerol3-phosphate+CoA	Glycerolipid metabolism; Glycerophospholipid metabolism
R00127__cyto	0.0109917	ATP+AMP<=>2ADP	Purine metabolism
R00948__plst	0.0110154	ATP+D-Glucose1-phosphate=>Diphosphate+ADP-glucose	Amino sugar and nucleotide sugar metabolism; Starch and sucrose metabolism
R03664__cyto	0.0110672	ATP+L-Tryptophan+tRNA(Trp)=>AMP+Diphosphate+L-Tryptophanyl-tRNA(Trp)	Aminoacyl-tRNA biosynthesis
R03650__cyto	0.0132548	ATP+L-Cysteine+tRNA(Cys)=>AMP+Diphosphate+L-Cysteinyl-tRNA(Cys)	Aminoacyl-tRNA biosynthesis
R07274__cyto	0.0132649	O-Phospho-L-serine+Hydrogensulfide=>L-Cysteine+Orthophosphate	Cysteine and methionine metabolism
R01513__cyto	0.0132649	3-Phospho-D-glycerate+NAD+<=>3-Phosphonooxypyruvate+NADH+H+	Methane metabolism; Cysteine and methionine metabolism; Glycine, serine and threonine metabolism
R00529__cyto	0.0132737	ATP+Sulfate=>Diphosphate+Adenylylsulfate	Sulfur metabolism; Purine metabolism; Monobactam biosynthesis
R00094__cyto	0.0132737	Glutathionedisulfide+NADH+H+=>2Glutathione+NAD+
R05717__cyto	0.0132737	Adenylylsulfate+2Glutathione=>AMP+Sulfite+Glutathionedisulfide	Sulfur metabolism
R00858__cyto	0.0132737	Sulfite+3NADPH+3H+=>Hydrogensulfide+3NADP++3H2O	Sulfur metabolism
R02691__cyto	0.0134555	UDP-alpha-D-galactose+1,2-Diacyl-sn-glycerol=>UDP+1,2-Diacyl-3-beta-D-galactosyl-sn-glycerol	Glycerolipid metabolism
R02239__cyto	0.0134555	Phosphatidate+H2O=>1,2-Diacyl-sn-glycerol+Orthophosphate	Glycerolipid metabolism; Glycerophospholipid metabolism
MNXR118124__e_r_	0.0139274	Lupeol+[ReducedNADPH---hemoproteinreductase]+Oxygen=>[OxidizedNADPH---hemoproteinreductase]+Betulin+H2O
R06466__e_r_	0.0139274	(S)-2,3-Epoxysqualene=>Lupeol	Sesquiterpenoid and triterpenoid biosynthesis
R00842__plst	0.0142407	Glyceronephosphate+NADH+H+=>sn-Glycerol3-phosphate+NAD+	Glycerophospholipid metabolism
TO1000048_PLAS__plas	0.0146978	1.0Sulfate(extr)+1.0H+(extr)=>1.0H+(cyto)+1.0Sulfate(cyto)	Transporters pathway
R00570__cyto	0.0150548	ATP+CDP<=>ADP+CTP	Pyrimidine metabolism
R00512__cyto	0.0153086	ATP+CMP<=>ADP+CDP	Pyrimidine metabolism
R09448__e_r_	0.0159499	16-Hydroxypalmitate+NADP+=>16-Oxopalmitate+NADPH+H+	Cutin, suberine and wax biosynthesis
R09457__e_r_	0.0159499	16-Oxopalmitate+H2O+NADP+=>Hexadecanedioate+NADPH+2H+	Cutin, suberine and wax biosynthesis
R03659__cyto	0.018204	ATP+L-Methionine+tRNA(Met)=>AMP+Diphosphate+L-Methionyl-tRNA	Aminoacyl-tRNA biosynthesis
TI1000060_PLAS__plas	0.0182074	1.0L-Methionine(extr)+1.0H+(extr)=>1.0H+(cyto)+1.0L-Methionine(cyto)	Transporters pathway
TO1000119_PLAS__plas	0.0196007	1.0L-Histidine(extr)+1.0H+(extr)=>1.0L-Histidine(cyto)+1.0H+(cyto)	Transporters pathway
R03655__cyto	0.0196007	ATP+L-Histidine+tRNA(His)=>AMP+Diphosphate+L-Histidyl-tRNA(His)	Aminoacyl-tRNA biosynthesis
R02644__e_r_	0.0202109	beta-Sitosterol<=>beta-Stigmast-4-en-3-ol
R12402__e_r_	0.0202109	beta-Stigmast-4-en-3-ol+NADP+=>beta-Sitostenone+NADPH+H+
T_beta_Sitostenone__e_r__plas	0.0202109	beta-Sitostenone(e_r_)=>beta-Sitostenone(cyto)	Transporters pathway
AcylCoA_FA_plst__plst	0.0204604	ATP+CoA+FattyAcid=>Diphosphate+AMP+Acyl-CoA	Biomass Pathway
R00127__plst	0.0206296	ATP+AMP<=>2ADP	Purine metabolism
R02918__cyto	0.0208239	ATP+L-Tyrosine+tRNA(Tyr)=>AMP+Diphosphate+L-Tyrosyl-tRNA(Tyr)	Aminoacyl-tRNA biosynthesis
R01385__cyto	0.0229144	UDP-glucuronate<=>UDP-D-galacturonate	Amino sugar and nucleotide sugar metabolism
R07488__e_r_	0.0234693	Isofucosterol+NADPH+H+=>beta-Sitosterol+NADP+	Steroid biosynthesis
R12401__e_r_	0.0234693	Avenastenone+NADPH+H+<=>Delta7-Avenasterol+NADP+	Steroid biosynthesis
R05776__e_r_	0.0234693	S-Adenosyl-L-methionine+24-Methylenelophenol=>S-Adenosyl-L-homocysteine+24-Ethylidenelophenol	Steroid biosynthesis
R12376__e_r_	0.0234693	4alpha-Carboxy-stigmasta-7,24(24(1))-dien-3beta-ol+NAD+=>Avenastenone+NADH+CO2+H+	Steroid biosynthesis
R03200__e_r_	0.0234693	(S)-2,3-Epoxysqualene=>Cycloartenol	Steroid biosynthesis
R12379__e_r_	0.0234693	24-Ethylidenelophenol+6Ferrocytochromeb5+3Oxygen+6H+=>4alpha-Carboxy-stigmasta-7,24(24(1))-dien-3beta-ol+6Ferricytochromeb5+4H2O	Steroid biosynthesis
R12377__e_r_	0.0234693	24-Methylidenecycloartanol+6Ferrocytochromeb5+3Oxygen+6H+=>3beta-Hydroxy-4beta,14alpha-dimethyl-9beta,19-cyclo-5alpha-ergost-24(24(1))-en-4alpha-carboxylate+6Ferricytochromeb5+4H2O	Steroid biosynthesis
R12371__e_r_	0.0234693	3beta-Hydroxy-4beta,14alpha-dimethyl-9beta,19-cyclo-5alpha-ergost-24(24(1))-en-4alpha-carboxylate+NAD+<=>Cycloeucalenone+NADH+CO2+H+	Steroid biosynthesis
R07486__e_r_	0.0234693	Delta7-Avenasterol+2Ferrocytochromeb5+Oxygen+2H+=>5-Dehydroavenasterol+2Ferricytochromeb5+2H2O	Steroid biosynthesis
R07487__e_r_	0.0234693	5-Dehydroavenasterol+NADPH+H+=>Isofucosterol+NADP+	Steroid biosynthesis
R03775__e_r_	0.0234693	Cycloeucalenol<=>Obtusifoliol	Steroid biosynthesis
R05731__e_r_	0.0234693	Obtusifoliol+3[ReducedNADPH---hemoproteinreductase]+3Oxygen=>4alpha-Methyl-5alpha-ergosta-8,14,24(28)-trien-3beta-ol+Formate+3[OxidizedNADPH---hemoproteinreductase]+4H2O	Steroid biosynthesis
R12399__e_r_	0.0234693	Cycloeucalenone+NADPH+H+<=>Cycloeucalenol+NADP+	Steroid biosynthesis
R07484__e_r_	0.0234693	4alpha-Methylfecosterol<=>24-Methylenelophenol	Steroid biosynthesis
T_Formate__e_r__plas	0.0234693	1.0Formate(e_r_)<=>1.0Formate(cyto)	Transporters pathway
R07483__e_r_	0.0234693	4alpha-Methyl-5alpha-ergosta-8,14,24(28)-trien-3beta-ol+NADPH+H+=>4alpha-Methylfecosterol+NADP+	Steroid biosynthesis
R07481__e_r_	0.0234693	Cycloartenol+S-Adenosyl-L-methionine=>24-Methylidenecycloartanol+S-Adenosyl-L-homocysteine	Steroid biosynthesis
R00519__cyto	0.0234898	Formate+NAD+=>H++CO2+NADH	Glyoxylate and dicarboxylate metabolism; Methane metabolism
R09454__e_r_	0.0240166	Docosanoicacid+NADPH+Oxygen+H+=>22-Hydroxydocosanoate+NADP++H2O	Cutin, suberine and wax biosynthesis
R09459__e_r_	0.0240166	22-Oxodocosanoate+NADP++H2O=>Docosanedioate+NADPH+H+	Cutin, suberine and wax biosynthesis
R09456__e_r_	0.0240166	22-Hydroxydocosanoate+NADP+=>22-Oxodocosanoate+NADPH+H+	Cutin, suberine and wax biosynthesis
R00851__cyto	0.0250251	sn-Glycerol3-phosphate+Acyl-CoA=>1-Acyl-sn-glycerol3-phosphate+CoA	Glycerolipid metabolism; Glycerophospholipid metabolism
R02241__cyto	0.0250251	1-Acyl-sn-glycerol3-phosphate+Acyl-CoA=>Phosphatidate+CoA	Glycerolipid metabolism; Glycerophospholipid metabolism
R01827__plst	0.0265955	Sedoheptulose7-phosphate+D-Glyceraldehyde3-phosphate=>D-Erythrose4-phosphate+beta-D-Fructose6-phosphate	Pentose phosphate pathway
TI0000214_PLAS__plst	0.0266244	1.0Hexadecanoicacid(chlo)=>1.0Hexadecanoicacid(cyto)	Transporters pathway
T_HexadecanoicAcid__e_r__plas	0.0266244	HexadecanoicAcid(cyto)<=>HexadecanoicAcid(e_r_)	Transporters pathway
R09451__e_r_	0.0266244	Hexadecanoicacid+[ReducedNADPH---hemoproteinreductase]+Oxygen=>16-Hydroxypalmitate+[OxidizedNADPH---hemoproteinreductase]+H2O	Cutin, suberine and wax biosynthesis
R03321__plst	0.0280852	beta-D-Glucose6-phosphate<=>beta-D-Fructose6-phosphate	Glycolysis / Gluconeogenesis
R03652__cyto	0.0296022	ATP+L-Glutamine+tRNA(Gln)=>AMP+Diphosphate+Glutaminyl-tRNA	Aminoacyl-tRNA biosynthesis
R02740__cyto	0.0301001	alpha-D-Glucose6-phosphate<=>beta-D-Fructose6-phosphate	Amino sugar and nucleotide sugar metabolism; Glycolysis / Gluconeogenesis; Pentose phosphate pathway
R03660__cyto	0.0304827	ATP+L-Phenylalanine+tRNA(Phe)=>AMP+Diphosphate+L-Phenylalanyl-tRNA(Phe)	Aminoacyl-tRNA biosynthesis
e_Lipid__cyto	0.0308126	Lipid	Biomass Pathway
R03648__cyto	0.0311144	ATP+L-Asparagine+tRNA(Asn)=>AMP+Diphosphate+L-Asparaginyl-tRNA(Asn)	Aminoacyl-tRNA biosynthesis
TI1000053_PLAS__plas	0.0315792	1.0L-Glutamine(extr)+1.0H+(extr)=>1.0H+(cyto)+1.0L-Glutamine(cyto)	Transporters pathway
e_Waxes_Phellogen__cyto	0.0352737	WaxesPhellogen	Biomass Pathway
R00004__plst	0.0369791	Diphosphate+H2O=>2Orthophosphate
R03656__cyto	0.0383116	ATP+L-Isoleucine+tRNA(Ile)=>AMP+Diphosphate+L-Isoleucyl-tRNA(Ile)	Aminoacyl-tRNA biosynthesis
TI1000322_PLAS__plas	0.0383116	1.0L-Isoleucine(extr)+1.0H+(extr)=>1.0L-Isoleucine(cyto)+1.0H+(cyto)	Transporters pathway
TR2900005_PLAS__mito_plas	0.0385217	1.0L-Arginine(cyto)+1.0L-Ornithine(mito)=>1.0L-Ornithine(cyto)+1.0L-Arginine(mito)	Transporters pathway
R01248__cyto	0.0385217	(S)-1-Pyrroline-5-carboxylate+NADH+H+=>L-Proline+NAD+	Arginine and proline metabolism
R03314__cyto	0.0385217	L-Glutamate5-semialdehyde<=>(S)-1-Pyrroline-5-carboxylate+H2O	Carbapenem biosynthesis; Non enzymatic; Arginine and proline metabolism
R03661__cyto	0.0385217	ATP+L-Proline+tRNA(Pro)=>AMP+Diphosphate+L-Prolyl-tRNA(Pro)	Aminoacyl-tRNA biosynthesis
R00667__cyto	0.0385217	L-Ornithine+2-Oxoglutarate<=>L-Glutamate5-semialdehyde+L-Glutamate	Arginine and proline metabolism
R03366__cyto	0.0385349	S-Adenosyl-L-methionine+Caffeate=>S-Adenosyl-L-homocysteine+Ferulate	Phenylpropanoid biosynthesis
T_Caffeate__e_r__plas	0.0385349	Caffeate(e_r_)=>Caffeate(cyto)	Transporters pathway
R07826__e_r_	0.0385349	4-Coumarate+[reducedNADPH---hemoproteinreductase]+Oxygen=>Caffeate+[oxidizedNADPH---hemoproteinreductase]+H2O	Phenylpropanoid biosynthesis
R02739__cyto	0.0391005	alpha-D-Glucose6-phosphate<=>beta-D-Glucose6-phosphate	Glycolysis / Gluconeogenesis; Pentose phosphate pathway
T_Glucose_6_phosphate_chlo_cyto__plst	0.0391005	beta-D-Glucose6-Phosphate(cyto)+Orthophosphate(chlo)=>beta-D-Glucose6-Phosphate(chlo)+Orthophosphate(cyto)	Transporters pathway
R03663__cyto	0.0395538	ATP+L-Threonine+tRNA(Thr)=>AMP+Diphosphate+L-Threonyl-tRNA(Thr)	Aminoacyl-tRNA biosynthesis
R12205__e_r_	0.040191	Linoleoyl-CoA+2Ferrocytochromeb5+Oxygen+2H+=>(9Z,12Z,15Z)-Octadecatrienoyl-CoA+2Ferricytochromeb5+2H2O	Biosynthesis of unsaturated fatty acids; Fatty acid metabolism
R08178__e_r_	0.040191	(9Z,12Z,15Z)-Octadecatrienoyl-CoA+H2O=>CoA+(9Z,12Z,15Z)-Octadecatrienoicacid	Biosynthesis of unsaturated fatty acids
R09454_V1__e_r_	0.0403385	Tetracosanoicacid+NADPH+Oxygen+H+=>24-Hydroxytetracosanoate+NADP++H2O	Cutin, suberine and wax biosynthesis
R04007__cyto	0.0404897	24-Coumarylalcohol+H2O2=>2p-Hydroxyphenyllignin+2H2O	Phenylpropanoid biosynthesis
R03919__cyto	0.0404897	2Sinapylalcohol+H2O2=>2Syringyllignin+2H2O	Phenylpropanoid biosynthesis
R05577__cyto	0.0409261	tRNA(Asp)+L-Aspartate+ATP=>L-Aspartyl-tRNA(Asp)+Diphosphate+AMP	Aminoacyl-tRNA biosynthesis
R01706__plst	0.0413351	Hexadecanoyl-[acp]+H2O=>Acyl-carrierprotein+Hexadecanoicacid	Fatty acid metabolism; Fatty acid biosynthesis
R03658__cyto	0.0420202	ATP+L-Lysine+tRNA(Lys)=>AMP+Diphosphate+L-Lysyl-tRNA	Aminoacyl-tRNA biosynthesis
R08184__e_r_	0.0426333	Docosanoyl-CoA+H2O=>CoA+Docosanoicacid	Biosynthesis of unsaturated fatty acids
R09455__e_r_	0.043612	18-Hydroxyoleate+NADP+=>18-Oxooleate+NADPH+H+	Cutin, suberine and wax biosynthesis
R09458__e_r_	0.043612	18-Oxooleate+NADP++H2O=>Octadec-9-ene-1,18-dioic-acid+NADPH+H+	Cutin, suberine and wax biosynthesis
R03654__cyto	0.0438589	ATP+Glycine+tRNA(Gly)=>AMP+Diphosphate+Glycyl-tRNA(Gly)	Aminoacyl-tRNA biosynthesis
T_Friedelin__e_r__plas	0.0452079	Friedelin(e_r_)=>Friedelin(cyto)	Transporters pathway
R09910__e_r_	0.0452079	(S)-2,3-Epoxysqualene=>Friedelin
R03646__cyto	0.045637	ATP+L-Arginine+tRNA(Arg)=>AMP+Diphosphate+L-Arginyl-tRNA(Arg)	Aminoacyl-tRNA biosynthesis
T_S_Adenosyl_L_homocysteine_e_r__cyto__e_r__plas	0.0469387	S-Adenosyl-L-homocysteine(e_r_)<=>S-Adenosyl-L-homocysteine(cyto)	Transporters pathway
TI1000156_PLAS__plas	0.0475585	1.0L-Valine(extr)+1.0H+(extr)=>1.0L-Valine(cyto)+1.0H+(cyto)	Transporters pathway
R03665__cyto	0.0475585	ATP+L-Valine+tRNA(Val)=>AMP+Diphosphate+L-Valyl-tRNA(Val)	Aminoacyl-tRNA biosynthesis
R05578__cyto	0.0479026	tRNA(Glu)+L-Glutamate+ATP=>L-Glutamyl-tRNA(Glu)+Diphosphate+AMP	Aminoacyl-tRNA biosynthesis; Porphyrin and chlorophyll metabolism
R02222__e_r_	0.0479472	Stearoyl-CoA+2Ferrocytochromeb5+Oxygen+2H+=>Oleoyl-CoA+2Ferricytochromeb5+2H2O	Biosynthesis of unsaturated fatty acids; Fatty acid metabolism
R11043__e_r_	0.0479472	Oleoyl-CoA+2Ferrocytochromeb5+Oxygen+2H+=>Linoleoyl-CoA+2Ferricytochromeb5+2H2O	Biosynthesis of unsaturated fatty acids; Fatty acid metabolism
R08185__e_r_	0.0492682	Tetracosanoyl-CoA+H2O=>CoA+Tetracosanoicacid	Biosynthesis of unsaturated fatty acids
T_Fatty_acid__plst	0.0500502	Fattyacid(chlo)=>Fattyacid(cyto)	Transporters pathway
AcylCoA_FA__cyto	0.0500502	ATP+CoA+FattyAcid=>Diphosphate+AMP+Acyl-CoA	Biomass Pathway
R03038__cyto	0.0513299	ATP+L-Alanine+tRNA(Ala)=>AMP+Diphosphate+L-Alanyl-tRNA	Aminoacyl-tRNA biosynthesis
R09453__e_r_	0.0516099	cis-9,10-Epoxystearicacid+NADPH+Oxygen+H+=>9,10-Epoxy-18-hydroxystearate+NADP++H2O	Cutin, suberine and wax biosynthesis
R01830__plst	0.0546807	beta-D-Fructose6-phosphate+D-Glyceraldehyde3-phosphate=>D-Erythrose4-phosphate+D-Xylulose5-phosphate	Pentose phosphate pathway
TO1000009_PLAS__plas	0.0589205	1.0Orthophosphate(extr)+1.0H+(extr)=>1.0H+(cyto)+1.0Orthophosphate(cyto)	Transporters pathway
MNXR118009__e_r_	0.0593434	(3R)-3-Hydroxytetracosanoyl-CoA=>trans-2-Tetracosenoyl-CoA+H2O	Fatty acid elongation
MNXR103458__e_r_	0.0593434	Malonyl-CoA+Docosanoyl-CoA=>3-Oxotetracosanoyl-CoA+CoA+CO2	Fatty acid elongation
MNXR118005__e_r_	0.0593434	3-oxotetracosanoyl-CoA+NADPH+H+=>(3R)-Hydroxytetracosanoyl-CoA+NADP+	Fatty acid elongation
MNXR118012__e_r_	0.0593434	trans-2-Tetracosenoyl-CoA+NADPH+H+=>Tetracosanoyl-CoA+NADP+	Fatty acid elongation
R09453_V1__e_r_	0.0605316	cis-9,10-Epoxystearicacid+NADPH+Oxygen+H+=>9,10-Epoxy-20-hydroxystearate+NADP++H2O	Cutin, suberine and wax biosynthesis
R09464_V1__e_r_	0.0605316	9,10-Epoxy-20-hydroxystearate+H2O=>9,10,20-Trihydroxystearate	Cutin, suberine and wax biosynthesis
R03662__cyto	0.0635104	ATP+L-Serine+tRNA(Ser)=>AMP+Diphosphate+L-Seryl-tRNA(Ser)	Aminoacyl-tRNA biosynthesis
R00842__cyto	0.0656128	Glyceronephosphate+NADH+H+=>sn-Glycerol3-phosphate+NAD+	Glycerophospholipid metabolism
R00291__cyto	0.0690436	UDP-glucose<=>UDP-alpha-D-galactose	Amino sugar and nucleotide sugar metabolism; Galactose metabolism
R00159__cyto	0.0698143	UTP+H2O=>UDP+Orthophosphate	Pyrimidine metabolism
e_FattyAcid__plst	0.0705105	FattyAcid	Biomass Pathway
R00959__cyto	0.0707016	alpha-D-Glucose1-phosphate<=>alpha-D-Glucose6-phosphate	Amino sugar and nucleotide sugar metabolism; Glycolysis / Gluconeogenesis; Galactose metabolism
R00955__cyto	0.0707016	UDP-glucose+alpha-D-Galactose1-phosphate<=>D-Glucose1-phosphate+UDP-alpha-D-galactose	Amino sugar and nucleotide sugar metabolism; Galactose metabolism
TO1000107_PLAS__plas	0.0713429	1.0L-Leucine(extr)+1.0H+(extr)=>1.0L-Leucine(cyto)+1.0H+(cyto)	Transporters pathway
R03657__cyto	0.0713429	ATP+L-Leucine+tRNA(Leu)=>AMP+Diphosphate+L-Leucyl-tRNA	Aminoacyl-tRNA biosynthesis
R07437__cyto	0.0809794	4-Hydroxycinnamylaldehyde+NADPH+H+=>4-Coumarylalcohol+NADP+	Phenylpropanoid biosynthesis
R01615__cyto	0.0809794	p-Coumaroyl-CoA+NADPH+H+=>4-Hydroxycinnamylaldehyde+CoA+NADP+	Phenylpropanoid biosynthesis
R06577__cyto	0.0809794	5-Hydroxyconiferylalcohol+S-Adenosyl-L-methionine=>Sinapylalcohol+S-Adenosyl-L-homocysteine	Phenylpropanoid biosynthesis
R06573__cyto	0.0809794	Coniferylalcohol+NADPH+H++Oxygen=>5-Hydroxyconiferylalcohol+NADP++H2O	Phenylpropanoid biosynthesis
R01731__cyto	0.0812613	L-Aspartate+Prephenate=>Oxaloacetate+L-Arogenate	Phenylalanine, tyrosine and tryptophan biosynthesis
R01715__cyto	0.0812613	Chorismate<=>Prephenate	Phenylalanine, tyrosine and tryptophan biosynthesis
R00691__cyto	0.0812613	L-Arogenate=>L-Phenylalanine+H2O+CO2	Phenylalanine, tyrosine and tryptophan biosynthesis
R01714__cyto	0.0812762	5-O-(1-Carboxyvinyl)-3-phosphoshikimate=>Chorismate+Orthophosphate	Phenylalanine, tyrosine and tryptophan biosynthesis
R01872__cyto	0.0812762	Quinate+NAD+<=>3-Dehydroquinate+NADH+H+	Phenylalanine, tyrosine and tryptophan biosynthesis
R03460__cyto	0.0812762	Phosphoenolpyruvate+Shikimate3-phosphate=>Orthophosphate+5-O-(1-Carboxyvinyl)-3-phosphoshikimate	Phenylalanine, tyrosine and tryptophan biosynthesis
R01826__plst	0.0812762	Phosphoenolpyruvate+D-Erythrose4-phosphate+H2O=>2-Dehydro-3-deoxy-D-arabino-heptonate7-phosphate+Orthophosphate	Phenylalanine, tyrosine and tryptophan biosynthesis
T_Quinate_chlo_cyto__plst	0.0812762	Quinate(chlo)<=>Quinate(cyto)	Transporters pathway
R03083__plst	0.0812762	2-Dehydro-3-deoxy-D-arabino-heptonate7-phosphate=>3-Dehydroquinate+Orthophosphate	Phenylalanine, tyrosine and tryptophan biosynthesis
R03084__cyto	0.0812762	3-Dehydroquinate<=>3-Dehydroshikimate+H2O	Phenylalanine, tyrosine and tryptophan biosynthesis
R02412__cyto	0.0812762	ATP+Shikimate=>ADP+Shikimate3-phosphate	Phenylalanine, tyrosine and tryptophan biosynthesis
R02872__e_r_	0.0826046	Presqualenediphosphate+NADPH+H+=>Diphosphate+Squalene+NADP+	Sesquiterpenoid and triterpenoid biosynthesis; Steroid biosynthesis
R02874__e_r_	0.0826046	Squalene+Oxygen+[ReducedNADPH---hemoproteinreductase]=>(S)-2,3-Epoxysqualene+[OxidizedNADPH---hemoproteinreductase]+H2O	Sesquiterpenoid and triterpenoid biosynthesis; Steroid biosynthesis
R00702__e_r_	0.0826046	2trans,trans-Farnesyldiphosphate=>Diphosphate+Presqualenediphosphate	Sesquiterpenoid and triterpenoid biosynthesis; Carotenoid biosynthesis; Steroid biosynthesis
R09461__e_r_	0.0919536	9,10-Dihydroxystearate+NADPH+Oxygen+H+=>9,10,18-Trihydroxystearate+NADP++H2O	Cutin, suberine and wax biosynthesis
e_Protein__cyto	0.0970986	Protein	Biomass Pathway
MNXR103456__e_r_	0.108042	(3R)-3-Hydroxydocosanoyl-CoA=>trans-2-docosenoyl-CoA+H2O	Fatty acid elongation
MNXR103455__e_r_	0.108042	3-oxodocosanoyl-CoA+NADPH+H+=>(3R)-3-Hydroxydocosanoyl-CoA+NADP+	Fatty acid elongation
MNXR118001__e_r_	0.108042	Malonyl-CoA+Eicosanoyl-CoA=>3-Oxodocosanoyl-CoA+CoA+CO2	Fatty acid elongation
MNXR103457__e_r_	0.108042	trans-2-docosenoyl-CoA+NADPH+H+=>Docosanoyl-CoA+NADP+	Fatty acid elongation
T_OMT1__plst	0.108666	Oxaloacetate(cyto)+(S)-Malate(chlo)=>Oxaloacetate(chlo)+(S)-Malate(cyto)	Transporters pathway
MNXR118003__e_r_	0.113784	3-Oxoicosanoyl-CoA+NADPH+H+=>(3R)-3-Hydroxyicosanoyl-CoA+NADP+	Fatty acid elongation
MNXR118011__e_r_	0.113784	trans-2-Icosenoyl-CoA+NADPH+H+=>Eicosanoyl-CoA+NADP+	Fatty acid elongation
MNXR103450__e_r_	0.113784	Malonyl-CoA+Stearoyl-CoA=>3-Oxoicosanoyl-CoA+CoA+CO2	Fatty acid elongation
MNXR118007__e_r_	0.113784	(3R)-3-Hydroxyicosanoyl-CoA=>trans-2-Icosenoyl-CoA+H2O	Fatty acid elongation
e_Carbohydrate_Phellogen__cyto	0.134577	CarbohydratePhellogen	Biomass Pathway
T_Pyr1__plst	0.138781	Pyruvate(cyto)<=>Pyruvate(chlo)	Transporters pathway
R09465__e_r_	0.152485	cis-9,10-Epoxystearicacid+H2O=>9,10-Dihydroxystearate	Cutin, suberine and wax biosynthesis
TZ5900018_PLAS__e_r__plas	0.161731	1.0ATP(e_r_)+1.0CoA(e_r_)+1.0Octadecanoicacid(cyto)=>1.0Diphosphate(e_r_)+1.0Stearoyl-CoA(e_r_)+1.0AMP(e_r_)	Transporters pathway
T_ATP_AMP_e_r___e_r__plas	0.161731	ATP(cyto)+AMP(e_r_)<=>ATP(e_r_)+AMP(cyto)	Transporters pathway
TI0001080_PLAS__plst	0.161731	1.0Octadecanoicacid(chlo)=>1.0Octadecanoicacid(cyto)	Transporters pathway
R08163__plst	0.164199	Octadecanoyl-[acyl-carrierprotein]+H2O=>Acyl-carrierprotein+Octadecanoicacid	Fatty acid biosynthesis
R01658__cyto	0.165209	Dimethylallyldiphosphate+Isopentenyldiphosphate=>Diphosphate+Geranyldiphosphate	Terpenoid backbone biosynthesis
R02003__cyto	0.165209	Geranyldiphosphate+Isopentenyldiphosphate=>Diphosphate+trans,trans-Farnesyldiphosphate	Terpenoid backbone biosynthesis
R01123__cyto	0.165209	Isopentenyldiphosphate<=>Dimethylallyldiphosphate	Terpenoid backbone biosynthesis
T_Farnesyl_PP_e_r___e_r__plas	0.165209	trans,trans-Farnesyldiphosphate(cyto)=>trans,trans-Farnesyldiphosphate(e_r_)	Transporters pathway
R09009__cyto	0.18022	UDP-L-arabinose<=>UDP-L-arabinofuranose	Amino sugar and nucleotide sugar metabolism
R08549__mito	0.184691	2-Oxoglutarate+CoA+NAD+=>Succinyl-CoA+CO2+NADH+H+
Succinate_Dehydrogenase__mito	0.184691	Succinate(mitochondria)+Ubiquinone(mitochondria)=>Fumarate(mitochondria)+Ubiquinol(mitochondria)	Oxidative Phosphorylation
T_GlySer__plst	0.189952	Glycine(cyto)+Serine(mito)=>Serine(cyto)+Glycine(mito)	Transporters pathway
R00945__mito	0.189957	5,10-Methylenetetrahydrofolate+Glycine+H2O<=>Tetrahydrofolate+L-Serine	Glyoxylate and dicarboxylate metabolism; Methane metabolism; Cyanoamino acid metabolism; One carbon pool by folate; Glycine, serine and threonine metabolism
R01221__mito	0.189963	Glycine+Tetrahydrofolate+NAD+=>5,10-Methylenetetrahydrofolate+Ammonia+CO2+NADH+H+	Glyoxylate and dicarboxylate metabolism
e_Lignin_Phellogen__cyto	0.193239	LigninPhellogen	Biomass Pathway
R09452__e_r_	0.199993	(9Z)-Octadecenoicacid+[ReducedNADPH---hemoproteinreductase]+Oxygen=>18-Hydroxyoleate+[OxidizedNADPH---hemoproteinreductase]+H2O	Cutin, suberine and wax biosynthesis
T_NAD__e_r___e_r__plas	0.253432	NAD+(e_r_)<=>NAD+(cyto)	Transporters pathway
e_Suberin_Phellogen__cyto	0.277589	e-SuberinreactionPhellogen	Biomass Pathway
T_Malonyl_CoA_e_r__e_r__plas	0.283412	Malonyl-CoA(cyto)=>Malonyl-CoA(e_r_)	Transporters pathway
R00742__cyto	0.283429	ATP+Acetyl-CoA+HCO3-+H+=>ADP+Orthophosphate+Malonyl-CoA	Aflatoxin biosynthesis; Pyruvate metabolism; Fatty acid metabolism; Fatty acid biosynthesis; Propanoate metabolism; Carbon fixation pathways in prokaryotes
R09462__e_r_	0.296556	(9Z)-Octadecenoicacid+Hydrogenperoxide=>cis-9,10-Epoxystearicacid+H2O	Cutin, suberine and wax biosynthesis
T_H2O2_Diffusion__e_r__plas	0.296556	H2O2(cytop)<=>H2O2(e_r_)	Transporters pathway
R00100__e_r_	0.300371	NADH+2Ferricytochromeb5=>NAD++2Ferrocytochromeb5+H+	Amino sugar and nucleotide sugar metabolism
R01325__cyto	0.31352	Citrate<=>cis-Aconitate+H2O	Glyoxylate and dicarboxylate metabolism; Citrate cycle (TCA cycle); Carbon fixation pathways in prokaryotes
R00351__mito	0.31352	Acetyl-CoA+H2O+Oxaloacetate=>Citrate+CoA	Glyoxylate and dicarboxylate metabolism; Citrate cycle (TCA cycle)
R00709__mito	0.31352	Isocitrate+NAD+=>2-Oxoglutarate+CO2+NADH+H+	Citrate cycle (TCA cycle)
T_Diphosphate_e_r___e_r__plas	0.32694	Diphosphate(e_r_)<=>Diphosphate(cyto)	Transporters pathway
R02596__cyto	0.425142	2Coniferylalcohol+H2O2=>2Guaiacyllignin+2H2O	Phenylpropanoid biosynthesis
R08551__e_r_	0.451316	[OxidizedNADPH---hemoproteinreductase]+NADPH+H+=>[ReducedNADPH---hemoproteinreductase]+NADP+
R01384__cyto	0.475495	UDP-glucuronate=>UDP-D-xylose+CO2	Amino sugar and nucleotide sugar metabolism
T_Isopentenyl_diphosphate__pero	0.495643	Isopentenyldiphosphate(pero)<=>Isopentenyldiphosphate(cyto)	Transporters pathway
R03245__pero	0.495643	ATP+(R)-5-Phosphomevalonate=>ADP+(R)-5-Diphosphomevalonate	Terpenoid backbone biosynthesis
R00238__cyto	0.495643	2Acetyl-CoA<=>CoA+Acetoacetyl-CoA	Glyoxylate and dicarboxylate metabolism; Butanoate metabolism; Terpenoid backbone biosynthesis; Valine, leucine and isoleucine degradation; Synthesis and degradation of ketone bodies; Benzoate degradation; Lysine degradation; Fatty acid degradation; Tryptophan metabolism; Pyruvate metabolism; Fatty acid metabolism; Propanoate metabolism; Carbon fixation pathways in prokaryotes
T_Phosphomevalonate__pero	0.495643	(R)-5-Phosphomevalonate(cyto)<=>(R)-5-Phosphomevalonate(pero)	Transporters pathway
R01121__pero	0.495643	ATP+(R)-5-Diphosphomevalonate=>ADP+Orthophosphate+Isopentenyldiphosphate+CO2	Terpenoid backbone biosynthesis
T_Orthophosphate__pero	0.495643	Orthophosphate(pero)<=>Orthophosphate(cyto)	Transporters pathway
R02245__cyto	0.495643	ATP+(R)-Mevalonate=>ADP+(R)-5-Phosphomevalonate	Terpenoid backbone biosynthesis
TI0000536_PLAS__plst	0.496843	1.0(9Z)-Octadecenoicacid(chlo)=>1.0(9Z)-Octadecenoicacid(cyto)	Transporters pathway
T__9Z__Octadecenoic__e_r__plas	0.496843	(9Z)-OctadecenoicAcid(cyto)=>(9Z)-OctadecenoicAcid(e_r_)	Transporters pathway
R03370__plst	0.498253	Octadecanoyl-[acyl-carrierprotein]+2Reducedferredoxin+Oxygen+2H+=>Oleoyl-[acyl-carrierprotein]+2Oxidizedferredoxin+2H2O	Biosynthesis of unsaturated fatty acids; Fatty acid metabolism; Fatty acid biosynthesis
R02814__plst	0.498253	Oleoyl-[acyl-carrierprotein]+H2O=>Acyl-carrierprotein+(9Z)-Octadecenoicacid	Fatty acid biosynthesis
R00286__cyto	0.501007	UDP-glucose+H2O+2NAD+=>UDP-glucuronate+2NADH+2H+	Amino sugar and nucleotide sugar metabolism; Pentose and glucuronate interconversions; Ascorbate and aldarate metabolism
R10086__plst	0.503894	L-Glutamate+2Oxidizedferredoxin+H2O=>Ammonia+2-Oxoglutarate+2Reducedferredoxin+2H+
T_Oxygen_Diffusion__plst	0.503907	Oxygen(cyto)<=>Oxygen(chlo)	Transporters pathway
R00093__plst	0.506807	L-Glutamine+2-Oxoglutarate+NADH+H+=>2L-Glutamate+NAD+	Nitrogen metabolism; Alanine, aspartate and glutamate metabolism
R00253__plst	0.509745	ATP+L-Glutamate+Ammonia=>ADP+Orthophosphate+L-Glutamine	Glyoxylate and dicarboxylate metabolism; Arginine biosynthesis; Nitrogen metabolism; Alanine, aspartate and glutamate metabolism
T_L_Ornithine__plst	0.555285	L-Ornithine(cyto)=>L-Ornithine(chlo)	Transporters pathway
R07763__plst	0.662452	3-Oxostearoyl-[acp]+NADPH+H+=>(R)-3-Hydroxyoctadecanoyl-[acp]+NADP+	Fatty acid metabolism; Fatty acid biosynthesis
R07762__plst	0.662452	Hexadecanoyl-[acp]+Malonyl-[acyl-carrierprotein]=>3-Oxostearoyl-[acp]+Acyl-carrierprotein+CO2	Fatty acid metabolism; Fatty acid biosynthesis
R07765__plst	0.662452	(2E)-Octadecenoyl-[acp]+NADH+H+=>Octadecanoyl-[acyl-carrierprotein]+NAD+	Fatty acid metabolism; Fatty acid biosynthesis
R07764__plst	0.662452	(R)-3-Hydroxyoctadecanoyl-[acp]<=>(2E)-Octadecenoyl-[acp]+H2O	Fatty acid metabolism; Fatty acid biosynthesis
R04536__plst	0.709428	3-Oxooctanoyl-[acp]+NADPH+H+=>(3R)-3-Hydroxyoctanoyl-[acyl-carrierprotein]+NADP+	Fatty acid metabolism; Fatty acid biosynthesis
R04534__plst	0.709428	3-Oxodecanoyl-[acp]+NADPH+H+=>(3R)-3-Hydroxydecanoyl-[acyl-carrierprotein]+NADP+	Fatty acid metabolism; Fatty acid biosynthesis
R04535__plst	0.709428	(3R)-3-Hydroxydecanoyl-[acyl-carrierprotein]=>trans-Dec-2-enoyl-[acp]+H2O	Fatty acid metabolism; Fatty acid biosynthesis
R04428__plst	0.709428	(3R)-3-Hydroxybutanoyl-[acyl-carrierprotein]=>But-2-enoyl-[acyl-carrierprotein]+H2O	Fatty acid metabolism; Fatty acid biosynthesis
R04969__plst	0.709428	trans-Hexadec-2-enoyl-[acp]+NADH+H+=>Hexadecanoyl-[acp]+NAD+	Fatty acid metabolism; Fatty acid biosynthesis
R04966__plst	0.709428	trans-Tetradec-2-enoyl-[acp]+NADH+H+=>Tetradecanoyl-[acp]+NAD+	Fatty acid metabolism; Fatty acid biosynthesis
R04964__plst	0.709428	3-Oxododecanoyl-[acp]+NADPH+H+=>(R)-3-Hydroxydodecanoyl-[acp]+NADP+	Fatty acid metabolism; Fatty acid biosynthesis
R04566__plst	0.709428	(3R)-3-Hydroxytetradecanoyl-[acyl-carrierprotein]+NADP+=>3-Oxotetradecanoyl-[acp]+NADPH+H+	Fatty acid metabolism; Fatty acid biosynthesis
R10707__plst	0.709428	Acetyl-CoA+Malonyl-[acyl-carrierprotein]<=>Acetoacetyl-[acp]+CoA+CO2	Fatty acid metabolism; Fatty acid biosynthesis
R04954__plst	0.709428	(R)-3-Hydroxyhexanoyl-[acp]=>trans-Hex-2-enoyl-[acp]+H2O	Fatty acid metabolism; Fatty acid biosynthesis
R04955__plst	0.709428	trans-Hex-2-enoyl-[acp]+NADH+H+=>Hexanoyl-[acp]+NAD+	Fatty acid metabolism; Fatty acid biosynthesis
R04952__plst	0.709428	Butyryl-[acp]+Malonyl-[acyl-carrierprotein]=>3-Oxohexanoyl-[acp]+CO2+Acyl-carrierprotein	Fatty acid metabolism; Fatty acid biosynthesis
R04965__plst	0.709428	(R)-3-Hydroxydodecanoyl-[acp]=>trans-Dodec-2-enoyl-[acp]+H2O	Fatty acid metabolism; Fatty acid biosynthesis
R04960__plst	0.709428	Octanoyl-[acp]+Malonyl-[acyl-carrierprotein]=>3-Oxodecanoyl-[acp]+CO2+Acyl-carrierprotein	Fatty acid metabolism; Fatty acid biosynthesis
R04957__plst	0.709428	Hexanoyl-[acp]+Malonyl-[acyl-carrierprotein]=>3-Oxooctanoyl-[acp]+CO2+Acyl-carrierprotein	Fatty acid metabolism; Fatty acid biosynthesis
R04544__plst	0.709428	(3R)-3-Hydroxypalmitoyl-[acyl-carrierprotein]=>trans-Hexadec-2-enoyl-[acp]+H2O	Fatty acid metabolism; Fatty acid biosynthesis
R04533__plst	0.709428	Acetoacetyl-[acp]+NADPH+H+=>(3R)-3-Hydroxybutanoyl-[acyl-carrierprotein]+NADP+	Fatty acid metabolism; Fatty acid biosynthesis
R04963__plst	0.709428	Decanoyl-[acp]+Malonyl-[acyl-carrierprotein]=>3-Oxododecanoyl-[acp]+CO2+Acyl-carrierprotein	Fatty acid metabolism; Fatty acid biosynthesis
R04958__plst	0.709428	trans-Oct-2-enoyl-[acp]+NADH+H+=>Octanoyl-[acp]+NAD+	Fatty acid metabolism; Fatty acid biosynthesis
R04724__plst	0.709428	trans-Dodec-2-enoyl-[acp]+NADH+H+=>Dodecanoyl-[acyl-carrierprotein]+NAD+	Fatty acid metabolism; Fatty acid biosynthesis
R04961__plst	0.709428	trans-Dec-2-enoyl-[acp]+NADH+H+=>Decanoyl-[acp]+NAD+	Fatty acid metabolism; Fatty acid biosynthesis
R04726__plst	0.709428	Dodecanoyl-[acyl-carrierprotein]+Malonyl-[acyl-carrierprotein]=>3-Oxotetradecanoyl-[acp]+CO2+Acyl-carrierprotein	Fatty acid metabolism; Fatty acid biosynthesis
R04953__plst	0.709428	3-Oxohexanoyl-[acp]+NADPH+H+=>(R)-3-Hydroxyhexanoyl-[acp]+NADP+	Fatty acid metabolism; Fatty acid biosynthesis
R04429__plst	0.709428	But-2-enoyl-[acyl-carrierprotein]+NADH+H+=>Butyryl-[acp]+NAD+	Fatty acid metabolism; Fatty acid biosynthesis
R04568__plst	0.709428	(3R)-3-Hydroxytetradecanoyl-[acyl-carrierprotein]=>trans-Tetradec-2-enoyl-[acp]+H2O	Fatty acid metabolism; Fatty acid biosynthesis
R04543__plst	0.709428	3-Oxohexadecanoyl-[acp]+NADPH+H+=>(3R)-3-Hydroxypalmitoyl-[acyl-carrierprotein]+NADP+	Fatty acid metabolism; Fatty acid biosynthesis
R04968__plst	0.709428	Tetradecanoyl-[acp]+Malonyl-[acyl-carrierprotein]=>3-Oxohexadecanoyl-[acp]+CO2+Acyl-carrierprotein	Fatty acid metabolism; Fatty acid biosynthesis
R04537__plst	0.709428	(3R)-3-Hydroxyoctanoyl-[acyl-carrierprotein]=>trans-Oct-2-enoyl-[acp]+H2O	Fatty acid metabolism; Fatty acid biosynthesis
EX_Biomass__cyto	0.76682	Draintoe-Biomass	Drains pathway
e_Biomass_Phellogen__cyto	0.76682	e-BiomassPhellogen	Biomass Pathway
R00209__cyto	0.809898	Pyruvate+CoA+NAD+=>Acetyl-CoA+CO2+NADH+H+
R01512__cyto	0.892667	ATP+3-Phospho-D-glycerate<=>ADP+3-Phospho-D-glyceroylphosphate	Glycolysis / Gluconeogenesis; Carbon fixation in photosynthetic organisms
TR2000482_PLAS__plst	0.905932	1.02-Phospho-D-glycerate(chlo)+1.0Orthophosphate(cyto)<=>1.03-Phospho-D-glycerate(cyto)+1.0Orthophosphate(chlo)	Transporters pathway
R00245__mito	0.915841	L-Glutamate5-semialdehyde+NAD++H2O=>L-Glutamate+NADH+H+	Arginine and proline metabolism
R00667__mito	0.915841	L-Ornithine+2-Oxoglutarate<=>L-Glutamate5-semialdehyde+L-Glutamate	Arginine and proline metabolism
T_BAT12__mito_plas	0.915841	L-Arginine(cyto)<=>L-Arginine(mito)	Transporters pathway
R01942__cyto	0.931263	S-Adenosyl-L-methionine+Caffeoyl-CoA=>S-Adenosyl-L-homocysteine+Feruloyl-CoA	Phenylpropanoid biosynthesis; Stilbenoid, diarylheptanoid and gingerol biosynthesis; Flavonoid biosynthesis
R02193__cyto	0.931263	Feruloyl-CoA+NADPH+H+=>Coniferylaldehyde+CoA+NADP+	Phenylpropanoid biosynthesis
R07433__cyto	0.931263	5-O-Caffeoylshikimicacid+CoA<=>Caffeoyl-CoA+Shikimate	Phenylpropanoid biosynthesis; Stilbenoid, diarylheptanoid and gingerol biosynthesis; Flavonoid biosynthesis
R02593__cyto	0.931263	Coniferylaldehyde+NADPH+H+=>Coniferylalcohol+NADP+	Phenylpropanoid biosynthesis
R06582__cyto	0.931263	4-Coumaroylshikimate+NADPH+H++Oxygen=>5-O-Caffeoylshikimicacid+NADP++H2O	Phenylpropanoid biosynthesis; Stilbenoid, diarylheptanoid and gingerol biosynthesis; Flavonoid biosynthesis
R02416__cyto	0.931263	p-Coumaroyl-CoA+Shikimate<=>CoA+4-Coumaroylshikimate	Phenylpropanoid biosynthesis; Stilbenoid, diarylheptanoid and gingerol biosynthesis; Flavonoid biosynthesis
R10991__cyto	0.948651	(S)-2-Aminobutanoate+2-Oxoglutarate<=>2-Oxobutanoate+L-Glutamate	Cysteine and methionine metabolism
R10992__cyto	0.948651	L-Alanine+2-Oxobutanoate=>Pyruvate+(S)-2-Aminobutanoate	Cysteine and methionine metabolism
EX_C00086__dra	0.954363	DraintoC00086_Urea_CH4N2O	Drains pathway
R00551__mito	0.954363	L-Arginine+H2O=>L-Ornithine+Urea	Arginine biosynthesis; Arginine and proline metabolism
R00716__cyto	0.95798	L-Lysine+2-Oxoglutarate+NADPH+H+=>N6-(L-1,3-Dicarboxypropyl)-L-lysine+NADP++H2O	Lysine degradation
EX_C00322__dra	0.95798	DraintoC00322_2-Oxoadipate_C6H8O5	Drains pathway
R03102__cyto	0.95798	L-2-Aminoadipate6-semialdehyde+NAD++H2O=>L-2-Aminoadipate+NADH+H+	Lysine degradation
R01939__cyto	0.95798	L-2-Aminoadipate+2-Oxoglutarate<=>2-Oxoadipate+L-Glutamate	Lysine biosynthesis; Lysine degradation
TI0000269_PLAS__plas	0.95798	1.02-Oxoadipate(cyto)=>1.02-Oxoadipate(extr)	Transporters pathway
R02313__cyto	0.95798	N6-(L-1,3-Dicarboxypropyl)-L-lysine+NAD++H2O<=>L-Glutamate+L-2-Aminoadipate6-semialdehyde+NADH+H+	Lysine degradation
R00751__cyto	0.960446	L-Threonine<=>Glycine+Acetaldehyde	Glycine, serine and threonine metabolism
R00235__cyto	0.960461	ATP+Acetate+CoA=>AMP+Diphosphate+Acetyl-CoA	Glyoxylate and dicarboxylate metabolism; Glycolysis / Gluconeogenesis; Methane metabolism; Carbon fixation pathways in prokaryotes
R00710__cyto	0.960461	Acetaldehyde+NAD++H2O=>Acetate+NADH+H+	Glycolysis / Gluconeogenesis; Pyruvate metabolism
R00256__extr	0.968421	L-Glutamine+H2O=>L-Glutamate+Ammonia	Arginine biosynthesis; Alanine, aspartate and glutamate metabolism; D-Glutamine and D-glutamate metabolism
R00485__cyto	0.968886	L-Asparagine+H2O=>L-Aspartate+Ammonia	Cyanoamino acid metabolism; Alanine, aspartate and glutamate metabolism
R02521__cyto	0.979176	3-(4-Hydroxyphenyl)pyruvate+Oxygen=>Homogentisate+CO2	Tyrosine metabolism; Ubiquinone and other terpenoid-quinone biosynthesis
R02657__cyto	0.979176	Gentisatealdehyde+Oxygen+H2O=>2,5-Dihydroxybenzoate+Hydrogenperoxide	Tyrosine metabolism
TO0000479_PLAS__plas	0.979176	1.02,5-Dihydroxybenzoate(cyto)=>1.02,5-Dihydroxybenzoate(extr)	Transporters pathway
R00734__cyto	0.979176	L-Tyrosine+2-Oxoglutarate<=>3-(4-Hydroxyphenyl)pyruvate+L-Glutamate	Phenylalanine, tyrosine and tryptophan biosynthesis; Tyrosine metabolism; Novobiocin biosynthesis; Isoquinoline alkaloid biosynthesis; Ubiquinone and other terpenoid-quinone biosynthesis
EX_C00628__dra	0.979176	DraintoC00628_2,5-Dihydroxybenzoate_C7H6O4	Drains pathway
R02520__cyto	0.979176	Homogentisate+Oxygen=>Gentisatealdehyde+CO2+H2O	Tyrosine metabolism
EX_C00954__dra	0.988933	DraintoC00954_Indole-3-acetate_C10H9NO2	Drains pathway
R02678__cyto	0.988933	Indole-3-acetaldehyde+NAD++H2O=>Indole-3-acetate+NADH+H+	Tryptophan metabolism
TI3001509_PLAS__plas	0.988933	1.0H2O(cyto)+1.0ATP(cyto)+1.0Indole-3-acetate(cyto)=>1.0ADP(cyto)+1.0Orthophosphate(cyto)+1.0Indole-3-acetate(extr)	Transporters pathway
R02173__cyto	0.988933	Tryptamine+H2O+Oxygen=>Indole-3-acetaldehyde+Ammonia+Hydrogenperoxide	Tryptophan metabolism
R00685__cyto	0.988933	L-Tryptophan=>Tryptamine+CO2	Indole alkaloid biosynthesis; Tryptophan metabolism
TR2900084_PLAS__pero	0.991287	1.0ATP(cyto)+1.0ADP(pero)=>1.0ATP(pero)+1.0ADP(cyto)	Transporters pathway
TI1000065_PLAS__plas	1	1.0L-Tryptophan(extr)+1.0H+(extr)=>1.0H+(cyto)+1.0L-Tryptophan(cyto)	Transporters pathway
R03920__cyto	1	ATP+beta-D-Fructose=>ADP+beta-D-Fructose6-phosphate	Amino sugar and nucleotide sugar metabolism
TO1000069_PLAS__plas	1	1.0L-Tyrosine(extr)+1.0H+(extr)=>1.0H+(cyto)+1.0L-Tyrosine(cyto)	Transporters pathway
TI1000054_PLAS__plas	1	1.0L-Serine(extr)+1.0H+(extr)=>1.0H+(cyto)+1.0L-Serine(cyto)	Transporters pathway
TI1000035_PLAS__plas	1	1.0L-Alanine(extr)+1.0H+(extr)=>1.0L-Alanine(cyto)+1.0H+(cyto)	Transporters pathway
TO1000161_PLAS__plas	1	1.0L-Threonine(extr)+1.0H+(extr)=>1.0L-Threonine(cyto)+1.0H+(cyto)	Transporters pathway
TI1000033_PLAS__plas	1	1.0Glycine(extr)+1.0H+(extr)=>1.0Glycine(cyto)+1.0H+(cyto)	Transporters pathway
TI1000132_PLAS__plas	1	1.0L-Asparagine(extr)+1.0H+(extr)=>1.0L-Asparagine(cyto)+1.0H+(cyto)	Transporters pathway
TO1000039_PLAS__plas	1	1.0H+(extr)+1.0L-Lysine(extr)=>1.0H+(cyto)+1.0L-Lysine(cyto)	Transporters pathway
TI1000066_PLAS__plas	1	1.0L-Phenylalanine(extr)+1.0H+(extr)=>1.0H+(cyto)+1.0L-Phenylalanine(cyto)	Transporters pathway
TO1000041_PLAS__plas	1	1.0L-Aspartate(extr)+1.0H+(extr)=>1.0L-Aspartate(cyto)+1.0H+(cyto)	Transporters pathway
TO1000051_PLAS__plas	1	1.0L-Arginine(extr)+1.0H+(extr)=>1.0L-Arginine(cyto)+1.0H+(cyto)	Transporters pathway
TR2900038_PLAS__plas	1	1.0H+(extr)+1.0Sucrose(extr)=>1.0H+(cyto)+1.0Sucrose(cyto)	Transporters pathway
R01616__cyto	1.01224	ATP+4-Coumarate+CoA=>AMP+Diphosphate+p-Coumaroyl-CoA	Phenylpropanoid biosynthesis; Ubiquinone and other terpenoid-quinone biosynthesis
T_4_Coumarate__e_r__plas	1.01224	4-Coumarate(e_r_)=>4-Coumarate(cyto)	Transporters pathway
R02073__cyto	1.02966	Diphosphate+beta-D-Fructose6-phosphate<=>Orthophosphate+beta-D-Fructose1,6-bisphosphate	Glycolysis / Gluconeogenesis; Fructose and mannose metabolism; Pentose phosphate pathway
R01070__cyto	1.02966	beta-D-Fructose1,6-bisphosphate<=>Glyceronephosphate+D-Glyceraldehyde3-phosphate	Glycolysis / Gluconeogenesis; Fructose and mannose metabolism; Pentose phosphate pathway
T_trans_Cinnamate__e_r__plas	1.05078	trans-Cinnamate(cyto)=>trans-Cinnamate(e_r_)	Transporters pathway
R02253__e_r_	1.05078	trans-Cinnamate+NADPH+H++Oxygen=>4-Coumarate+NADP++H2O	Phenylpropanoid biosynthesis; Ubiquinone and other terpenoid-quinone biosynthesis
R00697__cyto	1.05078	L-Phenylalanine=>trans-Cinnamate+Ammonia	Phenylalanine metabolism; Phenylpropanoid biosynthesis
R00192__cyto	1.11509	S-Adenosyl-L-homocysteine+H2O=>Adenosine+L-Homocysteine	Cysteine and methionine metabolism
R04405__cyto	1.11509	5-Methyltetrahydrofolate+L-Homocysteine=>Tetrahydrofolate+L-Methionine	Cysteine and methionine metabolism
R07168__cyto	1.11509	5,10-Methylenetetrahydrofolate+NADH+H+=>5-Methyltetrahydrofolate+NAD+	One carbon pool by folate; Carbon fixation pathways in prokaryotes
R00185__cyto	1.11511	ATP+Adenosine=>ADP+AMP	Purine metabolism
R00177__cyto	1.11511	ATP+L-Methionine+H2O=>Orthophosphate+Diphosphate+S-Adenosyl-L-methionine	Cysteine and methionine metabolism
TR2900079_PLAS__mito_plas	1.15761	1.0Orthophosphate(cyto)+1.02-Oxoglutarate(mito)<=>1.02-Oxoglutarate(cyto)+1.0Orthophosphate(mito)	Transporters pathway
T_H2O2_Diffusion__plas	1.16545	H2O2(cytop)<=>H2O2(extr)	Transporters pathway
EX_C00027__dra	1.16545	DraintoC00027_Hydrogenperoxide_H2O2	Drains pathway
TR2000061_PLAS__plst	1.56078	1.0Phosphoenolpyruvate(cyto)+1.0Orthophosphate(chlo)=>1.0Orthophosphate(cyto)+1.0Phosphoenolpyruvate(chlo)	Transporters pathway
R00341__cyto	1.64206	ATP+Oxaloacetate=>ADP+Phosphoenolpyruvate+CO2	Glycolysis / Gluconeogenesis; Carbon fixation in photosynthetic organisms; Citrate cycle (TCA cycle); Pyruvate metabolism
R00355__cyto	1.84541	L-Aspartate+2-Oxoglutarate<=>Oxaloacetate+L-Glutamate	Arginine biosynthesis; Carbon fixation in photosynthetic organisms; Alanine, aspartate and glutamate metabolism
R00658__plst	1.9102	2-Phospho-D-glycerate=>Phosphoenolpyruvate+H2O	Glycolysis / Gluconeogenesis; Methane metabolism
R01015__cyto	1.92144	D-Glyceraldehyde3-phosphate<=>Glyceronephosphate	Glycolysis / Gluconeogenesis; Fructose and mannose metabolism; Carbon fixation in photosynthetic organisms; Inositol phosphate metabolism
TO1000023_PLAS__plas	1.96842	1.0L-Glutamate(extr)+1.0H+(extr)=>1.0L-Glutamate(cyto)+1.0H+(cyto)	Transporters pathway
Maintenance__cyto	2	ATP+H2O=>Orthophosphate+ADP	Biomass Pathway
T_Oxygen_Diffusion_V8__e_r__plas	2.07581	Oxygen(cyto)<=>Oxygen(e_r_)	Transporters pathway
T_NADPH_e_r___e_r__plas	2.37594	NADPH(cyto)<=>NADPH(e_r_)	Transporters pathway
T_NADP_e_r__e_r__plas	2.37594	NADP+(e_r_)<=>NADP+(cyto)	Transporters pathway
T_H__cyto_e_r___e_r__plas	2.61976	H+(cyto)<=>H+(e_r_)	Transporters pathway
R00372__mito	2.65361	Glycine+2-Oxoglutarate<=>Glyoxylate+L-Glutamate	Glyoxylate and dicarboxylate metabolism; Glycine, serine and threonine metabolism
R00472__mito	2.65361	Acetyl-CoA+H2O+Glyoxylate=>(S)-Malate+CoA	Glyoxylate and dicarboxylate metabolism; Pyruvate metabolism
R00216__plst	2.80939	(S)-Malate+NADP+=>Pyruvate+CO2+NADPH+H+	Carbon fixation in photosynthetic organisms; Pyruvate metabolism
T_DIT2__plst	2.81232	L-Glutamate(chlo)+(S)-Malate(cyto)=>L-Glutamate(cyto)+(S)-Malate(chlo)	Transporters pathway
T_Glu2__plst	2.81233	L-Glutamate(cyto)=>L-Glutamate(chlo)	Transporters pathway
R01063__plst	2.81614	D-Glyceraldehyde3-phosphate+Orthophosphate+NADP+<=>3-Phospho-D-glyceroylphosphate+NADPH+H+	Glycolysis / Gluconeogenesis; Carbon fixation in photosynthetic organisms
TO0000033_PLAS__mito_plas	2.84358	1.0Glycine(cyto)=>1.0Glycine(mito)	Transporters pathway
R01933__mito	2.96713	2-Oxoadipate+CoA+NAD+=>Glutaryl-CoA+CO2+NADH+H+	Lysine degradation; Tryptophan metabolism
R00271__mito	2.96713	Acetyl-CoA+H2O+2-Oxoglutarate=>(R)-2-Hydroxybutane-1,2,4-tricarboxylate+CoA	Lysine biosynthesis; Pyruvate metabolism
R08198__mito	2.96713	2-Hydroxyglutarate+NAD+<=>2-Oxoglutarate+NADH+H+
R01975__mito	2.96713	(S)-3-Hydroxybutanoyl-CoA+NAD+<=>Acetoacetyl-CoA+NADH+H+	Butanoate metabolism; Lysine degradation; Fatty acid degradation; Tryptophan metabolism; Fatty acid metabolism; Carbon fixation pathways in prokaryotes
R01934__mito	2.96713	Homoisocitrate+NAD+=>2-Oxoadipate+CO2+NADH+H+	Lysine biosynthesis
R02487__mito	2.96713	Glutaryl-CoA+FAD=>FADH2+Crotonoyl-CoA+CO2	Fatty acid degradation
R03444__mito	2.96713	(R)-2-Hydroxybutane-1,2,4-tricarboxylate<=>(Z)-But-1-ene-1,2,4-tricarboxylate+H2O	Lysine biosynthesis
R03534__mito	2.96713	2-Oxoglutarate+FADH2=>2-Hydroxyglutarate+FAD	Butanoate metabolism
R00342__mito	3.15182	(S)-Malate+NAD+<=>Oxaloacetate+NADH+H+	Glyoxylate and dicarboxylate metabolism; Methane metabolism; Carbon fixation in photosynthetic organisms; Citrate cycle (TCA cycle); Pyruvate metabolism; Carbon fixation pathways in prokaryotes
R00200__plst	3.38423	ADP+Phosphoenolpyruvate=>ATP+Pyruvate	Glycolysis / Gluconeogenesis; Purine metabolism; Pyruvate metabolism
TZ2900054_PLAS__mito_plas	3.47316	Diphosphate(cyto)<=>Diphosphate(mito)	Transporters pathway
R00004__mito	3.47319	Diphosphate+H2O=>2Orthophosphate
R00127__mito	4.05199	ATP+AMP<=>2ADP	Purine metabolism
R01218__mito	5.04057	5,10-Methylenetetrahydrofolate+NAD+=>5,10-Methenyltetrahydrofolate+NADH	One carbon pool by folate
R00248__mito	5.04059	L-Glutamate+NADP++H2O=>2-Oxoglutarate+Ammonia+NADPH+H+	Arginine biosynthesis; Nitrogen metabolism; Alanine, aspartate and glutamate metabolism; D-Glutamine and D-glutamate metabolism
R01626__plst	5.62845	Malonyl-CoA+Acyl-carrierprotein=>CoA+Malonyl-[acyl-carrierprotein]	Fatty acid metabolism; Fatty acid biosynthesis
R00742__plst	5.62845	ATP+Acetyl-CoA+HCO3-+H+=>ADP+Orthophosphate+Malonyl-CoA	Aflatoxin biosynthesis; Pyruvate metabolism; Fatty acid metabolism; Fatty acid biosynthesis; Propanoate metabolism; Carbon fixation pathways in prokaryotes
R00209__plst	6.33788	Pyruvate+CoA+NAD+=>Acetyl-CoA+CO2+NADH+H+
R00243__cyto	7.08162	L-Glutamate+NAD++H2O=>2-Oxoglutarate+Ammonia+NADH+H+	Arginine biosynthesis; Nitrogen metabolism; Alanine, aspartate and glutamate metabolism; Taurine and hypotaurine metabolism; D-Glutamine and D-glutamate metabolism
R01392__cyto	7.48435	D-Glycerate+NADP+<=>Hydroxypyruvate+NADPH+H+	Glyoxylate and dicarboxylate metabolism; Glycine, serine and threonine metabolism
EX_C00001__dra	9.03515	DraintoC00001_H2O_H2O	Drains pathway
Cytochrome_C_Oxidase__mito	10.9255	8H+(mitochondria)+4Ferrocytochromec(mitochondria)+Oxygen(mitochondria)=>2H2O(mitochondria)+4Ferricytochromec(mitochondria)+4H+(pmf)	Oxidative Phosphorylation
T_Oxygen_Diffusion__mito_plas	10.9255	Oxygen(cyto)<=>Oxygen(mito)	Transporters pathway
TI3000010_PLAS__plas	14.2782	1.0H2O(cyto)+1.0ATP(cyto)+1.0H+(cyto)=>1.0ADP(cyto)+1.0Orthophosphate(cyto)+1.0H+(extr)	Transporters pathway
EX_C00014__dra	16.2834	DraintoC00014_Ammonia_NH3	Drains pathway
T_Oxygen_Diffusion__plas	18.4439	Oxygen(extr)<=>Oxygen(cyto)	Transporters pathway
NADH_Dehydrogenase__mito	21.6649	5H+(mitochondria)+NADH(mitochondria)+Ubiquinone(mitochondria)=>4H+(pmf)+NAD+(mitochondria)+Ubiquinol(mitochondria)	Oxidative Phosphorylation
Cytochrome_C_Reductase__mito	21.8509	2H+(mitochondria)+Ubiquinol(mitochondria)+2FerricytochromeC(mitochondria)=>Ubiquinone(mitochondria)+4H+(pmf)+2FerrocytochromeC(mitochondria)	Oxidative Phosphorylation
EX_C00011__dra	25.2656	DraintoC00011_CO2_CO2	Drains pathway
T_ATP_ADP_cyto_mito__mito_plas	64.6691	ADP(cyto)+Orthophosphate(cyto)+ATP(mito)=>ADP(mito)+Orthophosphate(mito)+ATP(cyto)	Transporters pathway
ATP_Synthase__mito	72.5884	ADP(mitochondria)+Orthophosphate(mitochondria)+3H+(pmf)<=>ATP(mitochondria)+H2O(mitochondria)+3H+(mitochondria)	Oxidative Phosphorylation

## Sheet: Table H
	Pathway	Reaction Equation	Flux in Reproduction Cork Model	Flux in Virgin Cork Model	Reproduction Cork Model - Min	Reproduction Cork Model - Max	Virgin Cork Model - Min	Virgin Cork Model - Max
R00245__mito	Arginine and proline metabolism	L-Glutamate5-semialdehyde+NAD++H2O=>L-Glutamate+NADH+H+	NaN	0.915841	NaN	NaN	0.915841	0.915841
R00708__mito	Arginine and proline metabolism	(S)-1-Pyrroline-5-carboxylate+NADP++2H2O=>L-Glutamate+NADPH+H+	0.92338	NaN	0.92338	0.92338	NaN	NaN
R03534__mito	Butanoate metabolism	2-Oxoglutarate+FADH2=>2-Hydroxyglutarate+FAD	2.36346	2.96713	2.36346	1000	2.96713	1000
R01829__cyto	Carbon fixation in photosynthetic organisms	Glyceronephosphate+D-Erythrose4-phosphate=>Sedoheptulose1,7-bisphosphate	0.00027825	0.000437287	0.00027825	0.00027825	0.000437287	0.000437287
R01845__cyto	Carbon fixation in photosynthetic organisms	Sedoheptulose1,7-bisphosphate+H2O=>Sedoheptulose7-phosphate+Orthophosphate	0.00027825	0.000437287	0.00027825	0.00027825	0.000437287	0.000437287
R01512__cyto	Carbon fixation in photosynthetic organisms	ATP+3-Phospho-D-glycerate<=>ADP+3-Phospho-D-glyceroylphosphate	0.292359	0.892667	0.218737	0.616647	0.742411	4.28239
R01061__cyto	Carbon fixation in photosynthetic organisms	D-Glyceraldehyde3-phosphate+Orthophosphate+NAD+<=>3-Phospho-D-glyceroylphosphate+NADH+H+	-0.292359	-0.892667	-0.616647	-0.218737	-4.28239	-0.742411
R03026__mito	Carbon fixation pathways in prokaryotes	(S)-3-Hydroxybutanoyl-CoA<=>Crotonoyl-CoA+H2O	-2.36346	-2.96713	-2.36346	-2.36346	-2.96713	-2.96713
R00342__mito	Carbon fixation pathways in prokaryotes	(S)-Malate+NAD+<=>Oxaloacetate+NADH+H+	2.25976	3.15182	-1000	7.51256	-1000	8.69061
R00238__mito	Carbon fixation pathways in prokaryotes	2Acetyl-CoA<=>CoA+Acetoacetyl-CoA	-2.36346	-2.96713	-2.36346	-2.36346	-2.96713	-2.96713
R01082__mito	Carbon fixation pathways in prokaryotes	(S)-Malate<=>Fumarate+H2O	-1.04523	-0.187614	-1.04523	-1.04523	-0.187614	-0.187614
R00342__plst	Carbon fixation pathways in prokaryotes	(S)-Malate+NAD+<=>Oxaloacetate+NADH+H+	-0.17025	-0.105739	-0.818811	-0.17025	-2.94488	-0.105739
R01900__mito	Carbon fixation pathways in prokaryotes	Isocitrate<=>cis-Aconitate+H2O	-0.553236	-0.31352	-1000	999.447	-1000	999.686
R00342__cyto	Carbon fixation pathways in prokaryotes	(S)-Malate+NAD+<=>Oxaloacetate+NADH+H+	-1.90251	-3.01425	-1000	1000	-1000	1000
R01975__mito	Carbon fixation pathways in prokaryotes	(S)-3-Hydroxybutanoyl-CoA+NAD+<=>Acetoacetyl-CoA+NADH+H+	2.36346	2.96713	2.36346	12.7637	2.96713	16.3719
R01325__cyto	Carbon fixation pathways in prokaryotes	Citrate<=>cis-Aconitate+H2O	0.22554	0.31352	-999.447	1000	-999.686	1000
R00351__mito	Citrate cycle (TCA cycle)	Acetyl-CoA+H2O+Oxaloacetate=>Citrate+CoA	0.553236	0.31352	0.553236	0.553236	0.31352	0.31352
R09465__e_r_	Cutin, suberine and wax biosynthesis	cis-9,10-Epoxystearicacid+H2O=>9,10-Dihydroxystearate	0.0551096	0.152485	0.0551096	0.0551096	0.0605316	0.152485
EX_C00047__dra	Drains pathway	DraintoC00047_L-Lysine_C6H14N2O2	-0.0382564	-1	-0.0382564	-0.0382564	-1	-1
EX_C00188__dra	Drains pathway	DraintoC00188_L-Threonine_C4H9NO3	-0.0360109	-1	-0.0360109	-0.0360109	-1	-1
EX_C00014__dra	Drains pathway	DraintoC00014_Ammonia_NH3	13.4445	16.2834	13.4445	15.3614	16.2834	16.2834
R02487__mito	Fatty acid degradation	Glutaryl-CoA+FAD=>FADH2+Crotonoyl-CoA+CO2	2.36346	2.96713	2.36346	2.36346	2.96713	2.96713
R00959__cyto	Galactose metabolism	alpha-D-Glucose1-phosphate<=>alpha-D-Glucose6-phosphate	0.153941	0.0707016	0.153941	1000	0.0707016	1000
R00289__cyto	Galactose metabolism	UTP+alpha-D-Glucose1-phosphate<=>Diphosphate+UDP-glucose	-0.153941	NaN	-1000	999.846	NaN	NaN
R00945__mito	Glycine, serine and threonine metabolism	5,10-Methylenetetrahydrofolate+Glycine+H2O<=>Tetrahydrofolate+L-Serine	0.0833695	0.189957	0.0833695	0.0833695	0.189957	0.189957
R00751__cyto	Glycine, serine and threonine metabolism	L-Threonine<=>Glycine+Acetaldehyde	NaN	0.960446	NaN	NaN	0.960446	0.960446
R00372__mito	Glycine, serine and threonine metabolism	Glycine+2-Oxoglutarate<=>Glyoxylate+L-Glutamate	1.81022	2.65361	-998.19	1000	-997.346	1000
R03321__plst	Glycolysis / Gluconeogenesis	beta-D-Glucose6-phosphate<=>beta-D-Fructose6-phosphate	0.000461089	0.0280852	-1000	1000	-1000	1000
R01221__mito	Glyoxylate and dicarboxylate metabolism	Glycine+Tetrahydrofolate+NAD+=>5,10-Methylenetetrahydrofolate+Ammonia+CO2+NADH+H+	0.0833746	0.189963	0.0833746	0.0833746	0.189963	0.189963
R01015__plst	Inositol phosphate metabolism	D-Glyceraldehyde3-phosphate<=>Glyceronephosphate	-2.50162	-2.87082	-999.987	-2.428	-999.986	-2.72056
R01015__cyto	Inositol phosphate metabolism	D-Glyceraldehyde3-phosphate<=>Glyceronephosphate	1.43324	1.92144	1.35962	998.918	1.77119	999.036
R03444__mito	Lysine biosynthesis	(R)-2-Hydroxybutane-1,2,4-tricarboxylate<=>(Z)-But-1-ene-1,2,4-tricarboxylate+H2O	2.36346	2.96713	2.36346	2.36346	2.96713	2.96713
R04371__mito	Lysine biosynthesis	Homoisocitrate<=>(Z)-But-1-ene-1,2,4-tricarboxylate+H2O	-2.36346	-2.96713	-2.36346	-2.36346	-2.96713	-2.96713
R01934__mito	Lysine biosynthesis	Homoisocitrate+NAD+=>2-Oxoadipate+CO2+NADH+H+	2.36346	2.96713	2.36346	2.36346	2.96713	2.96713
R02313__cyto	Lysine degradation	N6-(L-1,3-Dicarboxypropyl)-L-lysine+NAD++H2O<=>L-Glutamate+L-2-Aminoadipate6-semialdehyde+NADH+H+	NaN	0.95798	NaN	NaN	0.95798	0.95798
R01939__cyto	Lysine degradation	L-2-Aminoadipate+2-Oxoglutarate<=>2-Oxoadipate+L-Glutamate	NaN	0.95798	NaN	NaN	0.95798	0.95798
R00716__cyto	Lysine degradation	L-Lysine+2-Oxoglutarate+NADPH+H+=>N6-(L-1,3-Dicarboxypropyl)-L-lysine+NADP++H2O	NaN	0.95798	NaN	NaN	0.95798	997.925
R02016__cyto	No pathway	Thioredoxindisulfide+NADPH+H+=>Thioredoxin+NADP+	0.000855529	0.00133468	0.000855529	0.000855529	0.00133468	0.00133468
R00209__cyto	No pathway	Pyruvate+CoA+NAD+=>Acetyl-CoA+CO2+NADH+H+	1.61178	0.809898	1.61178	1.75903	0.809898	0.971629
R08198__mito	No pathway	2-Hydroxyglutarate+NAD+<=>2-Oxoglutarate+NADH+H+	2.36346	2.96713	2.36346	1000	2.96713	1000
NADH_Dehydrogenase__mito	Oxidative Phosphorylation	5H+(mitochondria)+NADH(mitochondria)+Ubiquinone(mitochondria)=>4H+(pmf)+NAD+(mitochondria)+Ubiquinol(mitochondria)	17.9731	21.6649	17.9731	17.9731	21.6649	21.6649
Succinate_Dehydrogenase__mito	Oxidative Phosphorylation	Succinate(mitochondria)+Ubiquinone(mitochondria)=>Fumarate(mitochondria)+Ubiquinol(mitochondria)	1.04256	0.184691	1.04256	1.04256	0.184691	0.184691
Cytochrome_C_Reductase__mito	Oxidative Phosphorylation	2H+(mitochondria)+Ubiquinol(mitochondria)+2FerricytochromeC(mitochondria)=>Ubiquinone(mitochondria)+4H+(pmf)+2FerrocytochromeC(mitochondria)	19.0169	21.8509	19.0169	19.0169	21.8509	21.8509
Cytochrome_C_Oxidase__mito	Oxidative Phosphorylation	8H+(mitochondria)+4Ferrocytochromec(mitochondria)+Oxygen(mitochondria)=>2H2O(mitochondria)+4Ferricytochromec(mitochondria)+4H+(pmf)	9.50844	10.9255	9.50844	9.50844	10.9255	10.9255
ATP_Synthase__mito	Oxidative Phosphorylation	ADP(mitochondria)+Orthophosphate(mitochondria)+3H+(pmf)<=>ATP(mitochondria)+H2O(mitochondria)+3H+(mitochondria)	61.9979	72.5884	61.9979	61.9979	72.5884	72.5884
R01641__plst	Pentose phosphate pathway	Sedoheptulose7-phosphate+D-Glyceraldehyde3-phosphate<=>D-Ribose5-phosphate+D-Xylulose5-phosphate	0.000447572	-0.0265955	0.000447572	0.000447572	-0.0265955	-0.0265955
R02740__cyto	Pentose phosphate pathway	alpha-D-Glucose6-phosphate<=>beta-D-Fructose6-phosphate	0.142085	0.0301001	-999.847	1000	-999.931	1000
R01641__cyto	Pentose phosphate pathway	Sedoheptulose7-phosphate+D-Glyceraldehyde3-phosphate<=>D-Ribose5-phosphate+D-Xylulose5-phosphate	0.00027825	0.000437287	0.00027825	0.00027825	0.000437287	0.000437287
R01529__cyto	Pentose phosphate pathway	D-Ribulose5-phosphate<=>D-Xylulose5-phosphate	-0.0005565	-0.000874573	-0.0005565	-0.0005565	-0.000874573	-0.000874573
R01056__plst	Pentose phosphate pathway	D-Ribose5-phosphate<=>D-Ribulose5-phosphate	-0.000893391	-0.0280684	-0.000893391	-0.000893391	-0.0280684	-0.0280684
R02739__cyto	Pentose phosphate pathway	alpha-D-Glucose6-phosphate<=>beta-D-Glucose6-phosphate	0.0104898	0.0391005	-999.847	1000	-999.931	1000
R01529__plst	Pentose phosphate pathway	D-Ribulose5-phosphate<=>D-Xylulose5-phosphate	-0.000908662	-0.0280852	-0.000908662	-0.000908662	-0.0280852	-0.0280852
R01830__cyto	Pentose phosphate pathway	beta-D-Fructose6-phosphate+D-Glyceraldehyde3-phosphate=>D-Erythrose4-phosphate+D-Xylulose5-phosphate	0.00027825	0.000437287	0.00027825	0.00027825	0.000437287	0.000437287
R01056__cyto	Pentose phosphate pathway	D-Ribose5-phosphate<=>D-Ribulose5-phosphate	-0.000551453	-0.000874573	-0.0005565	-0.000551453	-0.000874573	-0.000874573
R02413__cyto	Phenylalanine, tyrosine and tryptophan biosynthesis	Shikimate+NADP+<=>3-Dehydroshikimate+NADPH+H+	-1.35167e-05	-0.0812762	-1.35167e-05	-1.35167e-05	-0.0812762	-0.0812762
R02412__cyto	Phenylalanine, tyrosine and tryptophan biosynthesis	ATP+Shikimate=>ADP+Shikimate3-phosphate	1.35167e-05	0.0812762	1.35167e-05	1.35167e-05	0.0812762	0.0812762
R01872__cyto	Phenylalanine, tyrosine and tryptophan biosynthesis	Quinate+NAD+<=>3-Dehydroquinate+NADH+H+	1.35167e-05	0.0812762	1.35167e-05	1.35167e-05	0.0812762	0.0812762
R01714__cyto	Phenylalanine, tyrosine and tryptophan biosynthesis	5-O-(1-Carboxyvinyl)-3-phosphoshikimate=>Chorismate+Orthophosphate	1.35167e-05	0.0812762	1.35167e-05	1.35167e-05	0.0812762	0.0812762
R01826__plst	Phenylalanine, tyrosine and tryptophan biosynthesis	Phosphoenolpyruvate+D-Erythrose4-phosphate+H2O=>2-Dehydro-3-deoxy-D-arabino-heptonate7-phosphate+Orthophosphate	1.35167e-05	0.0812762	1.35167e-05	1.35167e-05	0.0812762	0.0812762
R03083__plst	Phenylalanine, tyrosine and tryptophan biosynthesis	2-Dehydro-3-deoxy-D-arabino-heptonate7-phosphate=>3-Dehydroquinate+Orthophosphate	1.35167e-05	0.0812762	1.35167e-05	1.35167e-05	0.0812762	0.0812762
R01872__plst	Phenylalanine, tyrosine and tryptophan biosynthesis	Quinate+NAD+<=>3-Dehydroquinate+NADH+H+	-1.35167e-05	-0.0812762	-1.35167e-05	-1.35167e-05	-0.0812762	-0.0812762
R03460__cyto	Phenylalanine, tyrosine and tryptophan biosynthesis	Phosphoenolpyruvate+Shikimate3-phosphate=>Orthophosphate+5-O-(1-Carboxyvinyl)-3-phosphoshikimate	1.35167e-05	0.0812762	1.35167e-05	1.35167e-05	0.0812762	0.0812762
R03084__cyto	Phenylalanine, tyrosine and tryptophan biosynthesis	3-Dehydroquinate<=>3-Dehydroshikimate+H2O	1.35167e-05	0.0812762	1.35167e-05	1.35167e-05	0.0812762	0.0812762
R00127__cyto	Purine metabolism	ATP+AMP<=>2ADP	0.646199	0.0109917	-28.6994	5.21291	-32.3278	8.24946
R00127__mito	Purine metabolism	ATP+AMP<=>2ADP	2.17842	4.05199	-2.38828	31.5202	-4.18647	36.3866
R00159__cyto	Pyrimidine metabolism	UTP+H2O=>UDP+Orthophosphate	0.152774	0.0698143	0.152774	0.152774	0.0698143	0.0698143
R02099__cyto	Pyrimidine metabolism	ATP+Deoxyuridine=>ADP+dUMP	0.000359604	NaN	0.000359604	0.000359604	NaN	NaN
R00571__cyto	Pyrimidine metabolism	ATP+UTP+Ammonia=>ADP+Orthophosphate+CTP	0.000918956	0.000614384	0.000918956	0.000918956	0.000614384	0.000614384
R00271__mito	Pyruvate metabolism	Acetyl-CoA+H2O+2-Oxoglutarate=>(R)-2-Hydroxybutane-1,2,4-tricarboxylate+CoA	2.36346	2.96713	2.36346	2.36346	2.96713	2.96713
R00472__mito	Pyruvate metabolism	Acetyl-CoA+H2O+Glyoxylate=>(S)-Malate+CoA	1.81022	2.65361	1.81022	1.81022	2.65361	2.65361
T_TPT3__plst	Transporters pathway	1.0Glyceronephosphate(chlo)+1.0Orthophosphate(cyto)<=>1.0Glyceronephosphate(cyto)+1.0Orthophosphate(chlo)	-2.51504	-2.88506	-1000	-2.44141	-1000	-2.73481
TI0000269_PLAS__plas	Transporters pathway	1.02-Oxoadipate(cyto)=>1.02-Oxoadipate(extr)	NaN	0.95798	NaN	NaN	0.95798	0.95798
TO1000023_PLAS__plas	Transporters pathway	1.0L-Glutamate(extr)+1.0H+(extr)=>1.0L-Glutamate(cyto)+1.0H+(cyto)	1	1.96842	1	1.97186	1	1.96909
TR2000482_PLAS__plst	Transporters pathway	1.02-Phospho-D-glycerate(chlo)+1.0Orthophosphate(cyto)<=>1.03-Phospho-D-glycerate(cyto)+1.0Orthophosphate(chlo)	NaN	0.905932	NaN	NaN	-0.793631	6.20585
TR2900088_PLAS__mito_plas	Transporters pathway	1.0ATP(cyto)+1.0AMP(mito)<=>1.0ATP(mito)+1.0AMP(cyto)	-2.17842	-4.05199	-31.5202	2.38829	-36.3866	4.18648
T_OMT1__plst	Transporters pathway	Oxaloacetate(cyto)+(S)-Malate(chlo)=>Oxaloacetate(chlo)+(S)-Malate(cyto)	0.172915	0.108666	0.172915	0.821476	0.108666	5.14045
T_Quinate_chlo_cyto__plst	Transporters pathway	Quinate(chlo)<=>Quinate(cyto)	1.35167e-05	0.0812762	1.35167e-05	1.35167e-05	0.0812762	0.0812762
TZ2900054_PLAS__mito_plas	Transporters pathway	Diphosphate(cyto)<=>Diphosphate(mito)	1.99333	3.47316	-1.95526e-05	1.99333	-2.14763e-05	3.47316
TR2900015_PLAS__mito_plas	Transporters pathway	1.0Oxaloacetate(cyto)+1.02-Oxoglutarate(mito)=>1.0Oxaloacetate(mito)+1.02-Oxoglutarate(cyto)	-1.70653	-2.52478	-1000	1000	-1000	1000
T_AMT3__plas	Transporters pathway	Ammonia(extr)<=>Ammonia(cyto)	-13.4445	-15.315	-15.3614	-12.4727	-16.2834	-15.3143
T_Oxygen_Diffusion__mito_plas	Transporters pathway	Oxygen(cyto)<=>Oxygen(mito)	9.50845	10.9255	9.50845	9.50845	10.9255	10.9255
T_Ammonia_Diffusion__mito_plas	Transporters pathway	Ammonia(cyto)<=>Ammonia(mito)	-3.74036	-5.23055	-9.56029	-0.0833746	-13.2813	-0.189963
T_H2O_Diffusion__plst	Transporters pathway	H2O(cytop)<=>H2O(chlo)	-2.26882	-1.57473	-2.5931	-0.201849	-3.13551	3.80866
T_H2O_Diffusion__mito_plas	Transporters pathway	H2O(cytop)<=>H2O(mito)	-65.0381	-74.4629	-1000	1000	-1000	1000
T_H2O_Diffusion__plas	Transporters pathway	H2O(extr)<=>H2O(cyto)	-8.13785	-10.0036	-10.3499	-7.17938	-11.1697	-9.03514
R01933__mito	Tryptophan metabolism	2-Oxoadipate+CoA+NAD+=>Glutaryl-CoA+CO2+NADH+H+	2.36346	2.96713	2.36346	2.36346	2.96713	2.96713

## Sheet: Table I
Reaction ID	Reaction Name	Flux	Minimum	Maximum
T_H2O_Diffusion__cp1_Ibark_Light	H2O(extr)<=>H2O(cyto)	-1.22023	-15.3522	989.936
TI1000033_PLAS__cp1_Ibark_Light	1.0Glycine(extr)+1.0H+(extr)=>1.0Glycine(cyto)+1.0H+(cyto)	0.136947	0	0.13701
TI1000065_PLAS__cp1_Ibark_Light	1.0L-Tryptophan(extr)+1.0H+(extr)=>1.0H+(cyto)+1.0L-Tryptophan(cyto)	0.000895129	0.000895129	0.000895963
T_Arabinan__cp1_Ibark_Light	Arabinan(golg)=>Arabinan(extr)	0.0040326	0.00397772	0.00403327
TO1000129_PLAS__cp1_Ibark_Light	1.0L-Proline(extr)+1.0H+(extr)=>1.0L-Proline(cyto)+1.0H+(cyto)	0.300102	0	0.300164
TI0000048_PLAS__cp1_Ibark_Light	1.0Sulfate(cyto)=>1.0Sulfate(extr)	0.0181951	0.0181951	0.0182009
TI1000066_PLAS__cp1_Ibark_Light	1.0L-Phenylalanine(extr)+1.0H+(extr)=>1.0H+(cyto)+1.0L-Phenylalanine(cyto)	0.128409	0.12841	0.128418
TO1000051_PLAS__cp1_Ibark_Light	1.0L-Arginine(extr)+1.0H+(extr)=>1.0L-Arginine(cyto)+1.0H+(cyto)	0.00369118	0	0.00370296
TO1000119_PLAS__cp1_Ibark_Light	1.0L-Histidine(extr)+1.0H+(extr)=>1.0L-Histidine(cyto)+1.0H+(cyto)	0.00158533	0	0.00158623
TO3001997_PLAS__cp1_Ibark_Light	1.0H2O(cyto)+1.0Guanine(extr)+1.0ATP(cyto)=>1.0Guanine(cyto)+1.0ADP(cyto)+1.0Orthophosphate(cyto)	1.76579e-05	0	2.63324e-05
T_CO2_Diffusion__cp1_Ibark_Light	CO2(extr)<=>CO2(cyto)	-0.851966	-1000	987.726
TO1000060_PLAS__cp1_Ibark_Light	1.0L-Methionine(extr)+1.0H+(extr)=>1.0H+(cyto)+1.0L-Methionine(cyto)	0.00294527	0	0.00294599
T_Oxygen_Diffusion__cp1_Ibark_Light	Oxygen(extr)<=>Oxygen(cyto)	1.10107	-987.946	1000
T_AMT3__cp1_Ibark_Light	Ammonia(extr)<=>Ammonia(cyto)	-0.564496	0.00108369	-0.564439
TR2900038_PLAS__cp1_Ibark_Light	1.0H+(extr)+1.0Sucrose(extr)=>1.0H+(cyto)+1.0Sucrose(cyto)	0.139246	0.00108369	0.13932
TI3000010_PLAS__cp1_Ibark_Light	1.0H2O(cyto)+1.0ATP(cyto)+1.0H+(cyto)=>1.0ADP(cyto)+1.0Orthophosphate(cyto)+1.0H+(extr)	0.775869	0.00108369	0.775978
T_H2S__cp1_Ibark_Light	HydrogenSulfide(extr)<=>HydrogenSulfide(cyto)	0.00214902	0.00108369	0.00222944
TO1000322_PLAS__cp1_Ibark_Light	1.0L-Isoleucine(extr)+1.0H+(extr)=>1.0L-Isoleucine(cyto)+1.0H+(cyto)	0.00619657	0.00108369	0.00619738
TI1000039_PLAS__cp1_Ibark_Light	1.0L-Lysine(extr)+1.0H+(extr)=>1.0H+(cyto)+1.0L-Lysine(cyto)	0.00339865	0.00108369	0.00339952
TO1000105_PLAS__cp1_Ibark_Light	1.0D-Ribose(extr)+1.0H+(extr)=>1.0D-Ribose(cyto)+1.0H+(cyto)	2.7323e-05	0.00108369	3.62117e-05
T_H2O2_Diffusion__cp1_Ibark_Light	H2O2(cytop)<=>H2O2(extr)	-0.067743	0.00108369	-0.0677429
TO1000161_PLAS__cp1_Ibark_Light	1.0L-Threonine(extr)+1.0H+(extr)=>1.0L-Threonine(cyto)+1.0H+(cyto)	0.050739	0.00108369	0.0507387
TO1000069_PLAS__cp1_Ibark_Light	1.0L-Tyrosine(extr)+1.0H+(extr)=>1.0H+(cyto)+1.0L-Tyrosine(cyto)	0.00168426	0.00108369	0.0016857
TR0000209_PLAS__cp1_Ibark_Light	1.0Nitrate(cyto)=>1.0Nitrate(extr)	0.360299	0.00108369	0.3603
TI0000009_PLAS__cp1_Ibark_Light	1.0Orthophosphate(cyto)=>1.0Orthophosphate(extr)	0.00292644	0.00292692	0.00292707
T_H2O_Diffusion__cp1_Ibark_Dark	H2O(extr)<=>H2O(cyto)	0.858266	0.857984	998.143
TI1000065_PLAS__cp1_Ibark_Dark	1.0L-Tryptophan(extr)+1.0H+(extr)=>1.0H+(cyto)+1.0L-Tryptophan(cyto)	0.000895129	0.000881469	0.000895129
TI0000048_PLAS__cp1_Ibark_Dark	1.0Sulfate(cyto)=>1.0Sulfate(extr)	0.000245314	0.000244353	0.000245314
TI1000066_PLAS__cp1_Ibark_Dark	1.0L-Phenylalanine(extr)+1.0H+(extr)=>1.0H+(cyto)+1.0L-Phenylalanine(cyto)	0.128409	0.12836	0.128409
T_CO2_Diffusion__cp1_Ibark_Dark	CO2(extr)<=>CO2(cyto)	-0.427353	-1000	997.763
T_AMT3__cp1_Ibark_Dark	Ammonia(extr)<=>Ammonia(cyto)	-0.195889	-0.19607	-0.195889
TR2900038_PLAS__cp1_Ibark_Dark	1.0H+(extr)+1.0Sucrose(extr)=>1.0H+(cyto)+1.0Sucrose(cyto)	0.246736	0.246584	0.246713
TI3000010_PLAS__cp1_Ibark_Dark	1.0H2O(cyto)+1.0ATP(cyto)+1.0H+(cyto)=>1.0ADP(cyto)+1.0Orthophosphate(cyto)+1.0H+(extr)	0.462525	0	0.466063
TO1000724_PLAS__cp1_Ibark_Dark	1.0H+(extr)+1.0alpha-D-Galactose(extr)=>1.0alpha-D-Galactose(cyto)+1.0H+(cyto)	0.0847974	0	0.0847612
T_H2O2_Diffusion__cp1_Ibark_Dark	H2O2(cytop)<=>H2O2(extr)	-0.067743	-0.0677482	-0.067743
TO1000069_PLAS__cp1_Ibark_Dark	1.0L-Tyrosine(extr)+1.0H+(extr)=>1.0H+(cyto)+1.0L-Tyrosine(cyto)	0.00168426	0	0.00168426
TR0000209_PLAS__cp1_Ibark_Dark	1.0Nitrate(cyto)=>1.0Nitrate(extr)	0.096764	0.0967636	0.0967636
TI0000009_PLAS__cp1_Ibark_Dark	1.0Orthophosphate(cyto)=>1.0Orthophosphate(extr)	0.00327881	0.00327881	0.00346455
T_H2O_Diffusion__cp2_Ibark_Light	H2O(extr)<=>H2O(cyto)	0.139197	0.107296	1000
TI3001549_PLAS__cp2_Ibark_Light	1.0H2O(cyto)+1.0Guanine(cyto)+1.0ATP(cyto)=>1.0Guanine(extr)+1.0ADP(cyto)+1.0Orthophosphate(cyto)	1.15954e-05	1.11887e-05	0.000187604
TI0000048_PLAS__cp2_Ibark_Light	1.0Sulfate(cyto)=>1.0Sulfate(extr)	2.45138e-05	2.45138e-05	0.000376531
T_AMT3__cp2_Ibark_Light	Ammonia(extr)<=>Ammonia(cyto)	0.305286	0.304728	0.307734
T_AMT1__cp2_Ibark_Light	Ammonia(extr)+H+(extr)=>Ammonia(cyto)+H+(cyto)	0.000165183	0	0.000352707
TI0000105_PLAS__cp2_Ibark_Light	1.0D-Ribose(cyto)=>1.0D-Ribose(extr)	2.7323e-05	2.31462e-05	0.000386341
T_H2O2_Diffusion__cp2_Ibark_Light	H2O2(cytop)<=>H2O2(extr)	0.0138168	0.0138166	5.29879
TI0000009_PLAS__cp2_Ibark_Light	1.0Orthophosphate(cyto)=>1.0Orthophosphate(extr)	0.00101396	0.00101396	0.00136488
T_H2O_Diffusion__cp2_Ibark_Dark	H2O(extr)<=>H2O(cyto)	0.540437	0.54043	997.834
TI3001549_PLAS__cp2_Ibark_Dark	1.0H2O(cyto)+1.0Guanine(cyto)+1.0ATP(cyto)=>1.0Guanine(extr)+1.0ADP(cyto)+1.0Orthophosphate(cyto)	1.15954e-05	4.21408e-06	4.95547e-05
TI0000048_PLAS__cp2_Ibark_Dark	1.0Sulfate(cyto)=>1.0Sulfate(extr)	2.45138e-05	2.45138e-05	0.000189697
T_CO2_Diffusion__cp2_Ibark_Dark	CO2(extr)<=>CO2(cyto)	-1.23182	-999.422	998.341
T_Oxygen_Diffusion__cp2_Ibark_Dark	Oxygen(extr)<=>Oxygen(cyto)	1.09672	-998.369	999.648
T_AMT3__cp2_Ibark_Dark	Ammonia(extr)<=>Ammonia(cyto)	0.0263506	0.0263509	0.0265161
T_AMT1__cp2_Ibark_Dark	Ammonia(extr)+H+(extr)=>Ammonia(cyto)+H+(cyto)	0.000165134	0	0.000165421
TI0000724_PLAS__cp2_Ibark_Dark	1.0alpha-D-Galactose(cyto)=>1.0alpha-D-Galactose(extr)	0.0847974	0	0.000535358
T_H2O2_Diffusion__cp2_Ibark_Dark	H2O2(cytop)<=>H2O2(extr)	0.0138168	0.0138167	0.000535358
TI0000009_PLAS__cp2_Ibark_Dark	1.0Orthophosphate(cyto)=>1.0Orthophosphate(extr)	0.00101396	0.00101396	0.000535358
T_C00025__cp2_Ibark_Light	Transport of L-Glutamate to cp	0.0776831	0	0.000535358
T_C00025__cp2_Ibark_Dark	Transport of L-Glutamate to cp	0.0029488	6.48939e-05	0.000535358
T_C00064__cp2_Ibark_Light	Transport of L-Glutamine to cp	0.000532007	6.48939e-05	0.000535358
T_C00064__cp2_Ibark_Dark	Transport of L-Glutamine to cp	0.000532007	6.48939e-05	0.000535358
T_C00152__cp2_Ibark_Light	Transport of L-Asparagine to cp	0.000535601	0.000535601	0.000700719
T_C00041__cp2_Ibark_Light	Transport of L-Alanine to cp	0.0463874	0.0463813	0.0465523
T_C00049__cp2_Ibark_Light	Transport of L-Aspartate to cp	0.0503987	0	0.0825235
T_C00065__cp2_Ibark_Light	Transport of L-Serine to cp	0.0110276	0.0110278	0.0111929
T_C00065__cp2_Ibark_Dark	Transport of L-Serine to cp	0.0110277	0.0110277	0.0111927
T_C00188__cp2_Ibark_Light	Transport of L-Threonine to cp	0.000680877	0.000680877	0.000845974
T_C00188__cp2_Ibark_Dark	Transport of L-Threonine to cp	0.000680877	0.000680785	0.000845959
T_C00183__cp2_Ibark_Light	Transport of L-Valine to cp	0.00081867	0.000818672	0.000983783
T_C00183__cp2_Ibark_Dark	Transport of L-Valine to cp	0.00081867	0.000818672	0.000983836
T_C00047__cp2_Ibark_Light	Transport of L-Lysine to cp	0.000723333	0.000723333	0.000888447
T_C00047__cp2_Ibark_Dark	Transport of L-Lysine to cp	0.000723333	0.000723333	0.000888499
T_C00062__cp2_Ibark_Light	Transport of L-Arginine to cp	0.000785593	0.000785593	0.000950631
T_C00062__cp2_Ibark_Dark	Transport of L-Arginine to cp	0.000785593	0.000785593	0.000953061
T_C00407__cp2_Ibark_Light	Transport of L-Isoleucine to cp	0.00131899	0.00131899	0.00148636
T_C00123__cp2_Ibark_Light	Transport of L-Leucine to cp	0.00122809	0.00122809	0.00139547
T_C00123__cp2_Ibark_Dark	Transport of L-Leucine to cp	0.00122809	0.00122809	0.00139556
T_C00079__cp2_Ibark_Light	Transport of L-Phenylalanine to cp	0.0186127	0.0186124	0.0187811
T_C00079__cp2_Ibark_Dark	Transport of L-Phenylalanine to cp	0.0186127	0.0186123	0.0187801
T_C00078__cp2_Ibark_Light	Transport of L-Tryptophan to cp	0.00019051	0.00019039	0.000357883
T_C00078__cp2_Ibark_Dark	Transport of L-Tryptophan to cp	0.00019051	0.000190344	0.000357978
T_C00073__cp2_Ibark_Light	Transport of L-Methionine to cp	0.000626842	2.12399e-05	0.000794214
T_C00082__cp2_Ibark_Light	Transport of L-Tyrosine to cp	0.000358461	2.12399e-05	0.000525833
T_C00082__cp2_Ibark_Dark	Transport of L-Tyrosine to cp	0.000358461	2.12399e-05	0.000525929
T_C00135__cp2_Ibark_Light	Transport of L-Histidine to cp	0.000337406	2.12399e-05	0.000504778
T_C00135__cp2_Ibark_Dark	Transport of L-Histidine to cp	0.000337406	0.000337406	0.000502558
T_C00097__cp2_Ibark_Light	Transport of L-Cysteine to cp	0.000456336	0.00044347	0.000621176
T_C00148__cp2_Ibark_Light	Transport of L-Proline to cp	0.107007	0.03382	0.00255428
T_C00148__cp2_Ibark_Dark	Transport of L-Proline to cp	0.000663061	0.000661372	0.00255428

[truncated: 1 more sheets: Table J]
